# Supplementary material for: A novel approach to co-expression network analysis identifies modules and genes relevant for moulting and development in the Atlantic salmon louse (Lepeophtheirus salmonis)
Source: BMC Genomics. 2021 Nov 18;22:832. doi: 10.1186/s12864-021-08054-7 (PMC8600823; doi:10.1186/s12864-021-08054-7)
Supplement: Supplementary file 2 — Additional file 2 Table S1: Homologues-based transcript-phenotype list Table S2-S3: Analysis results for the modules in the middle network and moulting network, including module size, enriched GO terms with smallest p-values, p-values of enrichment analyses based on homologues, module preservation Zsummary, number of known moulting-associated genes, proportion of TF and DE genes. Table S4: Analysis results for the modules in the global network, including module size, enriched GO terms with smallest p-values, p-values of enrichment analyses based on homologues, regularized logistic regression coefficients, number of known moulting-associated genes, proportion of TF and DE genes. Table S5-S7: Module assignment results for the known moulting-associated transcripts in the middle, moulting and global network; the ranks of these transcripts based on three types of centrality measurements within modules; whether they were intramodular hubs or not. Table S8: Two types of RIF scores for the transcripts annotated as transcription factors Table S9-S11: Centrality measurements, average ranks and annotations for the nodes in three selected modules (yellowgreen, steelblue and violet). Table S12: Annotations of the nodes with highest average ranks from the selected modules. Table S13: Available RNAi results for nodes from the eight selected important modules and nodes with high average ranks from modules without passing any criteria. [file 12864_2021_8054_MOESM2_ESM.xlsx]

## Sheet: S1-louse-fly-pheotype-list
TranscriptID (L.salmonis)	Phenotype (Drosophila)
EMLSAT00000004129	Smaller sized lipid droplets, more dispersed
EMLSAT00000004129	Increased ERK phosphorylation after EGF stimulation
EMLSAT00000003416	ERK activation reduced
EMLSAT00000003416	Multi-nucleate cells
EMLSAT00000003416	Decreased viability, increased cytokinesis
EMLSAT00000003416	Decreased G2 DNA content, decreased G1 cell size, decreased viability, increased cytokinesis
EMLSAT00000003416	Decreased viability
EMLSAT00000003416	Decreased cell number
EMLSAT00000003416	Decreased cell number
EMLSAT00000003416	Decreased cell number
EMLSAT00000003416	Increased ERK phosphorylation after EGF stimulation
EMLSAT00000003416	Decreased ERK phosphorylation after EGF stimulation
EMLSAT00000003416	Increased ERK phosphorylation after sSpitz and EGF stimulation
EMLSAT00000003416	Effect on Polycomb (Pc) foci
EMLSAT00000003416	Microtubule defect, other cellular phenotype
EMLSAT00000002966	ERK activation reduced
EMLSAT00000002966	Morphology
EMLSAT00000002966	Decreased horseradish peroxidase protein expression
EMLSAT00000002966	Increased G1 DNA content
EMLSAT00000002966	Increased G1 DNA content, decreased G2 DNA content, increased G1 cell size, increased G2 cell size
EMLSAT00000002966	Fewer lipid droplets
EMLSAT00000002966	Synthetic lethal with methyl methanesulphonate
EMLSAT00000002966	Decreased ERK phosphorylation after EGF stimulation
EMLSAT00000002966	Increased ERK phosphorylation after sSpitz and EGF stimulation
EMLSAT00000002966	Increased ERK phosphorylation after sSpitz and EGF stimulation
EMLSAT00000002966	Decreased Srp/Lz-induced transcription
EMLSAT00000002966	Effect on Polycomb (Pc) foci
EMLSAT00000002966	Actin defect, other cellular phenotype
EMLSAT00000002966	Actin defect, other cellular phenotype
EMLSAT00000002966	Increased MAPK phosphorylation
EMLSAT00000002966	Agametic
EMLSAT00000002966	Agametic
EMLSAT00000002966	Oogenesis defect
EMLSAT00000002966	Increased CncC (Nrf2) reporter expression
EMLSAT00000002966	Increased CncC (Nrf2) reporter expression
EMLSAT00000002812	Upregulation of Notch pathway
EMLSAT00000002799	Inhibition of dengue virus propagation
EMLSAT00000002554	Increased IMD reporter activity
EMLSAT00000002554	Increased G1 DNA content
EMLSAT00000002554	F1 lethal
EMLSAT00000002388	Increased mutant human huntingtin aggregation
EMLSAT00000002246	Upregulation of Notch pathway
EMLSAT00000002247	Morphology
EMLSAT00000002247	Smaller sized lipid droplets, more dispersed
EMLSAT00000002247	Altered cell morphology
EMLSAT00000002247	Altered cell morphology
EMLSAT00000002111	Increased ERK phosphorylation after sSpitz and EGF stimulation
EMLSAT00000000960	Embryonic lethal
EMLSAT00000001061	ERK activation reduced
EMLSAT00000001061	Morphology
EMLSAT00000001061	Increased P-JNK protein expression with PGN
EMLSAT00000001061	Increased P-JNK protein expression with PGN
EMLSAT00000001061	Upregulation of Notch pathway
EMLSAT00000001061	Decreased ERK phosphorylation after EGF stimulation
EMLSAT00000001061	Decreased ERK phosphorylation after EGF stimulation
EMLSAT00000001061	Decreased ERK phosphorylation after sSpitz and EGF stimulation
EMLSAT00000001061	Decreased ERK phosphorylation after sSpitz and EGF stimulation
EMLSAT00000001061	Decreased MAPK phosphorylation
EMLSAT00000001061	Embryonic lethal
EMLSAT00000000796	Effect on Polycomb (Pc) foci
EMLSAT00000000796	Decreased Polycomb (Pc) foci intensity
EMLSAT00000000381	Increased mutant human huntingtin aggregation
EMLSAT00000000381	Increased ERK phosphorylation after sSpitz and EGF stimulation
EMLSAT00000000381	Effect on Polycomb (Pc) foci
EMLSAT00000012450	ERK activation reduced
EMLSAT00000012450	Morphology
EMLSAT00000012450	Increased P-JNK protein expression with PGN
EMLSAT00000012450	Increased P-JNK protein expression with PGN
EMLSAT00000012450	Upregulation of Notch pathway
EMLSAT00000012450	Decreased ERK phosphorylation after EGF stimulation
EMLSAT00000012450	Decreased ERK phosphorylation after EGF stimulation
EMLSAT00000012450	Decreased ERK phosphorylation after sSpitz and EGF stimulation
EMLSAT00000012450	Decreased ERK phosphorylation after sSpitz and EGF stimulation
EMLSAT00000012450	Decreased MAPK phosphorylation
EMLSAT00000012450	Embryonic lethal
EMLSAT00000012439	ERK activation reduced
EMLSAT00000011152	Increased Wnt reporter activity
EMLSAT00000011152	Increased ERK phosphorylation after EGF stimulation
EMLSAT00000011152	Decreased ERK phosphorylation after EGF stimulation
EMLSAT00000011152	Increased ERK phosphorylation after sSpitz and EGF stimulation
EMLSAT00000011007	Morphology
EMLSAT00000011007	Increased P-JNK protein expression with PGN
EMLSAT00000011007	Embryonic lethal
EMLSAT00000010890	Up- and downregulation of Notch pathway; adult wing veins: broader, thinner; adult wing posterior compartment: smaller, opaque; wing disc NRE:EGFP: broader, gap; wing disc myrRFP: accumulation
EMLSAT00000010890	Up- and downregulation of Notch pathway; wing disc NRE:EGFP: broader, gap
EMLSAT00000010890	Decreased number of vaccinia virus infected cells
EMLSAT00000010209	Decreased P-JNK protein expression with PGN
EMLSAT00000010095	ERK activation reduced
EMLSAT00000010095	Binucleate cells
EMLSAT00000010095	Decreased horseradish peroxidase protein expression
EMLSAT00000010095	Decreased Ca2+ influx
EMLSAT00000010095	Decreased ERK phosphorylation after EGF stimulation
EMLSAT00000010095	Decreased ERK phosphorylation after EGF stimulation
EMLSAT00000010095	F1 lethal
EMLSAT00000009004	Increased P-JNK protein expression with PGN
EMLSAT00000008497	Upregulation of Notch pathway
EMLSAT00000008326	Increased triglyceride expression
EMLSAT00000008326	Lethal or developmental delay
EMLSAT00000008326	Decreased triglyceride expression
EMLSAT00000008181	Increased P-JNK protein expression with PGN
EMLSAT00000008026	Decreased ERK phosphorylation after EGF stimulation
EMLSAT00000008026	Increased ERK phosphorylation after sSpitz and EGF stimulation
EMLSAT00000008026	Decreased MAPK phosphorylation
EMLSAT00000007986	Decreased G1 DNA content, increased G2 DNA content
EMLSAT00000007986	Decreased ERK phosphorylation after sSpitz and EGF stimulation
EMLSAT00000007977	Increased mutant human huntingtin aggregation
EMLSAT00000007977	Increased ERK phosphorylation after sSpitz and EGF stimulation
EMLSAT00000007977	Effect on Polycomb (Pc) foci
EMLSAT00000007919	Effect on Polycomb (Pc) foci
EMLSAT00000007895	Decreased Influenza replication
EMLSAT00000007895	Synthetic lethal with methyl methanesulphonate
EMLSAT00000007895	Upregulation of Notch pathway
EMLSAT00000007895	Upregulation of Notch pathway
EMLSAT00000007895	Increased ERK phosphorylation after sSpitz and EGF stimulation
EMLSAT00000007877	ERK activation reduced
EMLSAT00000007877	Binucleate cells with decreased viability
EMLSAT00000007877	Increased IMD reporter activity
EMLSAT00000007877	Decreased horseradish peroxidase protein expression
EMLSAT00000007877	Increased G1 DNA content, decreased G2 DNA content, increased G1 cell size, increased G2 cell size
EMLSAT00000007877	Increased G1 DNA content, decreased G2 DNA content, increased G1 cell size, increased G2 cell size
EMLSAT00000007877	Increased mutant human huntingtin aggregation
EMLSAT00000007877	Decreased ERK phosphorylation after EGF stimulation
EMLSAT00000007877	Decreased ERK phosphorylation after EGF stimulation
EMLSAT00000007877	Increased ERK phosphorylation after sSpitz and EGF stimulation
EMLSAT00000007877	Increased ERK phosphorylation after sSpitz and EGF stimulation
EMLSAT00000007877	Increased Rift Valley fever virus (RVFV) infection
EMLSAT00000007877	Actin defect, other cellular phenotype
EMLSAT00000007867	Synthetic lethal with methyl methanesulphonate
EMLSAT00000007867	Increased dAkt phosphorylation
EMLSAT00000007295	ERK activation increased
EMLSAT00000007126	Increased ERK phosphorylation after sSpitz and EGF stimulation
EMLSAT00000007126	Actin defect, other cellular phenotype
EMLSAT00000006726	Increased G1 cell size
EMLSAT00000006721	Decreased cell size
EMLSAT00000006721	Defasciculation
EMLSAT00000006721	ERK activation reduced
EMLSAT00000006721	Synthetic lethal with methyl methanesulphonate
EMLSAT00000006721	Increased P-JNK protein expression with PGN
EMLSAT00000006721	Increased ERK phosphorylation after EGF stimulation
EMLSAT00000006721	Decreased ERK phosphorylation after sSpitz and EGF stimulation
EMLSAT00000006721	Decreased ERK phosphorylation after sSpitz and EGF stimulation
EMLSAT00000006721	Effect on Polycomb (Pc) foci
EMLSAT00000006721	Other cellular phenotype
EMLSAT00000006721	Decreased MAPK phosphorylation
EMLSAT00000006721	Embryonic lethal
EMLSAT00000006713	ERK activation reduced
EMLSAT00000006713	Decreased Hedgehog reporter activity
EMLSAT00000006713	Decreased horseradish peroxidase protein expression
EMLSAT00000006713	Decreased mutant human huntingtin aggregation
EMLSAT00000006713	Increased P-JNK protein expression with PGN
EMLSAT00000006713	GFP aggregates number, GFP aggregates size, neuroblast larger cell size, neuroblast cell shape, ganglion mother cell larger cell size, ganglion mother cell shorter lineages, ganglion mother cell shape, neuroblast underproliferation, lethal
EMLSAT00000006713	Decreased ERK phosphorylation after EGF stimulation
EMLSAT00000006713	Decreased ERK phosphorylation after EGF stimulation
EMLSAT00000006713	Decreased ERK phosphorylation after sSpitz and EGF stimulation
EMLSAT00000006713	Actin defect, other cellular phenotype
EMLSAT00000006713	Decreased MAPK phosphorylation
EMLSAT00000006713	Agametic
EMLSAT00000006513	Decreased Ca2+ influx
EMLSAT00000006415	Defasciculation
EMLSAT00000006415	Decreased Wnt reporter activity
EMLSAT00000006415	Downregulation of Wg pathway
EMLSAT00000006360	Decreased Ca2+ influx
EMLSAT00000006137	Binucleate cells with decreased viability
EMLSAT00000006137	Drosophila C virus infection reduced
EMLSAT00000006137	Decreased Hedgehog reporter activity
EMLSAT00000006137	Decreased horseradish peroxidase protein expression
EMLSAT00000006137	Decreased viability
EMLSAT00000006137	Decreased Ca2+ influx
EMLSAT00000006137	Decreased Influenza replication
EMLSAT00000006137	Decreased ERK phosphorylation after EGF stimulation
EMLSAT00000006137	Increased Rift Valley fever virus (RVFV) infection
EMLSAT00000006137	Actin defect, other cellular phenotype
EMLSAT00000006066	Decreased G1 DNA content, decreased viability, increased cytokinesis
EMLSAT00000006066	Synthetic lethal with methyl methanesulphonate
EMLSAT00000006066	Downregulation of Wg pathway
EMLSAT00000006017	Synaptic undergrowth, synaptic retractions
EMLSAT00000005988	Decreased horseradish peroxidase protein expression
EMLSAT00000005988	Decreased Ca2+ influx
EMLSAT00000005988	Increased ERK phosphorylation after sSpitz and EGF stimulation
EMLSAT00000005972	Embryonic lethal
EMLSAT00000005882	Decreased Ca2+ influx
EMLSAT00000005882	Increased ERK phosphorylation after sSpitz and EGF stimulation
EMLSAT00000005847	Increased ERK phosphorylation after EGF stimulation
EMLSAT00000005847	Increased transposon expression
EMLSAT00000005847	Increased transposon expression
EMLSAT00000005838	Increased lipid droplet area
EMLSAT00000005838	Increased lipid droplet area
EMLSAT00000005795	Decreased NFAT translocation
EMLSAT00000005677	Decreased Influenza replication
EMLSAT00000005676	Upregulation of Notch pathway
EMLSAT00000005663	F1 lethal
EMLSAT00000005660	Decreased triglyceride expression
EMLSAT00000005660	Increased triglyceride expression
EMLSAT00000005660	Decreased triglyceride expression
EMLSAT00000005660	Decreased triglyceride expression
EMLSAT00000005655	Decreased Ca2+ influx
EMLSAT00000005655	Microtubule defect
EMLSAT00000005655	Synaptic undergrowth, axonal transport defects
EMLSAT00000005636	Decreased triglyceride expression
EMLSAT00000005636	Decreased ERK phosphorylation after sSpitz and EGF stimulation
EMLSAT00000005611	Increased triglyceride expression
EMLSAT00000005611	Decreased triglyceride expression
EMLSAT00000005611	Lethal or developmental delay
EMLSAT00000005611	Decreased triglyceride expression
EMLSAT00000005554	Decreased P-JNK protein expression with PGN
EMLSAT00000005554	Embryonic lethal
EMLSAT00000005346	Inhibition of dengue virus propagation
EMLSAT00000005282	ERK activation reduced
EMLSAT00000005282	Decreased Hedgehog reporter activity
EMLSAT00000005282	Decreased horseradish peroxidase protein expression
EMLSAT00000005282	Chromosome misalignment
EMLSAT00000005282	Increased mitochondrial citrate synthase activity, decreased viability
EMLSAT00000005282	Altered total signal
EMLSAT00000005282	Decreased mutant human huntingtin aggregation
EMLSAT00000005282	Decreased P-JNK protein expression with PGN
EMLSAT00000005282	Increased ERK phosphorylation after EGF stimulation
EMLSAT00000005282	Decreased ERK phosphorylation after EGF stimulation
EMLSAT00000005282	Decreased formation of mutant Huntingtin (Httex1-Qn) protein aggregates
EMLSAT00000005282	Effect on Polycomb (Pc) foci
EMLSAT00000005282	Decreased Polycomb (Pc) foci intensity
EMLSAT00000005282	Actin defect, other cellular phenotype
EMLSAT00000005282	F1 lethal
EMLSAT00000005282	Increased transposon expression
EMLSAT00000005282	Developmental defect
EMLSAT00000005275	Decreased lipid droplet area
EMLSAT00000005275	Decreased lipid droplet area
EMLSAT00000005275	Binucleate cells with microtubule extensions
EMLSAT00000005275	Decreased horseradish peroxidase protein expression
EMLSAT00000005275	Decreased G1 DNA content, increased cytokinesis
EMLSAT00000005275	Decreased Ca2+ influx
EMLSAT00000005275	GFP aggregates number, GFP aggregates size, neuroblast larger cell size, neuroblast less large cells, neuroblast cell shape, ganglion mother cell shorter lineages, neuroblast loss, neuroblast loss with larger neuroblast cell size, neuroblast underprolifer
EMLSAT00000005275	GFP aggregates number, GFP aggregates size, neuroblast larger cell size, neuroblast less large cells, neuroblast cell shape, ganglion mother cell shorter lineages, ganglion mother cell shape, neuroblast loss, neuroblast loss with larger neuroblast cell si
EMLSAT00000005275	Upregulation of Notch pathway
EMLSAT00000005275	Lethal
EMLSAT00000005275	Upregulation of Notch pathway
EMLSAT00000005275	Decreased ERK phosphorylation after sSpitz and EGF stimulation
EMLSAT00000005275	Increased Rift Valley fever virus (RVFV) infection
EMLSAT00000005275	No cells
EMLSAT00000005275	Decreased MAPK phosphorylation
EMLSAT00000005267	Increased Wnt reporter activity
EMLSAT00000005267	Decreased Hedgehog reporter activity
EMLSAT00000005267	Synthetic lethal with methyl methanesulphonate
EMLSAT00000005267	Increased ERK phosphorylation after sSpitz and EGF stimulation
EMLSAT00000005267	Effect on Polycomb (Pc) foci
EMLSAT00000005267	Effect on Polycomb (Pc) foci
EMLSAT00000005267	Effect on Polycomb (Pc) foci
EMLSAT00000005267	Loss of Polycomb (Pc) foci, diffuse nuclear staining
EMLSAT00000005267	Loss of Polycomb (Pc) foci, diffuse nuclear staining
EMLSAT00000005264	Decreased ERK phosphorylation after EGF stimulation
EMLSAT00000005264	Embryonic lethal
EMLSAT00000005254	ERK activation reduced
EMLSAT00000005254	Effect on Polycomb (Pc) foci
EMLSAT00000005235	Central spindle defect
EMLSAT00000005235	Increased mutant human huntingtin aggregation
EMLSAT00000005141	Decreased BiP signal peptide and firefly luciferase fusion protein expression
EMLSAT00000005040	Binucleate cells with microtubule extensions
EMLSAT00000005040	Muscles with short and/or thin myofibrils
EMLSAT00000005040	Actin defect, microtubule defect, other cellular phenotype
EMLSAT00000004812	GFP aggregates number, GFP aggregates size, neuroblast smaller cell size, ganglion mother cell shorter lineages, neuroblasts smaller, neuroblast underproliferation, lethal
EMLSAT00000004812	Neuroblast smaller cell size, neuroblast less large cells, ganglion mother cell shorter lineages, neuroblast loss, neuroblast loss with smaller neuroblast cell size, neuroblasts smaller, neuroblast underproliferation, lethal
EMLSAT00000004812	Increased transposon expression
EMLSAT00000004812	Developmental defect
EMLSAT00000004813	Decreased Ca2+ influx
EMLSAT00000004795	ERK activation reduced
EMLSAT00000004751	Inhibition of dengue virus propagation
EMLSAT00000004707	ERK activation reduced
EMLSAT00000004707	Morphology
EMLSAT00000004707	Decreased horseradish peroxidase protein expression
EMLSAT00000004707	Increased G1 DNA content
EMLSAT00000004707	Increased G1 DNA content, decreased G2 DNA content, increased G1 cell size, increased G2 cell size
EMLSAT00000004707	Fewer lipid droplets
EMLSAT00000004707	Synthetic lethal with methyl methanesulphonate
EMLSAT00000004707	Decreased ERK phosphorylation after EGF stimulation
EMLSAT00000004707	Increased ERK phosphorylation after sSpitz and EGF stimulation
EMLSAT00000004707	Increased ERK phosphorylation after sSpitz and EGF stimulation
EMLSAT00000004707	Decreased Srp/Lz-induced transcription
EMLSAT00000004707	Effect on Polycomb (Pc) foci
EMLSAT00000004707	Actin defect, other cellular phenotype
EMLSAT00000004707	Actin defect, other cellular phenotype
EMLSAT00000004707	Increased MAPK phosphorylation
EMLSAT00000004707	Agametic
EMLSAT00000004707	Agametic
EMLSAT00000004707	Oogenesis defect
EMLSAT00000004707	Increased CncC (Nrf2) reporter expression
EMLSAT00000004707	Increased CncC (Nrf2) reporter expression
EMLSAT00000004632	Increased lipid droplet area
EMLSAT00000004632	Increased lipid droplet area
EMLSAT00000004632	ERK activation reduced
EMLSAT00000004632	Decreased Hedgehog reporter activity
EMLSAT00000004632	Decreased M. fortuitum intracellular infection
EMLSAT00000004632	Decreased E. coli phagocytosis
EMLSAT00000004632	Decreased horseradish peroxidase protein expression
EMLSAT00000004632	Decreased Ca2+ influx
EMLSAT00000004632	Synthetic lethal with methyl methanesulphonate
EMLSAT00000004632	Decreased mutant human huntingtin aggregation
EMLSAT00000004632	Decreased triglyceride expression
EMLSAT00000004632	Lethal or developmental delay
EMLSAT00000004632	Lethal or developmental delay
EMLSAT00000004632	Lethal or developmental delay
EMLSAT00000004632	Decreased triglyceride expression
EMLSAT00000004632	Decreased ERK phosphorylation after EGF stimulation
EMLSAT00000004632	Decreased ERK phosphorylation after EGF stimulation
EMLSAT00000004632	Actin defect, other cellular phenotype
EMLSAT00000004576	Synthetic lethal with methyl methanesulphonate
EMLSAT00000004530	Increased lipid droplet area
EMLSAT00000004530	Increased lipid droplet area
EMLSAT00000004530	Increased lipid droplet area
EMLSAT00000004530	ERK activation increased
EMLSAT00000004530	Increased G1 DNA content
EMLSAT00000004530	Increased G1 DNA content
EMLSAT00000004530	GFP aggregates number, GFP aggregates size, neuroblast less large cells, ganglion mother cell shorter lineages, neuroblast loss, neuroblast loss with unchanged neuroblast cell size, neuroblast underproliferation, lethal
EMLSAT00000004530	Downregulation of Notch pathway
EMLSAT00000004530	Lethal
EMLSAT00000004530	Lethal
EMLSAT00000004530	Downregulation of Notch pathway; adult wing margin: notches
EMLSAT00000004530	Downregulation of Notch pathway; adult wing margin: notches; lethal
EMLSAT00000004530	Upregulation of Notch pathway
EMLSAT00000004530	Decreased Srp/Lz-induced transcription
EMLSAT00000004530	Effect on Polycomb (Pc) foci
EMLSAT00000004530	Effect on Polycomb (Pc) foci
EMLSAT00000004530	Actin defect
EMLSAT00000004530	Decreased MAPK phosphorylation
EMLSAT00000004530	Agametic
EMLSAT00000004530	Decreased CncC (Nrf2) reporter expression
EMLSAT00000004530	Decreased CncC (Nrf2) reporter expression
EMLSAT00000004530	Decreased CncC (Nrf2) reporter expression
EMLSAT00000004501	ERK activation reduced
EMLSAT00000004488	Increased Wnt reporter activity
EMLSAT00000004488	Decreased horseradish peroxidase protein expression
EMLSAT00000004488	GFP aggregates number, GFP aggregates size, neuroblast less large cells, ganglion mother cell shorter lineages, neuroblast loss, neuroblast loss with unchanged neuroblast cell size, neuroblast underproliferation, lethal
EMLSAT00000004488	Upregulation of Notch pathway; wing disc size: overgrown; wing disc NRE:EGFP: up; wing disc myrRFP: accumulation, reduced
EMLSAT00000004488	Increased ERK phosphorylation after EGF stimulation
EMLSAT00000004335	Inhibition of dengue virus propagation
EMLSAT00000004293	Increased transposon expression
EMLSAT00000004292	ERK activation reduced
EMLSAT00000004292	Decreased Hedgehog reporter activity
EMLSAT00000004292	Decreased horseradish peroxidase protein expression
EMLSAT00000004292	Synthetic lethal with methyl methanesulphonate
EMLSAT00000004292	Increased P-JNK protein expression with PGN
EMLSAT00000004214	ERK activation increased
EMLSAT00000004214	Increased G1 DNA content
EMLSAT00000004214	Synthetic lethal with methyl methanesulphonate
EMLSAT00000004214	Decreased dAkt phosphorylation after insulin stimulation
EMLSAT00000004214	Upregulation of Notch pathway
EMLSAT00000004214	Decreased formation of mutant Huntingtin (Httex1-Qn) protein aggregates
EMLSAT00000004214	Agametic
EMLSAT00000004214	Agametic
EMLSAT00000004136	ERK activation reduced
EMLSAT00000003877	Decreased Influenza replication
EMLSAT00000003877	Chromosome condensation defect
EMLSAT00000003857	Decreased mitochondrial citrate synthase activity
EMLSAT00000003856	GFP aggregates number, GFP aggregates size, neuroblast larger cell size, neuroblast smaller cell size, neuroblast less large cells, neuroblast cell shape, ganglion mother cell shorter lineages, neuroblast loss, neuroblast loss with smaller neuroblast cell
EMLSAT00000003838	Fewer infected cells
EMLSAT00000003838	Increased IMD reporter activity
EMLSAT00000003838	Decreased Hedgehog reporter activity
EMLSAT00000003838	Decreased Ca2+ influx
EMLSAT00000003838	Synthetic lethal with methyl methanesulphonate
EMLSAT00000003838	Synthetic lethal with methyl methanesulphonate
EMLSAT00000003838	Downregulation of Notch pathway
EMLSAT00000003838	Downregulation of Notch pathway; adult wing margin: notches
EMLSAT00000003838	Downregulation of Notch pathway; wing disc NRE:EGFP: down; wing disc myrRFP: accumulation, reduced; lethal
EMLSAT00000003838	Downregulation of Notch pathway; wing disc NRE:EGFP: gap; wing disc myrRFP: accumulation, reduced; lethal
EMLSAT00000003838	Upregulation of Notch pathway
EMLSAT00000003838	Increased ERK phosphorylation after sSpitz and EGF stimulation
EMLSAT00000003838	Actin defect
EMLSAT00000003838	Increased transposon expression
EMLSAT00000003838	Increased transposon expression
EMLSAT00000003800	ERK activation increased
EMLSAT00000003800	Binucleate cells with decreased viability
EMLSAT00000003800	Decreased Ca2+ influx
EMLSAT00000003800	Increased mitochondrial citrate synthase activity
EMLSAT00000003800	Increased P-JNK protein expression with PGN
EMLSAT00000003800	Downregulation of Notch pathway
EMLSAT00000003800	Increased ERK phosphorylation after sSpitz and EGF stimulation
EMLSAT00000003800	Increased ERK phosphorylation after sSpitz and EGF stimulation
EMLSAT00000003800	Decreased Srp/Lz-induced transcription
EMLSAT00000003800	Effect on Polycomb (Pc) foci
EMLSAT00000003800	Embryonic lethal
EMLSAT00000003771	Increased IMD reporter activity
EMLSAT00000003771	Increased G1 DNA content
EMLSAT00000003771	F1 lethal
EMLSAT00000003749	Decreased Ca2+ influx
EMLSAT00000003749	GFP aggregates number, GFP aggregates size, neuroblast larger cell size, neuroblast cell shape, ganglion mother cell shorter lineages, neuroblast underproliferation, lethal
EMLSAT00000003749	Increased ERK phosphorylation after sSpitz and EGF stimulation
EMLSAT00000003749	Agametic
EMLSAT00000003623	Increased G1 DNA content, decreased G2 DNA content, decreased viability
EMLSAT00000003623	Decreased viability
EMLSAT00000003623	Decreased cell number
EMLSAT00000003623	Increased number of mitotic cells
EMLSAT00000003623	Upregulation of Notch pathway
EMLSAT00000003620	Increased MAPK phosphorylation
EMLSAT00000003618	Decreased Ca2+ influx
EMLSAT00000003617	Morphology
EMLSAT00000003617	Smaller sized lipid droplets, more dispersed
EMLSAT00000003573	Increased ERK phosphorylation after sSpitz and EGF stimulation
EMLSAT00000003573	Increased ERK phosphorylation after sSpitz and EGF stimulation
EMLSAT00000003573	Effect on Polycomb (Pc) foci
EMLSAT00000003573	Loss of Polycomb (Pc) foci, diffuse nuclear staining
EMLSAT00000003571	Decreased ERK phosphorylation after EGF stimulation
EMLSAT00000003571	Decreased ERK phosphorylation after EGF stimulation
EMLSAT00000003571	Increased ERK phosphorylation after sSpitz and EGF stimulation
EMLSAT00000003571	Effect on Polycomb (Pc) foci
EMLSAT00000003571	Effect on Polycomb (Pc) foci
EMLSAT00000003569	Increased cytokinesis
EMLSAT00000003527	ERK activation reduced
EMLSAT00000003527	Increased ERK phosphorylation after EGF stimulation
EMLSAT00000003499	Ganglion mother cell shorter lineages, neuroblast underproliferation, lethal
EMLSAT00000003485	Decreased Ca2+ influx
EMLSAT00000003454	ERK activation increased
EMLSAT00000003364	Decreased Ca2+ influx
EMLSAT00000003362	Decreased ERK phosphorylation after sSpitz and EGF stimulation
EMLSAT00000003362	Effect on Polycomb (Pc) foci
EMLSAT00000003342	Decreased ERK phosphorylation after EGF stimulation
EMLSAT00000003342	Increased ERK phosphorylation after sSpitz and EGF stimulation
EMLSAT00000003343	Decreased Wnt reporter activity
EMLSAT00000003343	Increased ERK phosphorylation after EGF stimulation
EMLSAT00000003343	Increased ERK phosphorylation after sSpitz and EGF stimulation
EMLSAT00000003344	Decreased P-JNK protein expression with PGN
EMLSAT00000003344	Decreased triglyceride expression
EMLSAT00000003344	Decreased ERK phosphorylation after sSpitz and EGF stimulation
EMLSAT00000003344	Decreased ERK phosphorylation after sSpitz and EGF stimulation
EMLSAT00000003344	Effect on Polycomb (Pc) foci
EMLSAT00000003344	Decreased Polycomb (Pc) foci intensity
EMLSAT00000003345	Downregulation of Wg pathway
EMLSAT00000003229	ERK activation increased
EMLSAT00000003229	Increased dAkt phosphorylation
EMLSAT00000003229	Increased ERK phosphorylation after EGF stimulation
EMLSAT00000003229	Increased ERK phosphorylation after sSpitz and EGF stimulation
EMLSAT00000003198	Inhibition of dengue virus propagation
EMLSAT00000003066	Decreased NFAT translocation
EMLSAT00000003066	Other
EMLSAT00000003059	ERK activation increased
EMLSAT00000003059	C. trachomatis infection down
EMLSAT00000003032	Morphology
EMLSAT00000003032	Increased P-JNK protein expression with PGN
EMLSAT00000003032	Embryonic lethal
EMLSAT00000003034	Increased ERK phosphorylation after EGF stimulation
EMLSAT00000002964	Effect on Polycomb (Pc) foci
EMLSAT00000002964	Increased P-JNK protein expression with PGN
EMLSAT00000002867	Increased ERK phosphorylation after sSpitz and EGF stimulation
EMLSAT00000002867	Embryonic lethal
EMLSAT00000002853	Decreased Ca2+ influx
EMLSAT00000003999	Increased MAPK phosphorylation
EMLSAT00000003999	Decreased CncC (Nrf2) reporter expression
EMLSAT00000003999	Decreased CncC (Nrf2) reporter expression
EMLSAT00000004003	Increased MAPK phosphorylation
EMLSAT00000004003	Decreased CncC (Nrf2) reporter expression
EMLSAT00000004003	Decreased CncC (Nrf2) reporter expression
EMLSAT00000004000	Decreased Ca2+ influx
EMLSAT00000004000	Smaller sized lipid droplets, more dispersed
EMLSAT00000004000	Decreased mutant human huntingtin aggregation
EMLSAT00000004000	Decreased P-JNK protein expression with PGN
EMLSAT00000004000	Upregulation of Notch pathway
EMLSAT00000004000	Increased ERK phosphorylation after EGF stimulation
EMLSAT00000004002	Upregulation of Notch pathway
EMLSAT00000004002	Increased ERK phosphorylation after sSpitz and EGF stimulation
EMLSAT00000004002	Actin defect, other cellular phenotype
EMLSAT00000002831	Synthetic lethal with methyl methanesulphonate
EMLSAT00000006717	Decreased Ca2+ influx
EMLSAT00000006717	C. trachomatis infection down
EMLSAT00000006717	Smaller sized lipid droplets, more dispersed
EMLSAT00000006717	Synthetic lethal with methyl methanesulphonate
EMLSAT00000006717	Decreased mutant human huntingtin aggregation
EMLSAT00000006717	Upregulation of Notch pathway
EMLSAT00000006717	Increased ERK phosphorylation after sSpitz and EGF stimulation
EMLSAT00000006717	Increased ERK phosphorylation after sSpitz and EGF stimulation
EMLSAT00000006717	Decreased Srp/Lz-induced transcription
EMLSAT00000006717	Agametic
EMLSAT00000006717	Increased CncC (Nrf2) reporter expression
EMLSAT00000006717	Increased CncC (Nrf2) reporter expression
EMLSAT00000002789	Decreased G2 DNA content, increased cytokinesis
EMLSAT00000002788	Oogenesis defect
EMLSAT00000005556	Inhibition of dengue virus propagation
EMLSAT00000003826	Morphology
EMLSAT00000003826	C. trachomatis infection down
EMLSAT00000003826	Increased mutant human huntingtin aggregation
EMLSAT00000007393	Decreased Ca2+ influx
EMLSAT00000002708	Increased ERK phosphorylation after sSpitz and EGF stimulation
EMLSAT00000002704	Centrosome clustering defects
EMLSAT00000002704	ERK activation increased
EMLSAT00000002704	Decreased Ca2+ influx
EMLSAT00000002704	Decreased mutant human huntingtin aggregation
EMLSAT00000002704	GFP aggregates number, GFP aggregates size, neuroblast less large cells, ganglion mother cell shorter lineages, neuroblast loss, neuroblast loss with unchanged neuroblast cell size, neuroblast underproliferation, lethal
EMLSAT00000002704	Upregulation of Notch pathway
EMLSAT00000002704	Actin defect, other cellular phenotype
EMLSAT00000002704	Decreased MAPK phosphorylation
EMLSAT00000002706	Increased triglyceride expression
EMLSAT00000002706	Decreased triglyceride expression
EMLSAT00000002706	Decreased triglyceride expression
EMLSAT00000002801	Increased lipid droplet area
EMLSAT00000002801	Increased lipid droplet area
EMLSAT00000002801	ERK activation increased
EMLSAT00000002801	Decreased horseradish peroxidase protein expression
EMLSAT00000002801	Decreased BiP signal peptide and firefly luciferase fusion protein expression
EMLSAT00000002801	Decreased ERK phosphorylation after EGF stimulation
EMLSAT00000002692	Synthetic lethal with methyl methanesulphonate
EMLSAT00000005769	Decreased horseradish peroxidase protein expression
EMLSAT00000002650	Microtubule defect
EMLSAT00000002643	Increased ERK phosphorylation after EGF stimulation
EMLSAT00000002643	Increased ERK phosphorylation after sSpitz and EGF stimulation
EMLSAT00000002898	Decreased BiP signal peptide and firefly luciferase fusion protein expression
EMLSAT00000004844	Effect on Polycomb (Pc) foci
EMLSAT00000003039	Decreased Influenza replication
EMLSAT00000003039	Chromosome condensation defect
EMLSAT00000003040	Upregulation of Notch pathway
EMLSAT00000002509	Decreased mutant human huntingtin aggregation
EMLSAT00000003541	F1 lethal
EMLSAT00000004461	Defasiculation
EMLSAT00000004461	Decreased M. fortuitum intracellular infection
EMLSAT00000004461	Decreased E. coli phagocytosis
EMLSAT00000002461	Decreased P-JNK protein expression with PGN
EMLSAT00000003750	Increased Wnt reporter activity
EMLSAT00000003750	Decreased Hedgehog reporter activity
EMLSAT00000003750	Synthetic lethal with methyl methanesulphonate
EMLSAT00000003750	Increased ERK phosphorylation after sSpitz and EGF stimulation
EMLSAT00000003750	Effect on Polycomb (Pc) foci
EMLSAT00000003750	Effect on Polycomb (Pc) foci
EMLSAT00000003750	Effect on Polycomb (Pc) foci
EMLSAT00000003750	Loss of Polycomb (Pc) foci, diffuse nuclear staining
EMLSAT00000003750	Loss of Polycomb (Pc) foci, diffuse nuclear staining
EMLSAT00000003750	Decreased mitochondrial citrate synthase activity
EMLSAT00000003750	Upregulation of Notch pathway
EMLSAT00000003750	Lethal
EMLSAT00000003750	Upregulation of Notch pathway; wing disc size: overgrown; wing disc NRE:EGFP: up, broader, ectopic
EMLSAT00000003750	Upregulation of Notch pathway; wing pouch: spoon-like
EMLSAT00000003750	Upregulation of Notch pathway; wing pouch: spoon-like
EMLSAT00000003750	Decreased triglyceride expression
EMLSAT00000003750	Decreased triglyceride expression
EMLSAT00000003750	Decreased triglyceride expression
EMLSAT00000002439	Increased lipid droplet area
EMLSAT00000002439	Increased lipid droplet area
EMLSAT00000002439	ERK activation reduced
EMLSAT00000002439	Binucleate cells with decreased viability
EMLSAT00000002439	Decreased Hedgehog reporter activity
EMLSAT00000002439	Decreased horseradish peroxidase protein expression
EMLSAT00000002439	Decreased viability
EMLSAT00000002439	Decreased viability
EMLSAT00000002439	Decreased viability
EMLSAT00000002439	Decreased viability
EMLSAT00000002439	Decreased cell number
EMLSAT00000002439	Decreased cell number
EMLSAT00000002439	Decreased Ca2+ influx
EMLSAT00000002439	More dispersed droplets
EMLSAT00000002439	Synthetic lethal with methyl methanesulphonate
EMLSAT00000002439	Downregulation of Notch pathway
EMLSAT00000002439	Decreased ERK phosphorylation after EGF stimulation
EMLSAT00000002439	Increased ERK phosphorylation after sSpitz and EGF stimulation
EMLSAT00000002439	Increased ERK phosphorylation after sSpitz and EGF stimulation
EMLSAT00000002439	Effect on Polycomb (Pc) foci
EMLSAT00000002439	Actin defect, other cellular phenotype
EMLSAT00000002439	Agametic
EMLSAT00000002437	Decreased Wnt reporter activity
EMLSAT00000003318	Increased ERK phosphorylation after sSpitz and EGF stimulation
EMLSAT00000003318	Increased ERK phosphorylation after sSpitz and EGF stimulation
EMLSAT00000002391	Increased P-JNK protein expression with PGN
EMLSAT00000002391	Increased dAkt phosphorylation
EMLSAT00000002391	Increased ERK phosphorylation after sSpitz and EGF stimulation
EMLSAT00000002391	Increased ERK phosphorylation after sSpitz and EGF stimulation
EMLSAT00000003158	No change
EMLSAT00000003158	Decreased Ca2+ influx
EMLSAT00000003159	ERK activation increased
EMLSAT00000003159	Binucleate cells
EMLSAT00000003159	Decreased horseradish peroxidase protein expression
EMLSAT00000003159	Fragmented Golgi membranes
EMLSAT00000003159	GFP aggregates number, GFP aggregates size, lethal
EMLSAT00000003159	Downregulation of Notch pathway
EMLSAT00000003159	Lethal
EMLSAT00000003159	Up- and downregulation of Notch pathway; adult wing margin: notches; wing pouch: spoon-like
EMLSAT00000003159	Decreased formation of mutant Huntingtin (Httex1-Qn) protein aggregates
EMLSAT00000003159	Effect on Polycomb (Pc) foci
EMLSAT00000003159	Effect on Polycomb (Pc) foci
EMLSAT00000003159	Agametic
EMLSAT00000002639	Upregulation of Notch pathway
EMLSAT00000002639	Decreased ERK phosphorylation after sSpitz and EGF stimulation
EMLSAT00000002308	Decreased BiP signal peptide and firefly luciferase fusion protein expression
EMLSAT00000002243	Increased P-JNK protein expression with PGN
EMLSAT00000002245	Upregulation of Notch pathway
EMLSAT00000002245	Up- and downregulation of Notch pathway; delay of larval development; wing disc size: overgrown; wing disc NRE:EGFP: up, down; wing disc myrRFP: accumulation; lethal
EMLSAT00000002245	Upregulation of Notch pathway; adult wing posterior compartment: crumbled; wing disc NRE:EGFP: up
EMLSAT00000002241	Synthetic lethal with methyl methanesulphonate
EMLSAT00000002232	Increased ERK phosphorylation after EGF stimulation
EMLSAT00000002221	Upregulation of Notch pathway
EMLSAT00000002221	Adult wing posterior compartment: blister; wing disc NRE:EGFP: gap
EMLSAT00000002221	Adult wing veins: disrupted; adult wing posterior compartment: smaller, crumbled, blister
EMLSAT00000002221	Upregulation of Notch pathway
EMLSAT00000002221	Decreased CncC (Nrf2) reporter expression
EMLSAT00000002221	Decreased CncC (Nrf2) reporter expression
EMLSAT00000002222	Oogenesis defect
EMLSAT00000002224	C. trachomatis infection down
EMLSAT00000002224	Ganglion mother cell shorter lineages, neuroblast underproliferation, lethal
EMLSAT00000002206	Effect on Polycomb (Pc) foci
EMLSAT00000002206	Decreased MAPK phosphorylation
EMLSAT00000002206	Agametic
EMLSAT00000002206	F1 lethal
EMLSAT00000002198	Increased MAPK phosphorylation
EMLSAT00000002198	Embryonic lethal
EMLSAT00000002198	Embryonic lethal
EMLSAT00000002198	Embryonic lethal
EMLSAT00000002198	Effect on Polycomb (Pc) foci
EMLSAT00000002198	Increased Rift Valley fever virus (RVFV) infection
EMLSAT00000002198	Agametic
EMLSAT00000002191	Increased Wnt reporter activity
EMLSAT00000002191	Actin defect, other cellular phenotype
EMLSAT00000002192	Binucleate cells with decreased viability
EMLSAT00000002192	Drosophila C virus infection reduced
EMLSAT00000002192	Decreased Hedgehog reporter activity
EMLSAT00000002192	Increased G1 DNA content, decreased G2 DNA content, decreased viability
EMLSAT00000002192	Decreased Ca2+ influx
EMLSAT00000002192	More dispersed droplets
EMLSAT00000002192	Increased ERK phosphorylation after EGF stimulation
EMLSAT00000002192	Decreased ERK phosphorylation after EGF stimulation
EMLSAT00000002192	Increased ERK phosphorylation after sSpitz and EGF stimulation
EMLSAT00000002192	Effect on Polycomb (Pc) foci
EMLSAT00000002192	F1 lethal
EMLSAT00000002096	ERK activation increased
EMLSAT00000002090	Increased ERK phosphorylation after sSpitz and EGF stimulation
EMLSAT00000002074	Increased dAkt phosphorylation
EMLSAT00000002071	Decreased ERK phosphorylation after EGF stimulation
EMLSAT00000002071	Increased ERK phosphorylation after sSpitz and EGF stimulation
EMLSAT00000002071	F1 lethal
EMLSAT00000002061	GFP aggregates number, GFP aggregates size, neuroblast larger cell size, neuroblast less large cells, neuroblast cell shape, ganglion mother cell shorter lineages, ganglion mother cell shape, neuroblast loss, neuroblast loss with larger neuroblast cell si
EMLSAT00000002061	Increased Rift Valley fever virus (RVFV) infection
EMLSAT00000002063	Decreased Ca2+ influx
EMLSAT00000002062	Increased ERK phosphorylation after EGF stimulation
EMLSAT00000002023	Increased ERK phosphorylation after EGF stimulation
EMLSAT00000002021	Decreased mitochondrial citrate synthase activity
EMLSAT00000002021	Upregulation of Notch pathway
EMLSAT00000002021	Adult wing veins: disrupted; adult wing posterior compartment: blister
EMLSAT00000002021	Up- and downregulation of Notch pathway; delay of larval development; wing disc NRE:EGFP: up, gap; wing disc myrRFP: accumulation, reduced; lethal
EMLSAT00000002021	Increased formation of mutant Huntingtin (Httex1-Qn) protein aggregates
EMLSAT00000002021	Embryonic lethal
EMLSAT00000002021	Embryonic lethal
EMLSAT00000002000	Morphology
EMLSAT00000002000	Decreased G2 DNA content
EMLSAT00000001992	Increased transposon expression
EMLSAT00000001992	Increased transposon expression
EMLSAT00000001993	Decreased BiP signal peptide and firefly luciferase fusion protein expression
EMLSAT00000001995	ERK activation reduced
EMLSAT00000001995	Upregulation of Notch pathway
EMLSAT00000002821	Muscles spread, myosin filaments striated, actin filaments lack striation
EMLSAT00000002821	Embryonic lethal
EMLSAT00000002821	Decreased CncC (Nrf2) reporter expression
EMLSAT00000002818	Synthetic lethal with methyl methanesulphonate
EMLSAT00000002818	Increased P-JNK protein expression with PGN
EMLSAT00000002819	Morphology
EMLSAT00000002819	Smaller sized lipid droplets, more dispersed
EMLSAT00000002819	Altered cell morphology
EMLSAT00000002819	Altered cell morphology
EMLSAT00000002820	ERK activation reduced
EMLSAT00000002820	Decreased mutant human huntingtin aggregation
EMLSAT00000002820	Increased ERK phosphorylation after EGF stimulation
EMLSAT00000002820	Decreased ERK phosphorylation after sSpitz and EGF stimulation
EMLSAT00000002820	Increased MAPK phosphorylation
EMLSAT00000001977	ERK activation reduced
EMLSAT00000001977	Increased ERK phosphorylation after EGF stimulation
EMLSAT00000001933	Increased triglyceride expression
EMLSAT00000001933	Increased triglyceride expression
EMLSAT00000001933	Increased triglyceride expression
EMLSAT00000001933	Increased triglyceride expression
EMLSAT00000001933	Increased ERK phosphorylation after sSpitz and EGF stimulation
EMLSAT00000001934	Increased P-JNK protein expression with PGN
EMLSAT00000001935	Decreased horseradish peroxidase protein expression
EMLSAT00000001935	Decreased G1 DNA content
EMLSAT00000001935	Increased ERK phosphorylation after sSpitz and EGF stimulation
EMLSAT00000002880	Synthetic lethal with methyl methanesulphonate
EMLSAT00000002879	C. trachomatis infection up
EMLSAT00000002879	Altered cell morphology
EMLSAT00000002879	Altered cell morphology
EMLSAT00000001929	Lamellar structures
EMLSAT00000001929	Decreased triglyceride expression
EMLSAT00000001929	Increased triglyceride expression
EMLSAT00000001929	Lethal or developmental delay
EMLSAT00000001929	Lethal or developmental delay
EMLSAT00000001929	Embryonic lethal
EMLSAT00000002478	Decreased cell size
EMLSAT00000002478	Defasciculation
EMLSAT00000002478	ERK activation reduced
EMLSAT00000002478	Synthetic lethal with methyl methanesulphonate
EMLSAT00000002478	Increased P-JNK protein expression with PGN
EMLSAT00000002478	Increased ERK phosphorylation after EGF stimulation
EMLSAT00000002478	Decreased ERK phosphorylation after sSpitz and EGF stimulation
EMLSAT00000002478	Decreased ERK phosphorylation after sSpitz and EGF stimulation
EMLSAT00000002478	Effect on Polycomb (Pc) foci
EMLSAT00000002478	Other cellular phenotype
EMLSAT00000002478	Decreased MAPK phosphorylation
EMLSAT00000002478	Embryonic lethal
EMLSAT00000001924	Decreased ERK phosphorylation after sSpitz and EGF stimulation
EMLSAT00000001881	Lamellar structures
EMLSAT00000001881	Increased Wnt reporter activity
EMLSAT00000001881	Increased mutant human huntingtin aggregation
EMLSAT00000001881	Decreased ERK phosphorylation after EGF stimulation
EMLSAT00000001873	Decreased Ca2+ influx
EMLSAT00000001873	Decreased BiP signal peptide and firefly luciferase fusion protein expression
EMLSAT00000001876	ERK activation reduced
EMLSAT00000001876	Decreased Influenza replication
EMLSAT00000001876	Other cellular phenotype
EMLSAT00000001876	F1 lethal
EMLSAT00000001877	Decreased Ca2+ influx
EMLSAT00000006549	Upregulation of Notch pathway
EMLSAT00000002902	ERK activation reduced
EMLSAT00000002902	Decreased Ca2+ influx
EMLSAT00000005650	Decreased ERK phosphorylation after sSpitz and EGF stimulation
EMLSAT00000005650	Decreased MAPK phosphorylation
EMLSAT00000001815	Decreased Ca2+ influx
EMLSAT00000001816	ERK activation increased
EMLSAT00000001816	Decreased horseradish peroxidase protein expression
EMLSAT00000001816	Decreased Ca2+ influx
EMLSAT00000001816	Synthetic lethal with methyl methanesulphonate
EMLSAT00000001816	Increased P-JNK protein expression with PGN
EMLSAT00000001816	Increased P-JNK protein expression with PGN
EMLSAT00000001816	Decreased Srp/Lz-induced transcription
EMLSAT00000001816	Actin defect
EMLSAT00000002876	GFP aggregates number, GFP aggregates size, neuroblast cell shape, ganglion mother cell shorter lineages, ganglion mother cell shape, neuroblast underproliferation, lethal
EMLSAT00000002876	Increased ERK phosphorylation after sSpitz and EGF stimulation
EMLSAT00000002874	Synthetic lethal with methyl methanesulphonate
EMLSAT00000002875	ERK activation reduced
EMLSAT00000002875	Increased IMD reporter activity
EMLSAT00000002875	Decreased M. fortuitum intracellular infection
EMLSAT00000002875	Decreased E. coli phagocytosis
EMLSAT00000002875	Decreased horseradish peroxidase protein expression
EMLSAT00000002875	Upregulation of Notch pathway
EMLSAT00000002875	Decreased formation of mutant Huntingtin (Httex1-Qn) protein aggregates
EMLSAT00000001694	Increased ERK phosphorylation after sSpitz and EGF stimulation
EMLSAT00000001692	Monopolar spindles
EMLSAT00000001692	Long spindle
EMLSAT00000001692	Increased ERK phosphorylation after sSpitz and EGF stimulation
EMLSAT00000002458	No change
EMLSAT00000002458	Muscles spread, myosin filaments striated, actin filaments lack striation
EMLSAT00000002458	Upregulation of Notch pathway
EMLSAT00000002459	Effect on Polycomb (Pc) foci
EMLSAT00000002459	Effect on Polycomb (Pc) foci
EMLSAT00000002459	Effect on Polycomb (Pc) foci
EMLSAT00000002459	Loss of Polycomb (Pc) foci, diffuse nuclear staining; decreased Polycomb (Pc) foci intensity
EMLSAT00000002459	Loss of Polycomb (Pc) foci, diffuse nuclear staining
EMLSAT00000002459	Increased MAPK phosphorylation
EMLSAT00000002459	Agametic
EMLSAT00000002459	Agametic
EMLSAT00000002460	Centrosome clustering defects
EMLSAT00000002460	Decreased Ca2+ influx
EMLSAT00000002721	Muscles spread, myosin filaments striated, actin filaments lack striation
EMLSAT00000002721	Decreased ERK phosphorylation after sSpitz and EGF stimulation
EMLSAT00000002722	ERK activation reduced
EMLSAT00000002722	Decreased G1 DNA content
EMLSAT00000002722	Downregulation of Notch pathway
EMLSAT00000002722	Upregulation of Notch pathway; wing disc size: overgrown; wing disc NRE:EGFP: up; wing disc myrRFP: accumulation; lethal
EMLSAT00000002722	Decreased ERK phosphorylation after EGF stimulation
EMLSAT00000002722	Decreased ERK phosphorylation after EGF stimulation
EMLSAT00000002722	Increased ERK phosphorylation after sSpitz and EGF stimulation
EMLSAT00000002722	Embryonic lethal
EMLSAT00000002725	Inhibition of dengue virus propagation
EMLSAT00000002725	Decreased NFAT translocation
EMLSAT00000002725	Adult wing posterior compartment: smaller, blisters; wing disc NRE:EGFP: up
EMLSAT00000002726	Neuroblast smaller cell size, neuroblast cell shape, ganglion mother cell shorter lineages, neuroblasts smaller, neuroblast underproliferation, lethal
EMLSAT00000002726	Downregulation of Notch pathway
EMLSAT00000002726	Synaptic apposition defects, synaptic undergrowth, synaptic retractions
EMLSAT00000001575	Decreased P-JNK protein expression with PGN
EMLSAT00000001576	Increased ERK phosphorylation after EGF stimulation
EMLSAT00000005029	Decreased Hedgehog reporter activity
EMLSAT00000005029	Decreased horseradish peroxidase protein expression
EMLSAT00000005029	Decreased mutant human huntingtin aggregation
EMLSAT00000005029	Increased P-JNK protein expression with PGN
EMLSAT00000005029	Increased P-JNK protein expression with PGN
EMLSAT00000001946	ERK activation increased
EMLSAT00000001946	Multi-nucleate cells
EMLSAT00000001946	Decreased Hedgehog reporter activity
EMLSAT00000001946	Lethal
EMLSAT00000001946	Decreased ERK phosphorylation after EGF stimulation
EMLSAT00000001946	Decreased ERK phosphorylation after sSpitz and EGF stimulation
EMLSAT00000001946	Decreased ERK phosphorylation after sSpitz and EGF stimulation
EMLSAT00000001946	Actin defect, other cellular phenotype
EMLSAT00000001946	Agametic
EMLSAT00000002193	No change
EMLSAT00000002193	Increased transposon expression
EMLSAT00000002193	Developmental defect
EMLSAT00000002194	Decreased mutant human huntingtin aggregation
EMLSAT00000002194	GFP aggregates number, GFP aggregates size, neuroblast smaller cell size, ganglion mother cell shorter lineages, neuroblasts smaller, neuroblast underproliferation, lethal
EMLSAT00000002194	Actin defect, other cellular phenotype
EMLSAT00000001951	Effect on Polycomb (Pc) foci
EMLSAT00000001536	Defasciculation, Short axons
EMLSAT00000001536	ERK activation increased
EMLSAT00000001536	Decreased BiP signal peptide and firefly luciferase fusion protein expression
EMLSAT00000001525	Decreased lipid droplet area
EMLSAT00000001525	Decreased lipid droplet area
EMLSAT00000001525	Decreased lipid droplet area
EMLSAT00000001525	Decreased lipid droplet area
EMLSAT00000001525	Decreased lipid droplet area
EMLSAT00000001525	Decreased lipid droplet area
EMLSAT00000001525	ERK activation reduced
EMLSAT00000001525	Decreased horseradish peroxidase protein expression
EMLSAT00000001525	Decreased Ca2+ influx
EMLSAT00000001525	Decreased Ca2+ influx
EMLSAT00000001525	Synthetic lethal with methyl methanesulphonate
EMLSAT00000001525	Decreased ERK phosphorylation after EGF stimulation
EMLSAT00000001525	Decreased ERK phosphorylation after EGF stimulation
EMLSAT00000001525	Increased ERK phosphorylation after sSpitz and EGF stimulation
EMLSAT00000001525	Germline stem cell (GSC) differentiation defect
EMLSAT00000001525	Germline stem cell (GSC) differentiation defect
EMLSAT00000001499	Decreased Ca2+ influx
EMLSAT00000001498	Decreased Wnt reporter activity
EMLSAT00000001500	Decreased Wnt reporter activity
EMLSAT00000001494	Smaller sized lipid droplets, more dispersed
EMLSAT00000001495	Increased Wnt reporter activity
EMLSAT00000001495	Decreased Hedgehog reporter activity
EMLSAT00000001495	Synthetic lethal with methyl methanesulphonate
EMLSAT00000001495	Increased ERK phosphorylation after sSpitz and EGF stimulation
EMLSAT00000001495	Effect on Polycomb (Pc) foci
EMLSAT00000001495	Effect on Polycomb (Pc) foci
EMLSAT00000001495	Effect on Polycomb (Pc) foci
EMLSAT00000001495	Loss of Polycomb (Pc) foci, diffuse nuclear staining
EMLSAT00000001495	Loss of Polycomb (Pc) foci, diffuse nuclear staining
EMLSAT00000001495	Decreased mitochondrial citrate synthase activity
EMLSAT00000001495	Upregulation of Notch pathway
EMLSAT00000001495	Lethal
EMLSAT00000001495	Upregulation of Notch pathway; wing disc size: overgrown; wing disc NRE:EGFP: up, broader, ectopic
EMLSAT00000001495	Upregulation of Notch pathway; wing pouch: spoon-like
EMLSAT00000001495	Upregulation of Notch pathway; wing pouch: spoon-like
EMLSAT00000001495	Decreased triglyceride expression
EMLSAT00000001495	Decreased triglyceride expression
EMLSAT00000001495	Decreased triglyceride expression
EMLSAT00000001483	ERK activation increased
EMLSAT00000001483	Decreased G1 DNA content
EMLSAT00000001483	Decreased cell number
EMLSAT00000001483	Increased P-JNK protein expression with PGN
EMLSAT00000001978	Increased ERK phosphorylation after EGF stimulation
EMLSAT00000002551	ERK activation reduced
EMLSAT00000001416	Increased ERK phosphorylation after EGF stimulation
EMLSAT00000001413	Increased ERK phosphorylation after EGF stimulation
EMLSAT00000001414	Increased P-JNK protein expression with PGN
EMLSAT00000001390	C. trachomatis infection down
EMLSAT00000001390	Increased ERK phosphorylation after EGF stimulation
EMLSAT00000001391	Effect on Polycomb (Pc) foci
EMLSAT00000001391	Loss of Polycomb (Pc) foci, diffuse nuclear staining
EMLSAT00000001399	Escape pff LLO- strain
EMLSAT00000001399	Upregulation of Notch pathway
EMLSAT00000001399	Downregulation of Notch pathway; adult wing margin: notches
EMLSAT00000001399	Downregulation of Notch pathway; wing disc NRE:EGFP: down; lethal
EMLSAT00000001399	Downregulation of Notch pathway; wing disc NRE:EGFP: down; wing disc myrRFP: accumulation; lethal
EMLSAT00000001399	Upregulation of Notch pathway; wing disc NRE:EGFP: up; lethal
EMLSAT00000001399	Wing disc NRE:EGFP: up, broader; lethal
EMLSAT00000001399	Upregulation of Notch pathway
EMLSAT00000001399	Decreased number of vaccinia virus infected cells
EMLSAT00000001399	Decreased BiP signal peptide and firefly luciferase fusion protein expression
EMLSAT00000001399	Embryonic lethal
EMLSAT00000002097	Upregulation of Notch pathway
EMLSAT00000002385	Upregulation of Notch pathway
EMLSAT00000001497	ERK activation increased
EMLSAT00000001497	Decreased Hedgehog reporter activity
EMLSAT00000001497	Decreased Ca2+ influx
EMLSAT00000001497	Monastral bipolar spindle
EMLSAT00000001497	Centrosome separation defect
EMLSAT00000001497	Increased P-JNK protein expression with PGN
EMLSAT00000001497	Upregulation of Notch pathway
EMLSAT00000001497	Upregulation of Notch pathway; delay of larval development; wing disc size: overgrown; wing disc NRE:EGFP: up;lethal
EMLSAT00000001497	Upregulation of Notch pathway; wing disc NRE:EGFP: up; wing disc myrRFP: accumulation; lethal
EMLSAT00000001497	Upregulation of Notch pathway; wing pouch: crumbled
EMLSAT00000001497	Upregulation of Notch pathway
EMLSAT00000001497	Decreased ERK phosphorylation after EGF stimulation
EMLSAT00000001497	Increased ERK phosphorylation after sSpitz and EGF stimulation
EMLSAT00000001301	Inhibition of dengue virus propagation
EMLSAT00000001298	Increased ERK phosphorylation after sSpitz and EGF stimulation
EMLSAT00000001292	C. trachomatis infection up
EMLSAT00000001292	Increased P-JNK protein expression with PGN
EMLSAT00000001292	Decreased triglyceride expression
EMLSAT00000001292	Decreased triglyceride expression
EMLSAT00000001292	Decreased triglyceride expression
EMLSAT00000001293	Upregulation of Notch pathway; adult wing posterior compartment: crumbled; wing disc NRE:EGFP: up
EMLSAT00000001293	Wing disc NRE:EGFP: up; wing disc myrRFP: accumulation
EMLSAT00000001294	Increased mutant human huntingtin aggregation
EMLSAT00000001295	ERK activation increased
EMLSAT00000001295	Decreased Ca2+ influx
EMLSAT00000001300	Increased P-JNK protein expression with PGN
EMLSAT00000002834	ERK activation reduced
EMLSAT00000002834	Increased IMD reporter activity
EMLSAT00000002834	Decreased horseradish peroxidase protein expression
EMLSAT00000002834	Decreased viability
EMLSAT00000002834	Decreased Ca2+ influx
EMLSAT00000002834	Increased ERK phosphorylation after EGF stimulation
EMLSAT00000002834	Decreased ERK phosphorylation after EGF stimulation
EMLSAT00000002834	Effect on Polycomb (Pc) foci
EMLSAT00000002834	Microtubule defect, other cellular phenotype
EMLSAT00000002834	Decreased MAPK phosphorylation
EMLSAT00000002834	Agametic
EMLSAT00000001264	Decreased lipid droplet area
EMLSAT00000001264	Decreased lipid droplet area
EMLSAT00000001264	Decreased lipid droplet area
EMLSAT00000001264	Decreased Ca2+ influx
EMLSAT00000001264	Increased ERK phosphorylation after EGF stimulation
EMLSAT00000001264	Decreased ERK phosphorylation after sSpitz and EGF stimulation
EMLSAT00000001260	Increased lipid droplet area
EMLSAT00000001260	Increased lipid droplet area
EMLSAT00000001260	ERK activation reduced
EMLSAT00000001260	Binucleate cells with decreased viability
EMLSAT00000001260	Drosophila C virus infection reduced
EMLSAT00000001260	Decreased Hedgehog reporter activity
EMLSAT00000001260	Decreased G1 DNA content
EMLSAT00000001260	Increased G1 DNA content, decreased G2 DNA content, decreased viability
EMLSAT00000001260	Decreased viability
EMLSAT00000001260	Decreased cell number
EMLSAT00000001260	Increased number of mitotic cells
EMLSAT00000001260	Increased mitochondrial citrate synthase activity, decreased viability
EMLSAT00000001260	Decreased P-JNK protein expression with PGN
EMLSAT00000001260	Downregulation of Notch pathway
EMLSAT00000001260	Increased ERK phosphorylation after EGF stimulation
EMLSAT00000001260	Decreased ERK phosphorylation after EGF stimulation
EMLSAT00000001260	Increased ERK phosphorylation after sSpitz and EGF stimulation
EMLSAT00000001260	Increased ERK phosphorylation after sSpitz and EGF stimulation
EMLSAT00000001260	Effect on Polycomb (Pc) foci
EMLSAT00000001260	Increased Rift Valley fever virus (RVFV) infection
EMLSAT00000001260	Actin defect, other cellular phenotype
EMLSAT00000001260	Increased transposon expression
EMLSAT00000001256	ERK activation reduced
EMLSAT00000001256	Increased Hedgehog reporter activity
EMLSAT00000001256	Decreased G1 DNA content
EMLSAT00000001256	Increased P-JNK protein expression with PGN
EMLSAT00000001256	Increased P-JNK protein expression with PGN
EMLSAT00000001256	Downregulation of Notch pathway
EMLSAT00000001256	Lethal
EMLSAT00000001256	Lethal
EMLSAT00000001256	Downregulation of Notch pathway; adult wing margin: notches
EMLSAT00000001256	Only lethal with Notch
EMLSAT00000001256	Decreased triglyceride expression
EMLSAT00000001256	Decreased ERK phosphorylation after EGF stimulation
EMLSAT00000001256	Increased formation of mutant Huntingtin (Httex1-Qn) protein aggregates
EMLSAT00000001254	Decreased horseradish peroxidase protein expression
EMLSAT00000001254	Increased cytokinesis
EMLSAT00000001254	Decreased Ca2+ influx
EMLSAT00000001254	Downregulation of Notch pathway
EMLSAT00000001254	Lethal
EMLSAT00000004495	Centrosome clustering defects
EMLSAT00000004495	GFP aggregates number, GFP aggregates size, neuroblast larger cell size, neuroblast cell shape, ganglion mother cell larger cell size, ganglion mother cell shorter lineages, neuroblast underproliferation, lethal
EMLSAT00000004498	ERK activation reduced
EMLSAT00000004498	Increased IMD reporter activity
EMLSAT00000004498	Decreased horseradish peroxidase protein expression
EMLSAT00000004498	Decreased viability
EMLSAT00000004498	Decreased Ca2+ influx
EMLSAT00000004498	Increased ERK phosphorylation after EGF stimulation
EMLSAT00000004498	Decreased ERK phosphorylation after EGF stimulation
EMLSAT00000004498	Effect on Polycomb (Pc) foci
EMLSAT00000004498	Microtubule defect, other cellular phenotype
EMLSAT00000004498	Decreased MAPK phosphorylation
EMLSAT00000004498	Agametic
EMLSAT00000004499	Increased P-JNK protein expression with PGN
EMLSAT00000002455	ERK activation reduced
EMLSAT00000002455	Increased G1 DNA content
EMLSAT00000002455	Decreased Ca2+ influx
EMLSAT00000002455	Upregulation of Notch pathway
EMLSAT00000002455	Decreased ERK phosphorylation after EGF stimulation
EMLSAT00000002455	Increased ERK phosphorylation after EGF stimulation
EMLSAT00000002455	Effect on Polycomb (Pc) foci
EMLSAT00000002617	Decreased P-JNK protein expression with PGN
EMLSAT00000002616	Binucleate cells with decreased viability
EMLSAT00000002616	Drosophila C virus infection reduced
EMLSAT00000002616	Decreased Hedgehog reporter activity
EMLSAT00000002616	Decreased horseradish peroxidase protein expression
EMLSAT00000002616	Decreased viability
EMLSAT00000002616	Decreased Ca2+ influx
EMLSAT00000002616	Decreased Influenza replication
EMLSAT00000002616	Decreased ERK phosphorylation after EGF stimulation
EMLSAT00000002616	Increased Rift Valley fever virus (RVFV) infection
EMLSAT00000002616	Actin defect, other cellular phenotype
EMLSAT00000001181	Fewer lipid droplets
EMLSAT00000001157	Smaller sized lipid droplets, more dispersed
EMLSAT00000001157	Downregulation of Notch pathway
EMLSAT00000001157	Decreased ERK phosphorylation after EGF stimulation
EMLSAT00000001835	Increased lipid droplet area
EMLSAT00000001835	Increased lipid droplet area
EMLSAT00000001835	Decreased NFAT translocation
EMLSAT00000001527	Increased ERK phosphorylation after sSpitz and EGF stimulation
EMLSAT00000001527	Increased ERK phosphorylation after sSpitz and EGF stimulation
EMLSAT00000001537	Decreased NFAT translocation
EMLSAT00000001537	Upregulation of Notch pathway
EMLSAT00000002504	Decreased Wnt reporter activity
EMLSAT00000002504	Upregulation of Notch pathway
EMLSAT00000002506	Decreased Hedgehog reporter activity
EMLSAT00000002506	Synaptic undergrowth
EMLSAT00000001904	Increased Wnt reporter activity
EMLSAT00000001904	C. trachomatis infection up
EMLSAT00000001904	Decreased mutant human huntingtin aggregation
EMLSAT00000001904	Upregulation of Notch pathway
EMLSAT00000001099	Increased ERK phosphorylation after sSpitz and EGF stimulation
EMLSAT00000001099	Effect on Polycomb (Pc) foci
EMLSAT00000001057	Decreased Ca2+ influx
EMLSAT00000001057	Downregulation of Notch pathway
EMLSAT00000001057	Adult wing margin: notches; adult wing posterior compartment: smaller, crumbled, blister; wing disc NRE:EGFP: up, down; wing disc myrRFP: accumulation, reduced
EMLSAT00000001057	Downregulation of Notch pathway; wing disc NRE:EGFP: gap
EMLSAT00000001058	Increased G1 cell size, increased G2 cell size
EMLSAT00000001059	Decreased ERK phosphorylation after EGF stimulation
EMLSAT00000001059	Decreased ERK phosphorylation after EGF stimulation
EMLSAT00000001059	Increased ERK phosphorylation after sSpitz and EGF stimulation
EMLSAT00000001059	Effect on Polycomb (Pc) foci
EMLSAT00000001042	Decreased mitochondrial citrate synthase activity
EMLSAT00000001046	Decreased Ca2+ influx
EMLSAT00000001046	Increased ERK phosphorylation after EGF stimulation
EMLSAT00000001048	Decreased Ca2+ influx
EMLSAT00000001048	C. trachomatis infection down
EMLSAT00000001048	Increased P-JNK protein expression with PGN
EMLSAT00000001048	Increased Rift Valley fever virus (RVFV) infection
EMLSAT00000001051	Excess branching
EMLSAT00000000959	Effect on Polycomb (Pc) foci
EMLSAT00000000938	Synthetic lethal with methyl methanesulphonate
EMLSAT00000000935	ERK activation reduced
EMLSAT00000000935	Altered cell morphology
EMLSAT00000000935	Embryonic lethal
EMLSAT00000000935	Oogenesis defect
EMLSAT00000000935	Embryonic lethal
EMLSAT00000000935	Oogenesis defect
EMLSAT00000000935	Increased transposon expression
EMLSAT00000000935	Increased transposon expression
EMLSAT00000000936	Upregulation of Notch pathway
EMLSAT00000000936	Only lethal with Notch
EMLSAT00000002750	No change
EMLSAT00000002750	Effect on Polycomb (Pc) foci
EMLSAT00000002747	Increased triglyceride expression
EMLSAT00000002747	Increased triglyceride expression
EMLSAT00000002747	Increased triglyceride expression
EMLSAT00000000909	ERK activation increased
EMLSAT00000000909	Decreased horseradish peroxidase protein expression
EMLSAT00000000909	Centriole duplication defect and pericentriolar material (PCM) defect
EMLSAT00000000909	Decreased Influenza replication
EMLSAT00000000905	Decreased Ca2+ influx
EMLSAT00000003500	Inhibition of dengue virus propagation
EMLSAT00000001578	Increased transposon expression
EMLSAT00000001578	Developmental defect
EMLSAT00000001580	Excess branching
EMLSAT00000001580	Increased Wnt reporter activity
EMLSAT00000001580	Decreased Hedgehog reporter activity
EMLSAT00000001580	Decreased horseradish peroxidase protein expression
EMLSAT00000001580	Decreased Ca2+ influx
EMLSAT00000001580	Decreased mutant human huntingtin aggregation
EMLSAT00000001580	Neuroblast larger cell size, lethal
EMLSAT00000001580	Upregulation of Notch pathway
EMLSAT00000001580	Lethal
EMLSAT00000001580	Downregulation of Notch pathway; adult wing margin: notches
EMLSAT00000001580	Upregulation of Notch pathway; wing disc NRE:EGFP: up, broader; wing disc myrRFP: accumulation; lethal
EMLSAT00000001580	Upregulation of Notch pathway
EMLSAT00000001580	Increased ERK phosphorylation after sSpitz and EGF stimulation
EMLSAT00000001580	Decreased formation of mutant Huntingtin (Httex1-Qn) protein aggregates
EMLSAT00000001580	Increased MAPK phosphorylation
EMLSAT00000001582	ERK activation reduced
EMLSAT00000000873	Upregulation of Notch pathway
EMLSAT00000000873	Lethal
EMLSAT00000000873	Up- and downregulation of Notch pathway, wing disc NRE:EGFP: up, broader, gap
EMLSAT00000000873	Wing disc NRE:EGFP: gap; lethal
EMLSAT00000000873	Wing disc NRE:EGFP: up, broader
EMLSAT00000000873	Wing disc NRE:EGFP: up, broader, gap
EMLSAT00000000873	Increased ERK phosphorylation after sSpitz and EGF stimulation
EMLSAT00000000873	Increased ERK phosphorylation after sSpitz and EGF stimulation
EMLSAT00000000879	Cell cluster defect
EMLSAT00000000880	Morphology
EMLSAT00000000880	Perturbed formation of actin-based protrusions
EMLSAT00000000880	Formation of thin processes
EMLSAT00000000880	Decreased M. fortuitum intracellular infection
EMLSAT00000000880	Decreased E. coli phagocytosis
EMLSAT00000000880	Altered total signal
EMLSAT00000000880	Upregulation of Notch pathway
EMLSAT00000000880	Actin defect, microtubule defect, other cellular phenotype
EMLSAT00000000880	Oogenesis defect
EMLSAT00000000880	Oogenesis defect
EMLSAT00000001722	Upregulation of Notch pathway
EMLSAT00000001722	Adult wing posterior compartment: crumbled
EMLSAT00000001722	Decreased BiP signal peptide and firefly luciferase fusion protein expression
EMLSAT00000001723	Increased lipid droplet area
EMLSAT00000001723	Increased lipid droplet area
EMLSAT00000001723	ERK activation reduced
EMLSAT00000001723	Drosophila C virus infection reduced
EMLSAT00000001723	Decreased Hedgehog reporter activity
EMLSAT00000001723	Decreased horseradish peroxidase protein expression
EMLSAT00000001723	Increased G1 DNA content, decreased viability
EMLSAT00000001723	Increased G1 DNA content, decreased G2 DNA content, decreased viability
EMLSAT00000001723	Decreased viability
EMLSAT00000001723	Decreased viability
EMLSAT00000001723	Decreased cell number
EMLSAT00000001723	Decreased cell number
EMLSAT00000001723	Increased number of mitotic cells
EMLSAT00000001723	Decreased Ca2+ influx
EMLSAT00000001723	More dispersed droplets
EMLSAT00000001723	Increased ERK phosphorylation after EGF stimulation
EMLSAT00000001723	Decreased ERK phosphorylation after EGF stimulation
EMLSAT00000001723	Increased ERK phosphorylation after sSpitz and EGF stimulation
EMLSAT00000001723	Effect on Polycomb (Pc) foci
EMLSAT00000001723	Effect on Polycomb (Pc) foci
EMLSAT00000001723	Increased Rift Valley fever virus (RVFV) infection
EMLSAT00000001725	Increased transposon expression
EMLSAT00000000839	Increased lipid droplet area
EMLSAT00000000839	Increased lipid droplet area
EMLSAT00000000839	ERK activation reduced
EMLSAT00000000839	Decreased Hedgehog reporter activity
EMLSAT00000000839	Decreased horseradish peroxidase protein expression
EMLSAT00000000839	Decreased ERK phosphorylation after EGF stimulation
EMLSAT00000000839	Increased ERK phosphorylation after sSpitz and EGF stimulation
EMLSAT00000000839	Increased ERK phosphorylation after sSpitz and EGF stimulation
EMLSAT00000000839	Actin defect, other cellular phenotype
EMLSAT00000000825	Increased lipid droplet area
EMLSAT00000000825	Increased lipid droplet area
EMLSAT00000000825	Decreased horseradish peroxidase protein expression
EMLSAT00000000825	Decreased horseradish peroxidase protein expression
EMLSAT00000000825	Decreased Ca2+ influx
EMLSAT00000000825	Altered total signal
EMLSAT00000000825	Decreased ERK phosphorylation after sSpitz and EGF stimulation
EMLSAT00000000795	ERK activation reduced
EMLSAT00000000795	Decreased Hedgehog reporter activity
EMLSAT00000000795	Decreased Hedgehog reporter activity
EMLSAT00000000795	Decreased horseradish peroxidase protein expression
EMLSAT00000000795	Synthetic lethal with methyl methanesulphonate
EMLSAT00000000795	GFP aggregates number, GFP aggregates size, lethal
EMLSAT00000002512	ERK activation reduced
EMLSAT00000002512	Increased IMD reporter activity
EMLSAT00000002512	Decreased horseradish peroxidase protein expression
EMLSAT00000002512	Decreased viability
EMLSAT00000002512	Decreased Ca2+ influx
EMLSAT00000002512	Increased ERK phosphorylation after EGF stimulation
EMLSAT00000002512	Decreased ERK phosphorylation after EGF stimulation
EMLSAT00000002512	Effect on Polycomb (Pc) foci
EMLSAT00000002512	Microtubule defect, other cellular phenotype
EMLSAT00000002512	Decreased MAPK phosphorylation
EMLSAT00000002512	Agametic
EMLSAT00000001540	Decreased Ca2+ influx
EMLSAT00000001540	Decreased P-JNK protein expression with PGN
EMLSAT00000001540	Upregulation of Notch pathway
EMLSAT00000001540	Upregulation of Notch pathway; wing disc NRE:EGFP: up, broader, ectopic; wing disc myrRFP: accumulation; lethal
EMLSAT00000001540	Upregulation of Notch pathway; wing disc NRE:EGFP: up, broader; wing disc myrRFP: accumulation; lethal
EMLSAT00000001540	Upregulation of Notch pathway; wing disc size: overgrown; wing disc NRE:EGFP: up; wing disc myrRFP: accumulation; lethal
EMLSAT00000001540	Synaptic overgrowth
EMLSAT00000001540	Embryonic lethal
EMLSAT00000001540	Increased transposon expression
EMLSAT00000001609	Embryonic lethal
EMLSAT00000001609	F1 lethal
EMLSAT00000001609	Decreased CncC (Nrf2) reporter expression
EMLSAT00000001610	Upregulation of Notch pathway
EMLSAT00000001477	Decreased P-JNK protein expression with PGN
EMLSAT00000001477	Decreased triglyceride expression
EMLSAT00000001477	Decreased ERK phosphorylation after sSpitz and EGF stimulation
EMLSAT00000001477	Decreased ERK phosphorylation after sSpitz and EGF stimulation
EMLSAT00000001477	Effect on Polycomb (Pc) foci
EMLSAT00000001477	Decreased Polycomb (Pc) foci intensity
EMLSAT00000002481	GFP aggregates number, GFP aggregates size, neuroblast smaller cell size, neuroblast less large cells, neuroblast cell shape, ganglion mother cell shorter lineages, neuroblast loss, neuroblast loss with smaller neuroblast cell size, neuroblasts smaller, n
EMLSAT00000002481	Upregulation of Notch pathway
EMLSAT00000002481	Lethal
EMLSAT00000002481	Lethal
EMLSAT00000002481	Upregulation of Notch pathway; wing disc NRE:EGFP: up; wing disc myrRFP: reduced; lethal
EMLSAT00000002481	Wing disc NRE:EGFP: up, broader; lethal
EMLSAT00000000495	Effect on Polycomb (Pc) foci
EMLSAT00000001418	Decreased Ca2+ influx
EMLSAT00000001418	Increased triglyceride expression
EMLSAT00000001418	Decreased triglyceride expression
EMLSAT00000000420	Increased G1 DNA content
EMLSAT00000000420	Increased G1 DNA content, decreased G2 DNA content
EMLSAT00000000420	Decreased ERK phosphorylation after EGF stimulation
EMLSAT00000000420	Increased ERK phosphorylation after sSpitz and EGF stimulation
EMLSAT00000000420	Decreased Srp/Lz-induced transcription
EMLSAT00000000420	Embryonic lethal
EMLSAT00000000421	Synthetic lethal with methyl methanesulphonate
EMLSAT00000000403	Fewer infected cells
EMLSAT00000000403	Downregulation of Notch pathway
EMLSAT00000000403	Upregulation of Notch pathway; wing disc size: overgrown; wing disc NRE:EGFP: up; wing disc myrRFP: accumulation, reduced; lethal
EMLSAT00000000403	Upregulation of Notch pathway; wing pouch: spoon-like
EMLSAT00000000403	Agametic
EMLSAT00000000386	ERK activation reduced
EMLSAT00000000386	Decreased Ca2+ influx
EMLSAT00000000386	Decreased ERK phosphorylation after EGF stimulation
EMLSAT00000000386	Decreased ERK phosphorylation after EGF stimulation
EMLSAT00000000386	Increased MAPK phosphorylation
EMLSAT00000002087	Decreased horseradish peroxidase protein expression
EMLSAT00000002087	Decreased Ca2+ influx
EMLSAT00000002087	Upregulation of Notch pathway
EMLSAT00000002087	Lethal
EMLSAT00000002087	Lethal
EMLSAT00000002087	Synaptic undergrowth
EMLSAT00000002238	Morphology
EMLSAT00000002238	Increased G2 DNA content
EMLSAT00000002239	Centrosome clustering defects
EMLSAT00000002101	Decreased ERK phosphorylation after EGF stimulation
EMLSAT00000002099	ERK activation reduced
EMLSAT00000002099	Increased IMD reporter activity
EMLSAT00000002099	Decreased horseradish peroxidase protein expression
EMLSAT00000002099	Decreased viability
EMLSAT00000002099	Decreased Ca2+ influx
EMLSAT00000002099	Increased ERK phosphorylation after EGF stimulation
EMLSAT00000002099	Decreased ERK phosphorylation after EGF stimulation
EMLSAT00000002099	Effect on Polycomb (Pc) foci
EMLSAT00000002099	Microtubule defect, other cellular phenotype
EMLSAT00000002099	Decreased MAPK phosphorylation
EMLSAT00000002099	Agametic
EMLSAT00000002099	ERK activation reduced
EMLSAT00000002099	Multi-nucleate cells
EMLSAT00000002099	Decreased viability, increased cytokinesis
EMLSAT00000002099	Decreased G2 DNA content, decreased G1 cell size, decreased viability, increased cytokinesis
EMLSAT00000002099	Decreased viability
EMLSAT00000002099	Decreased cell number
EMLSAT00000002099	Decreased cell number
EMLSAT00000002099	Decreased cell number
EMLSAT00000002099	Increased ERK phosphorylation after EGF stimulation
EMLSAT00000002099	Decreased ERK phosphorylation after EGF stimulation
EMLSAT00000002099	Increased ERK phosphorylation after sSpitz and EGF stimulation
EMLSAT00000002099	Effect on Polycomb (Pc) foci
EMLSAT00000002099	Microtubule defect, other cellular phenotype
EMLSAT00000002017	Decreased Ca2+ influx
EMLSAT00000002017	Upregulation of Notch pathway
EMLSAT00000002017	Decreased ERK phosphorylation after sSpitz and EGF stimulation
EMLSAT00000001777	Decreased P-JNK protein expression with PGN
EMLSAT00000001779	ERK activation increased
EMLSAT00000001779	Decreased IMD reporter activity
EMLSAT00000001779	Decreased M. fortuitum intracellular infection
EMLSAT00000001779	Increased G1 DNA content, decreased G1 cell size
EMLSAT00000001779	Increased mutant human huntingtin aggregation
EMLSAT00000001779	Increased P-JNK protein expression with PGN
EMLSAT00000001779	Increased P-JNK protein expression with PGN
EMLSAT00000001779	Upregulation of Notch pathway
EMLSAT00000001779	Lethal
EMLSAT00000001779	Downregulation of Notch pathway; adult wing margin: notches
EMLSAT00000001779	Upregulation of Notch pathway
EMLSAT00000001779	Decreased triglyceride expression
EMLSAT00000001779	Decreased triglyceride expression
EMLSAT00000001779	Decreased triglyceride expression
EMLSAT00000001779	Lethal or developmental delay
EMLSAT00000001779	Decreased BiP signal peptide and firefly luciferase fusion protein expression
EMLSAT00000001779	Increased ERK phosphorylation after EGF stimulation
EMLSAT00000001779	Increased ERK phosphorylation after EGF stimulation
EMLSAT00000001779	Effect on Polycomb (Pc) foci
EMLSAT00000001779	Decreased Polycomb (Pc) foci intensity
EMLSAT00000001780	Decreased P-JNK protein expression with PGN
EMLSAT00000001780	Decreased ERK phosphorylation after EGF stimulation
EMLSAT00000000305	Decreased NFAT translocation
EMLSAT00000000305	ERK activation reduced
EMLSAT00000000305	Cytokinesis defect
EMLSAT00000000305	Morphology
EMLSAT00000000305	Multi-nucleate cells
EMLSAT00000000305	Binucleate cells
EMLSAT00000000305	Increased cytokinesis
EMLSAT00000000305	Multipolar spindle
EMLSAT00000000305	Smaller sized lipid droplets, more dispersed
EMLSAT00000000305	GFP aggregates number, GFP aggregates size, neuroblast abnormally large cell size, neuroblast larger cell size, neuroblast cell shape, ganglion mother cell shorter lineages, extremely increased neuroblast cell size without neuroblast loss, neuroblast unde
EMLSAT00000000305	Effect on Polycomb (Pc) foci
EMLSAT00000000305	Other cellular phenotype
EMLSAT00000000305	Increased MAPK phosphorylation
EMLSAT00000000293	ERK activation increased
EMLSAT00000000293	Decreased Ca2+ influx
EMLSAT00000000299	Chromosome misalignment
EMLSAT00000000299	GFP aggregates number, GFP aggregates size, neuroblast cell shape, ganglion mother cell shorter lineages, neuroblast underproliferation, lethal
EMLSAT00000000300	Increased ERK phosphorylation after EGF stimulation
EMLSAT00000000302	ERK activation reduced
EMLSAT00000000302	Increased G1 DNA content, decreased G2 DNA content
EMLSAT00000000302	Upregulation of Notch pathway
EMLSAT00000000302	Upregulation of Notch pathway
EMLSAT00000000302	Decreased MAPK phosphorylation
EMLSAT00000002048	Increased ERK phosphorylation after sSpitz and EGF stimulation
EMLSAT00000000286	Decreased Ca2+ influx
EMLSAT00000000286	Altered mean signal
EMLSAT00000000286	Increased ERK phosphorylation after sSpitz and EGF stimulation
EMLSAT00000000280	Increased Wnt reporter activity
EMLSAT00000000280	Decreased Ca2+ influx
EMLSAT00000000280	Decreased BiP signal peptide and firefly luciferase fusion protein expression
EMLSAT00000000256	Centrosome clustering defects
EMLSAT00000000256	ERK activation increased
EMLSAT00000001984	ERK activation increased
EMLSAT00000001984	Increased ERK phosphorylation after EGF stimulation
EMLSAT00000001984	Decreased MAPK phosphorylation
EMLSAT00000001987	Decreased Ca2+ influx
EMLSAT00000001987	Increased ERK phosphorylation after EGF stimulation
EMLSAT00000004710	Inhibition of dengue virus propagation
EMLSAT00000000184	ERK activation reduced
EMLSAT00000000184	Chromosome misalignment
EMLSAT00000000184	Decreased ERK phosphorylation after EGF stimulation
EMLSAT00000001567	Decreased triglyceride expression
EMLSAT00000001567	Decreased triglyceride expression
EMLSAT00000001567	Increased triglyceride expression
EMLSAT00000002649	Synaptic undergrowth, axonal transport defects
EMLSAT00000002373	Decreased horseradish peroxidase protein expression
EMLSAT00000002373	Decreased mutant human huntingtin aggregation
EMLSAT00000002373	Increased ERK phosphorylation after sSpitz and EGF stimulation
EMLSAT00000002373	Decreased Srp/Lz-induced transcription
EMLSAT00000002375	Decreased Ca2+ influx
EMLSAT00000002375	Altered cell morphology
EMLSAT00000002375	Altered cell morphology
EMLSAT00000002378	Decreased lipid droplet area
EMLSAT00000002378	Decreased lipid droplet area
EMLSAT00000002378	ERK activation increased
EMLSAT00000002378	Decreased horseradish peroxidase protein expression
EMLSAT00000002378	GFP aggregates number, GFP aggregates size, neuroblast less large cells, ganglion mother cell shorter lineages, neuroblast loss, neuroblast loss with unchanged neuroblast cell size, neuroblast underproliferation, lethal
EMLSAT00000002378	Upregulation of Notch pathway
EMLSAT00000002378	Lethal
EMLSAT00000002378	Upregulation of Notch pathway
EMLSAT00000002378	Increased ERK phosphorylation after EGF stimulation
EMLSAT00000002378	Actin defect, other cellular phenotype
EMLSAT00000002378	Decreased MAPK phosphorylation
EMLSAT00000002367	E2F signaling upregulated
EMLSAT00000002369	Decreased P-JNK protein expression with PGN
EMLSAT00000002369	Decreased triglyceride expression
EMLSAT00000002369	Decreased ERK phosphorylation after sSpitz and EGF stimulation
EMLSAT00000002369	Decreased ERK phosphorylation after sSpitz and EGF stimulation
EMLSAT00000002369	Effect on Polycomb (Pc) foci
EMLSAT00000002369	Decreased Polycomb (Pc) foci intensity
EMLSAT00000000130	ERK activation increased
EMLSAT00000000089	Upregulation of Notch pathway
EMLSAT00000000089	Adult wing posterior compartment: blister; wing disc NRE:EGFP: gap
EMLSAT00000000089	Adult wing veins: disrupted; adult wing posterior compartment: smaller, crumbled, blister
EMLSAT00000000089	Upregulation of Notch pathway
EMLSAT00000000089	Decreased CncC (Nrf2) reporter expression
EMLSAT00000000089	Decreased CncC (Nrf2) reporter expression
EMLSAT00000000150	Inhibition of dengue virus propagation
EMLSAT00000000015	Decreased mutant human huntingtin aggregation
EMLSAT00000000015	Decreased P-JNK protein expression with PGN
EMLSAT00000000017	ERK activation increased
EMLSAT00000000017	Decreased Hedgehog reporter activity
EMLSAT00000000017	Microtubule defect
EMLSAT00000000017	Increased transposon expression
EMLSAT00000001795	Increased ERK phosphorylation after EGF stimulation
EMLSAT00000001795	Decreased MAPK phosphorylation
EMLSAT00000001796	P. aeruginosa invasion decreased
EMLSAT00000001796	GFP aggregates number, GFP aggregates size, ganglion mother cell shorter lineages, neuroblast underproliferation, lethal
EMLSAT00000001796	Decreased triglyceride expression
EMLSAT00000001796	Decreased triglyceride expression
EMLSAT00000001796	Decreased triglyceride expression
EMLSAT00000001796	Lethal or developmental delay
EMLSAT00000001800	Effect on Polycomb (Pc) foci
EMLSAT00000001800	Loss of Polycomb (Pc) foci, diffuse nuclear staining
EMLSAT00000001803	ERK activation increased
EMLSAT00000013013	Morphology
EMLSAT00000013013	Decreased G2 DNA content
EMLSAT00000013018	Decreased Ca2+ influx
EMLSAT00000013018	Upregulation of Notch pathway
EMLSAT00000013018	Oogenesis defect
EMLSAT00000013021	Decreased NFAT translocation
EMLSAT00000013021	Increased P-JNK protein expression with PGN
EMLSAT00000013012	Increased P-JNK protein expression with PGN
EMLSAT00000013012	Increased MAPK phosphorylation
EMLSAT00000012947	Decreased horseradish peroxidase protein expression
EMLSAT00000012947	Fused Golgi membranes with endoplasmic reticulum
EMLSAT00000001267	Decreased lipid droplet area
EMLSAT00000001267	Decreased lipid droplet area
EMLSAT00000012742	Decreased BiP signal peptide and firefly luciferase fusion protein expression
EMLSAT00000012734	Morphology
EMLSAT00000012734	Binucleate cells
EMLSAT00000012734	More bacteria per cell
EMLSAT00000012734	Decreased Wnt reporter activity
EMLSAT00000012734	Decreased G1 DNA content
EMLSAT00000012734	Decreased Ca2+ influx
EMLSAT00000012734	Fewer lipid droplets
EMLSAT00000012734	Decreased ERK phosphorylation after EGF stimulation
EMLSAT00000012734	Increased ERK phosphorylation after sSpitz and EGF stimulation
EMLSAT00000012734	Increased ERK phosphorylation after sSpitz and EGF stimulation
EMLSAT00000012734	Effect on Polycomb (Pc) foci
EMLSAT00000012734	Decreased Polycomb (Pc) foci intensity
EMLSAT00000012734	Increased MAPK phosphorylation
EMLSAT00000012734	Embryonic lethal
EMLSAT00000001436	GFP aggregates number, GFP aggregates size, lethal
EMLSAT00000001436	Decreased MAPK phosphorylation
EMLSAT00000012651	C. trachomatis infection down
EMLSAT00000012651	Downregulation of Notch pathway
EMLSAT00000012651	Lethal
EMLSAT00000012651	Lethal
EMLSAT00000012651	Only lethal with Notch
EMLSAT00000012650	Upregulation of Notch pathway
EMLSAT00000012650	Downregulation of Notch pathway; adult wing posterior compartment: smaller; wing disc NRE:EGFP: down, gap
EMLSAT00000012650	Upregulation of Notch pathway
EMLSAT00000012648	ERK activation reduced
EMLSAT00000012643	Decreased Ca2+ influx
EMLSAT00000001956	Decreased Influenza replication
EMLSAT00000001956	Decreased P-JNK protein expression with PGN
EMLSAT00000001956	Increased transposon expression
EMLSAT00000001956	Increased transposon expression
EMLSAT00000001461	Decreased formation of mutant Huntingtin (Httex1-Qn) protein aggregates
EMLSAT00000001459	ERK activation reduced
EMLSAT00000001459	Increased G2 DNA content
EMLSAT00000001459	Increased number of mitotic cells
EMLSAT00000001459	Decreased Ca2+ influx
EMLSAT00000001459	Decreased ERK phosphorylation after EGF stimulation
EMLSAT00000001459	Decreased ERK phosphorylation after sSpitz and EGF stimulation
EMLSAT00000012631	Decreased ERK phosphorylation after sSpitz and EGF stimulation
EMLSAT00000012631	Synaptic overgrowth
EMLSAT00000012631	Oogenesis defect
EMLSAT00000001026	GFP aggregates number, GFP aggregates size, ganglion mother cell shorter lineages, neuroblast underproliferation, lethal
EMLSAT00000001025	Decreased G1 DNA content
EMLSAT00000001025	Muscles spread, actin and myosin filaments lack striation
EMLSAT00000001464	ERK activation reduced
EMLSAT00000001464	Decreased P-JNK protein expression with PGN
EMLSAT00000001464	GFP aggregates number, GFP aggregates size, neuroblast cell shape, ganglion mother cell shorter lineages, ganglion mother cell shape, neuroblast underproliferation, lethal
EMLSAT00000001464	Downregulation of Notch pathway
EMLSAT00000001464	Downregulation of Notch pathway; adult wing margin: notches
EMLSAT00000001464	Increased triglyceride expression
EMLSAT00000001464	Decreased triglyceride expression
EMLSAT00000001464	Decreased ERK phosphorylation after EGF stimulation
EMLSAT00000001464	Increased ERK phosphorylation after sSpitz and EGF stimulation
EMLSAT00000002229	Decreased NFAT translocation
EMLSAT00000002229	Upregulation of Notch pathway
EMLSAT00000002229	Decreased triglyceride expression
EMLSAT00000012596	Decreased horseradish peroxidase protein expression
EMLSAT00000012596	Decreased Ca2+ influx
EMLSAT00000012596	Decreased mutant human huntingtin aggregation
EMLSAT00000012596	Muscles with short and/or thin myofibrils
EMLSAT00000012596	GFP aggregates number, GFP aggregates size, lethal
EMLSAT00000012596	GFP aggregates number, GFP aggregates size, ganglion mother cell shorter lineages, neuroblast underproliferation, lethal
EMLSAT00000012596	GFP aggregates number, GFP aggregates size, neuroblast cell shape, ganglion mother cell shorter lineages, ganglion mother cell shape, neuroblast underproliferation, lethal
EMLSAT00000012596	Decreased ERK phosphorylation after EGF stimulation
EMLSAT00000012596	Increased ERK phosphorylation after sSpitz and EGF stimulation
EMLSAT00000012596	Actin defect, other cellular phenotype
EMLSAT00000012577	Increased P-JNK protein expression with PGN
EMLSAT00000012575	ERK activation reduced
EMLSAT00000012575	Upregulation of Notch pathway
EMLSAT00000012575	Lethal
EMLSAT00000012575	Downregulation of Notch pathway; wing disc NRE:EGFP: down
EMLSAT00000012575	Up- and downregulation of Notch pathway; adult wing posterior compartment: crumbled, opaque; wing disc NRE:EGFP: up, down; lethal
EMLSAT00000012575	Upregulation of Notch pathway
EMLSAT00000012571	GFP aggregates number, GFP aggregates size, neuroblast less large cells, ganglion mother cell shorter lineages, neuroblast loss, neuroblast loss with unchanged neuroblast cell size, neuroblast underproliferation, lethal
EMLSAT00000012571	GFP aggregates size, neuroblast cell shape, ganglion mother cell shorter lineages, ganglion mother cell shape, neuroblast underproliferation, lethal
EMLSAT00000012571	Actin defect, other cellular phenotype
EMLSAT00000012571	Decreased MAPK phosphorylation
EMLSAT00000012572	ERK activation increased
EMLSAT00000012572	No cells
EMLSAT00000001572	ERK activation increased
EMLSAT00000001572	Decreased G2 DNA content
EMLSAT00000001572	Increased P-JNK protein expression with PGN
EMLSAT00000001572	Increased ERK phosphorylation after EGF stimulation
EMLSAT00000001572	F1 lethal
EMLSAT00000001573	Increased lipid droplet area
EMLSAT00000001573	Increased lipid droplet area
EMLSAT00000001573	No change
EMLSAT00000001574	No change
EMLSAT00000001570	Decreased triglyceride expression
EMLSAT00000001570	Decreased triglyceride expression
EMLSAT00000012532	Decreased lipid droplet area
EMLSAT00000012532	Decreased lipid droplet area
EMLSAT00000012532	Decreased lipid droplet area
EMLSAT00000012532	Decreased Ca2+ influx
EMLSAT00000012532	Increased ERK phosphorylation after EGF stimulation
EMLSAT00000012532	Decreased ERK phosphorylation after sSpitz and EGF stimulation
EMLSAT00000012535	Increased G1 DNA content
EMLSAT00000012535	GFP aggregates number, GFP aggregates size, lethal
EMLSAT00000012536	Increased P-JNK protein expression with PGN
EMLSAT00000012539	Increased ERK phosphorylation after sSpitz and EGF stimulation
EMLSAT00000012451	Decreased Hedgehog reporter activity
EMLSAT00000012451	Decreased mutant human huntingtin aggregation
EMLSAT00000012451	Increased ERK phosphorylation after EGF stimulation
EMLSAT00000012451	Increased MAPK phosphorylation
EMLSAT00000012438	Cell cluster defect, Defasciculation
EMLSAT00000012438	ERK activation reduced
EMLSAT00000012438	Decreased Ca2+ influx
EMLSAT00000012438	Upregulation of Notch pathway
EMLSAT00000012438	Downregulation of Notch pathway; wing disc NRE:EGFP: down; wing disc myrRFP: accumulation, reduced; lethal
EMLSAT00000012438	Up- and downregulation of Notch pathway; wing disc NRE:EGFP: up, down, gap; wing disc myrRFP: accumulation, reduced; lethal
EMLSAT00000012438	Wing disc myrRFP: accumulation, reduced; lethal
EMLSAT00000012438	Wing disc NRE:EGFP: up, broader; wing disc myrRFP: accumulation, reduced; lethal
EMLSAT00000012438	Upregulation of Notch pathway
EMLSAT00000012438	Increased triglyceride expression
EMLSAT00000012438	Decreased triglyceride expression
EMLSAT00000012438	Decreased triglyceride expression
EMLSAT00000012438	Decreased ERK phosphorylation after EGF stimulation
EMLSAT00000012438	Increased ERK phosphorylation after EGF stimulation
EMLSAT00000012438	Increased ERK phosphorylation after sSpitz and EGF stimulation
EMLSAT00000012438	Increased ERK phosphorylation after sSpitz and EGF stimulation
EMLSAT00000012438	Decreased Srp/Lz-induced transcription
EMLSAT00000012438	Actin defect, other cellular phenotype
EMLSAT00000012438	Increased MAPK phosphorylation
EMLSAT00000012438	Embryonic lethal
EMLSAT00000012376	Decreased triglyceride expression
EMLSAT00000012376	Increased triglyceride expression
EMLSAT00000012376	Increased triglyceride expression
EMLSAT00000012376	Increased triglyceride expression
EMLSAT00000012349	Decreased Ca2+ influx
EMLSAT00000012349	Increased ERK phosphorylation after EGF stimulation
EMLSAT00000012349	Increased ERK phosphorylation after sSpitz and EGF stimulation
EMLSAT00000012349	Increased ERK phosphorylation after sSpitz and EGF stimulation
EMLSAT00000012350	Decreased Ca2+ influx
EMLSAT00000012350	Increased ERK phosphorylation after EGF stimulation
EMLSAT00000012350	Increased ERK phosphorylation after sSpitz and EGF stimulation
EMLSAT00000012350	Increased ERK phosphorylation after sSpitz and EGF stimulation
EMLSAT00000012344	Embryonic lethal
EMLSAT00000012346	Increased ERK phosphorylation after EGF stimulation
EMLSAT00000012465	ERK activation increased
EMLSAT00000012465	Chromosome condensation defect
EMLSAT00000012465	Effect on Polycomb (Pc) foci
EMLSAT00000012465	Agametic
EMLSAT00000012465	Agametic
EMLSAT00000001588	Increased lipid droplet area
EMLSAT00000001588	Increased lipid droplet area
EMLSAT00000001590	Increased lipid droplet area
EMLSAT00000001590	Increased lipid droplet area
EMLSAT00000001590	Increased Wnt reporter activity
EMLSAT00000001590	Decreased mutant human huntingtin aggregation
EMLSAT00000001590	Downregulation of Notch pathway
EMLSAT00000001590	Increased MAPK phosphorylation
EMLSAT00000001592	Decreased Wnt reporter activity
EMLSAT00000001592	Embryonic lethal
EMLSAT00000000175	Increased ERK phosphorylation after sSpitz and EGF stimulation
EMLSAT00000000160	Increased ARE-RNA degredation
EMLSAT00000000160	Increased P-JNK protein expression with PGN
EMLSAT00000000160	Downregulation of Notch pathway
EMLSAT00000000160	Decreased Srp/Lz-induced transcription
EMLSAT00000000160	Decreased MAPK phosphorylation
EMLSAT00000000160	Germline stem cell (GSC) loss
EMLSAT00000000163	GFP aggregates number, GFP aggregates size, neuroblast larger cell size, neuroblast cell shape, ganglion mother cell shorter lineages, neuroblast underproliferation, lethal
EMLSAT00000012250	Increased ERK phosphorylation after sSpitz and EGF stimulation
EMLSAT00000012251	ERK activation reduced
EMLSAT00000012251	Decreased Ca2+ influx
EMLSAT00000012251	Synthetic lethal with methyl methanesulphonate
EMLSAT00000012251	GFP aggregates number, GFP aggregates size, neuroblast larger cell size, neuroblast less large cells, neuroblast cell shape, ganglion mother cell shorter lineages, neuroblast loss, neuroblast loss with larger neuroblast cell size, neuroblast underprolifer
EMLSAT00000012251	Decreased ERK phosphorylation after EGF stimulation
EMLSAT00000012251	Effect on Polycomb (Pc) foci
EMLSAT00000012251	Effect on Polycomb (Pc) foci
EMLSAT00000012251	Agametic
EMLSAT00000000136	Decreased dAkt phosphorylation after insulin stimulation
EMLSAT00000000139	Decreased Ca2+ influx
EMLSAT00000000139	Increased ERK phosphorylation after sSpitz and EGF stimulation
EMLSAT00000000141	Decreased G1 DNA content
EMLSAT00000000141	Muscles spread, actin and myosin filaments lack striation
EMLSAT00000000133	Increased ERK phosphorylation after EGF stimulation
EMLSAT00000000133	Increased ERK phosphorylation after sSpitz and EGF stimulation
EMLSAT00000000133	Effect on Polycomb (Pc) foci
EMLSAT00000000133	Actin defect, other cellular phenotype
EMLSAT00000000133	Agametic
EMLSAT00000012240	Increased ERK phosphorylation after sSpitz and EGF stimulation
EMLSAT00000012239	Decreased Ca2+ influx
EMLSAT00000000050	Increased P-JNK protein expression with PGN
EMLSAT00000000050	Increased P-JNK protein expression with PGN
EMLSAT00000000513	Decreased triglyceride expression
EMLSAT00000000513	Increased triglyceride expression
EMLSAT00000000515	Increased lipid droplet area
EMLSAT00000000515	Increased lipid droplet area
EMLSAT00000001783	ERK activation increased
EMLSAT00000001783	Decreased G2 DNA content, decreased viability
EMLSAT00000001783	Increased dAkt phosphorylation
EMLSAT00000001783	Effect on Polycomb (Pc) foci
EMLSAT00000013011	Binucleate cells with microtubule extensions
EMLSAT00000013011	Neuroblast more large cells, ganglion mother cell longer lineages, neuroblast overproliferation, lethal
EMLSAT00000013011	Decreased triglyceride expression
EMLSAT00000013011	Decreased triglyceride expression
EMLSAT00000013011	Decreased triglyceride expression
EMLSAT00000013011	Lethal or developmental delay
EMLSAT00000013011	Lethal or developmental delay
EMLSAT00000013011	Decreased formation of mutant Huntingtin (Httex1-Qn) protein aggregates
EMLSAT00000013011	Effect on Polycomb (Pc) foci
EMLSAT00000013011	Effect on Polycomb (Pc) foci
EMLSAT00000013011	Increased Polycomb (Pc) foci intensity
EMLSAT00000013011	Increased Polycomb (Pc) foci intensity
EMLSAT00000013011	Embryonic lethal
EMLSAT00000013011	Embryonic lethal
EMLSAT00000000488	Increased transposon expression
EMLSAT00000000488	Increased transposon expression
EMLSAT00000000738	Synaptic undergrowth
EMLSAT00000000739	Increased ERK phosphorylation after sSpitz and EGF stimulation
EMLSAT00000000739	Increased ERK phosphorylation after sSpitz and EGF stimulation
EMLSAT00000001343	Decreased Ca2+ influx
EMLSAT00000001343	Increased ERK phosphorylation after sSpitz and EGF stimulation
EMLSAT00000001894	Decreased horseradish peroxidase protein expression
EMLSAT00000001898	Increased G1 DNA content, decreased G2 DNA content, increased G1 cell size
EMLSAT00000001898	C. trachomatis infection down
EMLSAT00000001898	Smaller sized lipid droplets, more dispersed
EMLSAT00000001898	GFP aggregates number, GFP aggregates size, neuroblast cell shape, ganglion mother cell shorter lineages, neuroblast underproliferation, lethal
EMLSAT00000001898	Actin defect, microtubule defect, other cellular phenotype
EMLSAT00000001898	Germline stem cell (GSC) loss
EMLSAT00000012126	Lamellar structures
EMLSAT00000012126	Decreased Ca2+ influx
EMLSAT00000012096	Decreased P-JNK protein expression with PGN
EMLSAT00000012096	Decreased triglyceride expression
EMLSAT00000012096	Decreased ERK phosphorylation after sSpitz and EGF stimulation
EMLSAT00000012096	Decreased ERK phosphorylation after sSpitz and EGF stimulation
EMLSAT00000012096	Effect on Polycomb (Pc) foci
EMLSAT00000012096	Decreased Polycomb (Pc) foci intensity
EMLSAT00000001162	Decreased triglyceride expression
EMLSAT00000001162	Increased triglyceride expression
EMLSAT00000001162	Increased triglyceride expression
EMLSAT00000001162	Increased triglyceride expression
EMLSAT00000001160	Increased ERK phosphorylation after sSpitz and EGF stimulation
EMLSAT00000012545	Increased lipid droplet area
EMLSAT00000012545	Increased lipid droplet area
EMLSAT00000012545	Actin defect, other cellular phenotype
EMLSAT00000012546	GFP aggregates number, GFP aggregates size, neuroblast cell shape, ganglion mother cell shorter lineages, ganglion mother cell shape, neuroblast underproliferation, lethal
EMLSAT00000012546	Increased transposon expression
EMLSAT00000012546	Developmental defect
EMLSAT00000002303	Decreased Ca2+ influx
EMLSAT00000002303	Increased mitochondrial citrate synthase activity
EMLSAT00000002303	Decreased dAkt phosphorylation after insulin stimulation
EMLSAT00000002303	Ganglion mother cell shorter lineages, neuroblast underproliferation, lethal
EMLSAT00000002303	Increased ERK phosphorylation after sSpitz and EGF stimulation
EMLSAT00000002303	Increased formation of mutant Huntingtin (Httex1-Qn) protein aggregates
EMLSAT00000002303	Effect on Polycomb (Pc) foci
EMLSAT00000002303	Other cellular phenotype
EMLSAT00000002303	Embryonic lethal
EMLSAT00000002295	Increased ERK phosphorylation after sSpitz and EGF stimulation
EMLSAT00000002295	Agametic
EMLSAT00000002298	Decreased Ca2+ influx
EMLSAT00000002300	Less vacuolar escape
EMLSAT00000002300	Escape pff LLO- strain
EMLSAT00000002300	Increased mutant human huntingtin aggregation
EMLSAT00000002290	Decreased Ca2+ influx
EMLSAT00000002293	Decreased viability
EMLSAT00000002293	Decreased viability
EMLSAT00000002293	Decreased cell number
EMLSAT00000002293	GFP aggregates number, GFP aggregates size, ganglion mother cell shorter lineages, neuroblast underproliferation, lethal
EMLSAT00000012060	Increased ERK phosphorylation after sSpitz and EGF stimulation
EMLSAT00000000722	Increased lipid droplet area
EMLSAT00000000722	Increased lipid droplet area
EMLSAT00000000722	Inhibition of dengue virus propagation
EMLSAT00000000722	ERK activation reduced
EMLSAT00000000722	Increased ERK phosphorylation after sSpitz and EGF stimulation
EMLSAT00000000719	Decreased Hedgehog reporter activity
EMLSAT00000000719	Decreased horseradish peroxidase protein expression
EMLSAT00000000719	Decreased NFAT translocation
EMLSAT00000001863	Embryonic lethal
EMLSAT00000001864	Decreased ERK phosphorylation after sSpitz and EGF stimulation
EMLSAT00000001864	Synaptic overgrowth
EMLSAT00000001864	Oogenesis defect
EMLSAT00000001865	ERK activation increased
EMLSAT00000001865	Escape pff LLO- strain
EMLSAT00000001865	Decreased ERK phosphorylation after sSpitz and EGF stimulation
EMLSAT00000001865	Decreased ERK phosphorylation after sSpitz and EGF stimulation
EMLSAT00000001865	Increased MAPK phosphorylation
EMLSAT00000001865	Embryonic lethal
EMLSAT00000001865	Embryonic lethal
EMLSAT00000000884	ERK activation reduced
EMLSAT00000003353	Effect on Polycomb (Pc) foci
EMLSAT00000012246	Decreased ERK phosphorylation after sSpitz and EGF stimulation
EMLSAT00000011974	Increased IMD reporter activity
EMLSAT00000001699	ERK activation increased
EMLSAT00000001699	Decreased mitochondrial citrate synthase activity
EMLSAT00000001699	GFP aggregates number, GFP aggregates size, ganglion mother cell shorter lineages, neuroblast underproliferation, lethal
EMLSAT00000001699	Downregulation of Notch pathway
EMLSAT00000001699	Lethal
EMLSAT00000001699	Upregulation of Notch pathway; wing pouch: spoon-like
EMLSAT00000001699	Hit but no phenotype provided
EMLSAT00000001699	Agametic
EMLSAT00000001700	Upregulation of Notch pathway
EMLSAT00000001700	Downregulation of Notch pathway; adult wing veins: deltas
EMLSAT00000001700	Up- and downregulation of Notch pathway; adult wing veins: disrupted, broader; wing disc NRE:EGFP: up
EMLSAT00000001703	ERK activation reduced
EMLSAT00000001703	Decreased horseradish peroxidase protein expression
EMLSAT00000001703	Decreased ERK phosphorylation after EGF stimulation
EMLSAT00000001705	ERK activation reduced
EMLSAT00000001705	Decreased horseradish peroxidase protein expression
EMLSAT00000001705	Decreased ERK phosphorylation after EGF stimulation
EMLSAT00000001706	ERK activation reduced
EMLSAT00000001706	Decreased horseradish peroxidase protein expression
EMLSAT00000001706	Decreased ERK phosphorylation after EGF stimulation
EMLSAT00000001152	Centrosome clustering defects
EMLSAT00000001152	Decreased NFAT translocation
EMLSAT00000001152	Decreased NFAT translocation
EMLSAT00000001152	Decreased Ca2+ influx
EMLSAT00000001152	Unfocused spindle microtubules
EMLSAT00000001152	Centriole duplication defect and pericentriolar material (PCM) defect
EMLSAT00000001252	No change
EMLSAT00000001252	Decreased horseradish peroxidase protein expression
EMLSAT00000001252	Smaller sized lipid droplets, more dispersed
EMLSAT00000001245	ERK activation increased
EMLSAT00000001245	Increased transposon expression
EMLSAT00000001246	ERK activation reduced
EMLSAT00000001246	Binucleate cells with microtubule extensions and decreased viability
EMLSAT00000001246	Decreased Hedgehog reporter activity
EMLSAT00000001246	Decreased horseradish peroxidase protein expression
EMLSAT00000001246	Decreased Ca2+ influx
EMLSAT00000001246	Increased mitochondrial citrate synthase activity, decreased viability
EMLSAT00000001246	Fewer lipid droplets
EMLSAT00000001246	Synthetic lethal with methyl methanesulphonate
EMLSAT00000001246	Decreased mutant human huntingtin aggregation
EMLSAT00000001246	Muscles spread, myosin filaments striated, actin filaments lack striation
EMLSAT00000001246	Upregulation of Notch pathway
EMLSAT00000001246	Decreased ERK phosphorylation after EGF stimulation
EMLSAT00000001246	Decreased ERK phosphorylation after EGF stimulation
EMLSAT00000001246	Decreased ERK phosphorylation after sSpitz and EGF stimulation
EMLSAT00000001246	No cells
EMLSAT00000001246	Synaptic apposition defects, synaptic overgrowth
EMLSAT00000011941	Effect on Polycomb (Pc) foci
EMLSAT00000011941	Embryonic lethal
EMLSAT00000011943	Decreased MAPK phosphorylation
EMLSAT00000011930	Increased ERK phosphorylation after EGF stimulation
EMLSAT00000011939	Ganglion mother cell shorter lineages, neuroblast underproliferation, lethal
EMLSAT00000011933	ERK activation increased
EMLSAT00000011928	Increased triglyceride expression
EMLSAT00000011928	Decreased triglyceride expression
EMLSAT00000011928	Decreased triglyceride expression
EMLSAT00000011928	Decreased triglyceride expression
EMLSAT00000011928	Decreased triglyceride expression
EMLSAT00000000096	ERK activation reduced
EMLSAT00000000096	Decreased horseradish peroxidase protein expression
EMLSAT00000000096	Downregulation of Notch pathway
EMLSAT00000000096	Decreased ERK phosphorylation after EGF stimulation
EMLSAT00000011915	Decreased lipid droplet area
EMLSAT00000011915	Decreased lipid droplet area
EMLSAT00000011915	Centrosome clustering defects
EMLSAT00000011915	Defasciculation
EMLSAT00000011915	Decreased Ca2+ influx
EMLSAT00000011915	Increased ERK phosphorylation after EGF stimulation
EMLSAT00000011898	Decreased lipid droplet area
EMLSAT00000011898	Decreased lipid droplet area
EMLSAT00000011898	ERK activation reduced
EMLSAT00000011898	Decreased Hedgehog reporter activity
EMLSAT00000011898	Decreased horseradish peroxidase protein expression
EMLSAT00000011898	Decreased Ca2+ influx
EMLSAT00000011898	Upregulation of Notch pathway
EMLSAT00000011898	Decreased ERK phosphorylation after EGF stimulation
EMLSAT00000011898	Decreased ERK phosphorylation after sSpitz and EGF stimulation
EMLSAT00000011898	Actin defect, other cellular phenotype
EMLSAT00000011898	Agametic
EMLSAT00000011886	Decreased number of vaccinia virus infected cells
EMLSAT00000000682	Increased triglyceride expression
EMLSAT00000000683	Increased lipid droplet area
EMLSAT00000000683	Increased lipid droplet area
EMLSAT00000000683	GFP aggregates number, GFP aggregates size, lethal
EMLSAT00000000181	Decreased cell size
EMLSAT00000000181	ERK activation reduced
EMLSAT00000000181	Morphology
EMLSAT00000000181	Increased Wnt reporter activity
EMLSAT00000000181	Increased IMD reporter activity
EMLSAT00000000181	Decreased horseradish peroxidase protein expression
EMLSAT00000000181	Increased G2 DNA content
EMLSAT00000000181	Decreased G1 cell size, increased viability
EMLSAT00000000181	Short spindle
EMLSAT00000000181	C. trachomatis infection down
EMLSAT00000000181	Synthetic lethal with methyl methanesulphonate
EMLSAT00000000181	Synthetic lethal with methyl methanesulphonate
EMLSAT00000000181	Increased P-JNK protein expression with PGN
EMLSAT00000000181	Decreased triglyceride expression
EMLSAT00000000181	Altered cell morphology
EMLSAT00000000181	Altered cell morphology
EMLSAT00000000181	Altered cell morphology
EMLSAT00000000181	Altered cell morphology
EMLSAT00000000181	Altered cell morphology
EMLSAT00000000181	Decreased ERK phosphorylation after EGF stimulation
EMLSAT00000000181	Increased ERK phosphorylation after EGF stimulation
EMLSAT00000000181	Increased ERK phosphorylation after sSpitz and EGF stimulation
EMLSAT00000000181	Increased ERK phosphorylation after sSpitz and EGF stimulation
EMLSAT00000000181	Other cellular phenotype
EMLSAT00000000181	Oogenesis defect
EMLSAT00000011814	Increased G1 DNA content, decreased G2 DNA content
EMLSAT00000011789	Increased P-JNK protein expression with PGN
EMLSAT00000011788	Decreased Ca2+ influx
EMLSAT00000011788	Increased ERK phosphorylation after EGF stimulation
EMLSAT00000011788	Increased ERK phosphorylation after sSpitz and EGF stimulation
EMLSAT00000001822	Decreased lipid droplet area
EMLSAT00000001822	Decreased lipid droplet area
EMLSAT00000001822	ERK activation reduced
EMLSAT00000001822	Multi-nucleate cells
EMLSAT00000001822	Binucleate cells with microtubule extensions
EMLSAT00000001822	Decreased M. fortuitum intracellular infection
EMLSAT00000001822	Decreased E. coli phagocytosis
EMLSAT00000001822	Increased P-JNK protein expression with PGN
EMLSAT00000001822	Increased P-JNK protein expression with PGN
EMLSAT00000001822	Muscles with short and/or thin myofibrils
EMLSAT00000001822	Actin defect, microtubule defect, other cellular phenotype
EMLSAT00000001828	Decreased G1 DNA content
EMLSAT00000001823	Decreased G1 DNA content
EMLSAT00000001823	Actin defect, other cellular phenotype
EMLSAT00000000518	ERK activation reduced
EMLSAT00000000518	Binucleate cells with decreased viability
EMLSAT00000000518	Decreased horseradish peroxidase protein expression
EMLSAT00000000518	Fewer lipid droplets
EMLSAT00000000518	Synthetic lethal with methyl methanesulphonate
EMLSAT00000000518	GFP aggregates number, GFP aggregates size, neuroblast larger cell size, neuroblast less large cells, neuroblast cell shape, ganglion mother cell shorter lineages, neuroblast loss, neuroblast loss with larger neuroblast cell size, neuroblast underprolifer
EMLSAT00000000518	Decreased ERK phosphorylation after EGF stimulation
EMLSAT00000000518	Increased ERK phosphorylation after sSpitz and EGF stimulation
EMLSAT00000000518	Increased ERK phosphorylation after sSpitz and EGF stimulation
EMLSAT00000000518	Decreased Srp/Lz-induced transcription
EMLSAT00000000518	Effect on Polycomb (Pc) foci
EMLSAT00000000518	Increased Rift Valley fever virus (RVFV) infection
EMLSAT00000000518	Other cellular phenotype
EMLSAT00000000518	F1 lethal
EMLSAT00000000520	Upregulation of Notch pathway
EMLSAT00000000520	Up- and downregulation of Notch pathway; wing disc NRE:EGFP: broader, gap; wing disc myrRFP: accumulation; lethal
EMLSAT00000000520	Only lethal with Notch
EMLSAT00000000524	Monastral bipolar spindle
EMLSAT00000000524	Pericentriolar material (PCM) maturation defect
EMLSAT00000000524	Agametic
EMLSAT00000012086	Increased mutant human huntingtin aggregation
EMLSAT00000001420	Decreased BiP signal peptide and firefly luciferase fusion protein expression
EMLSAT00000001422	Increased ERK phosphorylation after sSpitz and EGF stimulation
EMLSAT00000001424	Binucleate cells
EMLSAT00000001424	Decreased Ca2+ influx
EMLSAT00000001425	Decreased NFAT translocation
EMLSAT00000001425	Abolished ER retention of cSpitz
EMLSAT00000001425	Increased ERK phosphorylation after sSpitz and EGF stimulation
EMLSAT00000001425	Embryonic lethal
EMLSAT00000001426	Increased MAPK phosphorylation
EMLSAT00000001426	Synaptic undergrowth
EMLSAT00000001427	Embryonic lethal
EMLSAT00000001427	F1 lethal
EMLSAT00000001427	Decreased CncC (Nrf2) reporter expression
EMLSAT00000001428	Decreased NFAT translocation
EMLSAT00000001428	Increased P-JNK protein expression with PGN
EMLSAT00000001428	Upregulation of Notch pathway
EMLSAT00000011637	Decreased Ca2+ influx
EMLSAT00000011637	Synthetic lethal with methyl methanesulphonate
EMLSAT00000011637	Synthetic lethal with methyl methanesulphonate
EMLSAT00000011637	Decreased ERK phosphorylation after EGF stimulation
EMLSAT00000011637	Increased ERK phosphorylation after sSpitz and EGF stimulation
EMLSAT00000011637	Increased ERK phosphorylation after sSpitz and EGF stimulation
EMLSAT00000011637	F1 lethal
EMLSAT00000011629	Fewer infected cells, less vacuolar escape, fewer bacteria per cell
EMLSAT00000011629	Decreased BiP signal peptide and firefly luciferase fusion protein expression
EMLSAT00000011633	Inhibition of dengue virus propagation
EMLSAT00000011634	Increased ERK phosphorylation after sSpitz and EGF stimulation
EMLSAT00000011635	Decreased Ca2+ influx
EMLSAT00000011636	Upregulation of Notch pathway
EMLSAT00000012579	Increased lipid droplet area
EMLSAT00000012579	Increased lipid droplet area
EMLSAT00000012579	Decreased mutant human huntingtin aggregation
EMLSAT00000012579	Increased MAPK phosphorylation
EMLSAT00000000248	Synthetic lethal with methyl methanesulphonate
EMLSAT00000000248	Synthetic lethal with methyl methanesulphonate
EMLSAT00000000248	Decreased ERK phosphorylation after sSpitz and EGF stimulation
EMLSAT00000000248	Actin defect, other cellular phenotype
EMLSAT00000000248	Agametic
EMLSAT00000000249	Decreased horseradish peroxidase protein expression
EMLSAT00000000249	Smaller sized lipid droplets, more dispersed
EMLSAT00000000249	Decreased ERK phosphorylation after EGF stimulation
EMLSAT00000000249	Decreased ERK phosphorylation after EGF stimulation
EMLSAT00000000249	Increased Rift Valley fever virus (RVFV) infection
EMLSAT00000000249	Agametic
EMLSAT00000000249	Agametic
EMLSAT00000001405	Decreased NFAT translocation
EMLSAT00000011477	Decreased Ca2+ influx
EMLSAT00000011477	Increased mutant human huntingtin aggregation
EMLSAT00000011779	Decreased BiP signal peptide and firefly luciferase fusion protein expression
EMLSAT00000011779	Increased ERK phosphorylation after sSpitz and EGF stimulation
EMLSAT00000011389	Oogenesis defect
EMLSAT00000011373	Decreased Ca2+ influx
EMLSAT00000011373	Decreased mitochondrial citrate synthase activity
EMLSAT00000011373	Increased ERK phosphorylation after sSpitz and EGF stimulation
EMLSAT00000011375	Decreased mutant human huntingtin aggregation
EMLSAT00000011376	Increased ERK phosphorylation after sSpitz and EGF stimulation
EMLSAT00000011378	Decreased Influenza replication
EMLSAT00000011370	No effect on M. smegmatis infection
EMLSAT00000011370	Upregulation of Notch pathway
EMLSAT00000011370	Lethal
EMLSAT00000011370	Delay of larval development; wing disc size: overgrown; wing disc NRE:EGFP: up, ectopic, gap
EMLSAT00000011365	More bacteria per cell
EMLSAT00000011365	Upregulation of Notch pathway
EMLSAT00000011367	Decreased lipid droplet area
EMLSAT00000011367	Decreased lipid droplet area
EMLSAT00000011367	ERK activation reduced
EMLSAT00000011367	Multi-nucleate cells
EMLSAT00000011367	Binucleate cells with microtubule extensions
EMLSAT00000011367	Decreased M. fortuitum intracellular infection
EMLSAT00000011367	Decreased E. coli phagocytosis
EMLSAT00000011367	Increased P-JNK protein expression with PGN
EMLSAT00000011367	Increased P-JNK protein expression with PGN
EMLSAT00000011367	Muscles with short and/or thin myofibrils
EMLSAT00000011367	Actin defect, microtubule defect, other cellular phenotype
EMLSAT00000013008	Increased lipid droplet area
EMLSAT00000013008	Increased lipid droplet area
EMLSAT00000013008	Decreased horseradish peroxidase protein expression
EMLSAT00000013008	Decreased horseradish peroxidase protein expression
EMLSAT00000013008	Decreased Ca2+ influx
EMLSAT00000013008	Altered total signal
EMLSAT00000013008	Decreased ERK phosphorylation after sSpitz and EGF stimulation
EMLSAT00000002058	Synaptic apposition defects, synaptic overgrowth
EMLSAT00000011293	ERK activation increased
EMLSAT00000011262	Muscles spread, myosin filaments striated, actin filaments lack striation
EMLSAT00000011262	Actin defect, other cellular phenotype
EMLSAT00000000497	Synthetic lethal with methyl methanesulphonate
EMLSAT00000000497	Increased mutant human huntingtin aggregation
EMLSAT00000000497	Embryonic lethal
EMLSAT00000011324	Increased lipid droplet area
EMLSAT00000011324	Increased lipid droplet area
EMLSAT00000011324	Increased lipid droplet area
EMLSAT00000011324	Increased G1 DNA content, decreased G2 DNA content, increased G1 cell size
EMLSAT00000011324	Increased G1 DNA content
EMLSAT00000011324	Decreased Influenza replication
EMLSAT00000011324	Decreased mitochondrial citrate synthase activity
EMLSAT00000011324	Decreased mutant human huntingtin aggregation
EMLSAT00000011324	Decreased P-JNK protein expression with PGN
EMLSAT00000011324	Decreased ERK phosphorylation after EGF stimulation
EMLSAT00000011324	Decreased ERK phosphorylation after EGF stimulation
EMLSAT00000011324	Increased ERK phosphorylation after sSpitz and EGF stimulation
EMLSAT00000011324	Increased ERK phosphorylation after sSpitz and EGF stimulation
EMLSAT00000011324	Increased Rift Valley fever virus (RVFV) infection
EMLSAT00000011325	Increased G2 DNA content
EMLSAT00000011325	Increased ERK phosphorylation after sSpitz and EGF stimulation
EMLSAT00000000034	Decreased Ca2+ influx
EMLSAT00000000037	ERK activation increased
EMLSAT00000000037	Decreased Ca2+ influx
EMLSAT00000000037	Increased Srp/Lz-induced transcription
EMLSAT00000000032	Increased P-JNK protein expression with PGN
EMLSAT00000012388	Upregulation of Notch pathway
EMLSAT00000012388	Upregulation of Notch pathway
EMLSAT00000012391	Neuroblast smaller cell size, ganglion mother cell shorter lineages, neuroblasts smaller, neuroblast underproliferation, lethal
EMLSAT00000012391	Neuroblast cell shape, ganglion mother cell shorter lineages, neuroblast underproliferation, lethal
EMLSAT00000012391	Embryonic lethal
EMLSAT00000012393	ERK activation reduced
EMLSAT00000012393	Decreased horseradish peroxidase protein expression
EMLSAT00000012393	Decreased Ca2+ influx
EMLSAT00000012393	Smaller sized lipid droplets, more dispersed
EMLSAT00000012393	Decreased mutant human huntingtin aggregation
EMLSAT00000012393	Increased P-JNK protein expression with PGN
EMLSAT00000012393	Downregulation of Notch pathway
EMLSAT00000012393	Lethal
EMLSAT00000012393	Lethal
EMLSAT00000012393	Downregulation of Notch pathway; adult wing margin: notches
EMLSAT00000012393	Increased ERK phosphorylation after EGF stimulation
EMLSAT00000012393	Decreased ERK phosphorylation after EGF stimulation
EMLSAT00000012393	Increased ERK phosphorylation after sSpitz and EGF stimulation
EMLSAT00000012393	Increased ERK phosphorylation after sSpitz and EGF stimulation
EMLSAT00000012393	Decreased Srp/Lz-induced transcription
EMLSAT00000012393	Effect on Polycomb (Pc) foci
EMLSAT00000012393	Actin defect, other cellular phenotype
EMLSAT00000012393	Oogenesis defect
EMLSAT00000012394	ERK activation increased
EMLSAT00000012394	Decreased horseradish peroxidase protein expression
EMLSAT00000012394	Fragmented Golgi membranes
EMLSAT00000012394	Decreased Ca2+ influx
EMLSAT00000012394	Increased mitochondrial citrate synthase activity
EMLSAT00000012394	Decreased mutant human huntingtin aggregation
EMLSAT00000012394	GFP aggregates number, GFP aggregates size, lethal
EMLSAT00000012394	GFP aggregates number, GFP aggregates size, ganglion mother cell shorter lineages, neuroblast underproliferation, lethal
EMLSAT00000012394	Upregulation of Notch pathway
EMLSAT00000012394	Decreased formation of mutant Huntingtin (Httex1-Qn) protein aggregates
EMLSAT00000012394	Actin defect, other cellular phenotype
EMLSAT00000012394	Decreased MAPK phosphorylation
EMLSAT00000012395	Increased G2 DNA content
EMLSAT00000012396	Increased ERK phosphorylation after sSpitz and EGF stimulation
EMLSAT00000012397	Decreased P-JNK protein expression with PGN
EMLSAT00000012397	Decreased triglyceride expression
EMLSAT00000012397	Decreased ERK phosphorylation after sSpitz and EGF stimulation
EMLSAT00000012397	Decreased ERK phosphorylation after sSpitz and EGF stimulation
EMLSAT00000012397	Effect on Polycomb (Pc) foci
EMLSAT00000012397	Decreased Polycomb (Pc) foci intensity
EMLSAT00000012380	Altered mean signal
EMLSAT00000012380	Increased P-JNK protein expression with PGN
EMLSAT00000012380	Increased P-JNK protein expression with PGN
EMLSAT00000012380	Increased CncC (Nrf2) reporter expression
EMLSAT00000012380	Increased CncC (Nrf2) reporter expression
EMLSAT00000012386	Dim gamma-tubulin (spindle)
EMLSAT00000012386	Monopolar/anastral
EMLSAT00000012944	Cell cluster defect
EMLSAT00000012930	Decreased NFAT translocation
EMLSAT00000012930	ERK activation reduced
EMLSAT00000012930	Increased number of mitotic cells
EMLSAT00000012930	Synthetic lethal with methyl methanesulphonate
EMLSAT00000012930	Increased mutant human huntingtin aggregation
EMLSAT00000012930	GFP aggregates number, GFP aggregates size, neuroblast larger cell size, neuroblast less large cells, ganglion mother cell larger cell size, ganglion mother cell shorter lineages, neuroblast loss, neuroblast loss with larger neuroblast cell size, neurobla
EMLSAT00000012930	Upregulation of Notch pathway
EMLSAT00000012930	Lethal
EMLSAT00000012930	Lethal
EMLSAT00000012930	Lethal
EMLSAT00000012930	Lethal
EMLSAT00000012930	Downregulation of Notch pathway; adult wing margin: notches
EMLSAT00000012930	Lethal
EMLSAT00000012930	Decreased triglyceride expression
EMLSAT00000012930	Lethal or developmental delay
EMLSAT00000012930	Lethal or developmental delay
EMLSAT00000012930	Lethal or developmental delay
EMLSAT00000012930	Lethal or developmental delay
EMLSAT00000012930	Decreased ERK phosphorylation after EGF stimulation
EMLSAT00000012930	Increased ERK phosphorylation after sSpitz and EGF stimulation
EMLSAT00000012930	Actin defect, other cellular phenotype
EMLSAT00000012930	Decreased MAPK phosphorylation
EMLSAT00000012930	Agametic
EMLSAT00000012930	Agametic
EMLSAT00000012939	Downregulation of Wg pathway
EMLSAT00000012940	Synthetic lethal with methyl methanesulphonate
EMLSAT00000011146	Decreased triglyceride expression
EMLSAT00000011139	Centrosome clustering defects
EMLSAT00000011139	Decreased NFAT translocation
EMLSAT00000011139	Decreased NFAT translocation
EMLSAT00000011139	Decreased Ca2+ influx
EMLSAT00000011139	Unfocused spindle microtubules
EMLSAT00000011139	Centriole duplication defect and pericentriolar material (PCM) defect
EMLSAT00000001379	Decreased ERK phosphorylation after sSpitz and EGF stimulation
EMLSAT00000001377	Decreased MAPK phosphorylation
EMLSAT00000001367	Increased ERK phosphorylation after sSpitz and EGF stimulation
EMLSAT00000011127	Increased G1 DNA content
EMLSAT00000011123	Decreased Ca2+ influx
EMLSAT00000001028	Increased ERK phosphorylation after sSpitz and EGF stimulation
EMLSAT00000011121	Upregulation of Notch pathway
EMLSAT00000000863	Increased lipid droplet area
EMLSAT00000000863	Decreased lipid droplet area
EMLSAT00000000863	Increased lipid droplet area
EMLSAT00000000863	Decreased lipid droplet area
EMLSAT00000000863	Increased lipid droplet area
EMLSAT00000000863	Decreased lipid droplet area
EMLSAT00000000863	Increased lipid droplet area
EMLSAT00000000863	Decreased lipid droplet area
EMLSAT00000000863	Increased lipid droplet area
EMLSAT00000000863	Decreased lipid droplet area
EMLSAT00000000863	Increased lipid droplet area
EMLSAT00000000863	Decreased lipid droplet area
EMLSAT00000000863	Increased lipid droplet area
EMLSAT00000000863	Decreased lipid droplet area
EMLSAT00000000863	Increased lipid droplet area
EMLSAT00000000863	Decreased lipid droplet area
EMLSAT00000000863	Increased lipid droplet area
EMLSAT00000000863	Decreased lipid droplet area
EMLSAT00000000863	Increased lipid droplet area
EMLSAT00000000863	Decreased lipid droplet area
EMLSAT00000000863	Increased lipid droplet area
EMLSAT00000000863	Decreased lipid droplet area
EMLSAT00000000863	Increased lipid droplet area
EMLSAT00000000863	Decreased lipid droplet area
EMLSAT00000000863	Increased lipid droplet area
EMLSAT00000000863	Decreased lipid droplet area
EMLSAT00000000863	Increased lipid droplet area
EMLSAT00000000863	Decreased lipid droplet area
EMLSAT00000000863	Centrosome clustering defects
EMLSAT00000000863	Defasciculation
EMLSAT00000000863	ERK activation reduced
EMLSAT00000000863	Morphology
EMLSAT00000000863	Cytokinesis failure
EMLSAT00000000863	Multi-nucleate cells
EMLSAT00000000863	Binucleate cells
EMLSAT00000000863	Decreased G2 DNA content, increased cytokinesis
EMLSAT00000000863	Synthetic lethal with methyl methanesulphonate
[truncated: 9,442 more rows]

## Sheet: S2-middle-modules
Module	Size	GO_BP	GO_MF	GO_CC	Pvalue_Enriched_Observable	Pvalue_Enriched_Lethal	Number_Moult_Associated_Genes	ZSummary	Proportion_TF	Proportion_DE
magenta	152	GO:0006739	GO:0016765	GO:0098800	0.846532	0.50119	1	15.5972	0.0394737	0.0723684
brown	206	GO:0003333	GO:0015171	NA	0.973671	0.996491	1	9.94341	0.0145631	0.208738
orangered4	72	GO:0070588	GO:0016765	NA	0.944199	0.38948	0	2.2495	0.0277778	0.25
darkgreen	95	GO:0090662	NA	GO:0033180	0.0394878	0.23659	0	7.93772	0.0631579	0.189474
salmon2	41	GO:0034470	NA	GO:0032040	0.0657607	0.0111202	0	5.59056	0	0.121951
yellow4	54	GO:0006022	NA	NA	0.854804	0.719049	1	5.25385	0.037037	0.111111
lightsteelblue1	69	NA	GO:0046983	GO:0030915	0.338518	0.887127	0	8.24134	0.0434783	0.173913
darkturquoise	91	GO:0005977	GO:0003824	NA	0.72457	0.976789	1	12.4761	0.043956	0.0989011
thistle3	42	GO:0046856	GO:0019904	GO:0005578	0.928255	0.492984	0	2.14186	0.0238095	0.309524
antiquewhite4	56	GO:0046578	GO:0031406	NA	0.185085	0.0800835	0	5.70627	0	0.125
darkolivegreen	80	GO:0043623	GO:0005200	GO:0005874	0.967644	0.884392	0	0.598805	0.05	0.5625
darkslateblue	64	GO:0008652	GO:0042302	NA	0.705661	0.99482	0	13.4733	0	0.546875
salmon4	61	GO:0006357	GO:0046982	GO:0005622	0.0323842	0.0132106	0	5.26606	0.0819672	0.196721
turquoise	226	GO:0044283	GO:0030246	NA	0.347437	0.94664	4	8.13553	0.0176991	0.20354
lightcyan	106	GO:0044710	GO:0005509	NA	0.801645	0.621505	2	17.312	0.0283019	0.0377358
royalblue	103	GO:0006396	GO:0042623	NA	0.00139901	0.00337821	0	8.80745	0.038835	0.184466
sienna3	78	GO:0005975	GO:0051287	GO:0031224	0.606706	0.764721	1	7.13318	0.0384615	0.179487
black	166	GO:0006357	GO:0001104	GO:0016592	0.000297336	0.0602456	1	17.2482	0.0722892	0.0481928
red	166	GO:0044262	GO:0030170	NA	0.974397	0.959837	0	16.3892	0	0.060241
pink	154	GO:0006813	GO:0005267	GO:0005921	0.745851	0.924539	1	16.5953	0.025974	0.0584416
skyblue3	74	GO:0006887	GO:0001076	GO:0005737	0.633886	0.0565037	0	4.7168	0.0540541	0.337838
coral1	56	GO:0048193	GO:0030246	GO:0012505	0.0759666	0.265995	0	3.81299	0	0.160714
darkolivegreen4	47	GO:0030163	GO:0003684	NA	0.257421	0.410688	0	3.46405	0.0212766	0.361702
skyblue1	54	GO:0006508	GO:0008237	NA	0.985969	0.944718	0	6.5047	0.0185185	0.0185185
cyan	111	GO:0035556	GO:0005515	GO:0005856	0.00260631	5.21181e-06	0	11.7325	0.027027	0.126126
darkmagenta	78	GO:0046483	GO:0004222	GO:0031461	0.00676331	0.00391866	0	7.5161	0.0641026	0.153846
skyblue2	54	GO:0006259	GO:0004553	NA	0.588164	0.857027	0	0.934731	0	0.611111
green	171	GO:2000113	GO:0000976	GO:0043229	0.643896	0.607618	2	12.5544	0.0467836	0.0350877
steelblue	83	GO:0005996	GO:0030246	NA	0.9228	0.0341318	0	1.26532	0.0120482	0.192771
skyblue	85	GO:0032012	GO:0003774	NA	0.269548	0.0205916	0	7.758	0.0588235	0.129412
plum2	63	GO:0072527	GO:0016772	GO:0044422	0.137226	0.834228	0	5.28414	0.015873	0.142857
orange	89	GO:0006418	GO:0004812	GO:0005737	0.0025971	0.0306279	0	4.62462	0.0337079	0.426966
navajowhite1	33	GO:0007165	GO:0005096	NA	0.462908	0.290951	0	2.45629	0.0606061	0.242424
lightgreen	103	GO:0006836	GO:0004970	GO:0008021	0.788102	0.808851	1	11.3735	0.038835	0.0873786
yellowgreen	77	GO:0048513	GO:0042302	NA	0.979908	0.752797	0	9.65923	0.025974	0.25974
ivory	68	GO:0006493	GO:0004197	NA	0.676339	0.949167	0	1.51962	0.0441176	0.617647
darkorange2	67	GO:0009605	GO:0005261	GO:0044456	0.946264	0.945067	0	11.6056	0.0149254	0.0447761
blue2	47	GO:1903509	GO:0015078	GO:0030176	0.795737	0.77191	2	6.88333	0.0851064	0.0638298
palevioletred3	60	GO:0007167	GO:0004725	NA	0.437793	0.906873	0	2.03288	0.05	0.3
thistle	42	GO:0015031	GO:0008536	NA	0.873255	0.492984	0	4.55389	0.047619	0.214286
darkorange	87	GO:0006030	GO:0008061	NA	0.015842	0.925798	1	3.1113	0.0344828	0.390805
plum1	72	GO:0034622	GO:0004702	GO:0044424	0.367913	0.259606	1	7.64454	0.0694444	0.0833333
lightyellow	103	GO:0006979	GO:0042302	GO:0005576	0.997839	0.703808	0	3.25661	0.0194175	0.466019
thistle2	63	NA	GO:0046872	NA	0.95842	0.384488	0	6.63507	0.015873	0.15873
darkseagreen4	57	GO:0019752	GO:0019207	NA	0.798774	0.282346	1	0.81344	0.0350877	0.192982
violet	81	GO:0006099	GO:0046872	GO:0044451	0.542526	0.26933	0	10.6127	0.0987654	0.0987654
mediumpurple2	52	GO:0007267	GO:0003777	GO:0005871	0.604605	0.51073	0	5.72322	0	0.0769231
yellow	179	GO:0006813	GO:0005230	GO:0016020	0.813596	0.769308	0	14.8362	0.0391061	0.117318
lightpink4	57	GO:0006281	GO:0008092	GO:0000228	0.0958707	0.0880968	0	7.25617	0.0350877	0.0526316
paleturquoise	83	GO:0006412	GO:0003735	GO:0005840	4.49058e-05	0.0653221	0	7.05877	0	0.0120482
firebrick4	48	GO:0046907	GO:0008017	NA	0.827899	0.615674	0	4.91429	0	0.229167
saddlebrown	84	GO:0006030	GO:0008061	NA	0.567712	0.124706	1	5.82467	0.0357143	0.178571
darkred	99	GO:0006260	GO:0003678	NA	0.439247	0.284893	0	8.25488	0.040404	0.0909091
grey60	104	NA	GO:0019239	GO:0044431	0.860901	0.895423	1	8.07286	0.0384615	0.182692
darkgrey	91	GO:0015986	GO:0015078	GO:0045259	0.00491922	0.008824	0	8.7757	0.021978	0.0549451
tan	129	GO:0006260	GO:0032403	GO:0005874	0.978898	0.242929	0	11.0708	0.0155039	0.131783
palevioletred2	38	GO:0009968	GO:0005488	NA	0.358997	0.0498612	0	6.09007	0	0.0263158
maroon	58	GO:0044237	GO:0016715	GO:0031224	0.256984	0.096576	0	5.52915	0.0344828	0.189655
mediumorchid	55	GO:0007166	GO:0017111	GO:0030915	0.526132	0.567654	0	5.47389	0.0181818	0.127273
salmon	113	GO:0006457	GO:0004298	GO:0019773	0.00259461	6.15907e-05	0	15.1282	0.0176991	0.176991
purple	149	GO:0006412	GO:0003735	GO:0005840	6.05945e-05	0.000635282	0	20.253	0.0201342	0.0469799
greenyellow	135	GO:0046039	GO:0005524	NA	0.0254346	0.0606391	0	10.6324	0.037037	0.0740741
indianred4	50	GO:0006066	GO:0042623	NA	0.929528	0.997024	0	9.11054	0.02	0.32
thistle1	62	GO:0006355	GO:0003677	GO:0005622	0.800786	0.68628	0	5.83827	0.0967742	0.33871
coral2	56	GO:0006886	GO:0005488	GO:0030131	0.464699	0.265995	0	7.09741	0.0357143	0.214286
navajowhite2	59	GO:0016192	GO:0005543	GO:0005875	0.00428831	0.0527537	0	4.35729	0.0169492	0.135593
lavenderblush3	57	GO:0030001	GO:0015370	GO:0005819	0.058053	0.165844	1	7.30439	0.0350877	0.140351
brown4	66	GO:1901135	GO:0005509	NA	0.308801	0.436526	1	-0.549973	0.0454545	0.560606
floralwhite	67	NA	GO:0009055	NA	0.443445	0.756683	0	5.39689	0.0597015	0.119403
midnightblue	109	GO:0006030	GO:0031418	NA	0.90117	0.658995	0	0.967765	0.00917431	0.449541
brown2	47	GO:0007218	GO:0004872	NA	0.257421	0.410688	0	3.73151	0.0425532	0.148936
honeydew1	57	GO:0045454	GO:0016491	NA	0.916782	0.762666	1	5.27045	0.0350877	0.54386
lightsteelblue	51	GO:0015031	GO:0005525	GO:0044446	0.985184	0.824513	0	5.39966	0.0196078	0.392157
blue	208	GO:0007015	GO:0004725	GO:0043232	0.0191492	0.0449723	0	18.2917	0.0192308	0.0817308
orangered3	54	GO:0035023	GO:0005089	NA	0.125402	0.549021	1	5.11208	0.037037	0.0740741
mediumpurple3	69	GO:0016192	GO:0003824	GO:0030117	0.00102169	0.000955252	1	4.87495	0.0144928	0.318841
lightcoral	51	GO:0055085	GO:0008138	GO:0016020	0.666232	0.491137	0	6.94049	0.0392157	0.0784314
white	85	GO:0071705	GO:0016627	GO:0012505	0.980024	0.915546	1	6.27719	0	0.470588
darkviolet	46	GO:0006355	GO:0003676	GO:0044454	0.423466	0.893056	0	6.19355	0.0869565	0.0434783
lightcyan1	68	GO:0030029	GO:0043565	NA	0.95607	0.983848	1	1.8463	0.0441176	0.617647
bisque4	65	GO:0008610	GO:0016810	GO:0005874	0.456089	0.577464	1	6.8819	0.0307692	0.507692
plum	54	GO:0006457	GO:0051082	GO:0034704	0.691313	0.549021	0	4.60743	0.037037	0.37037
plum3	43	GO:0030838	GO:0046914	NA	0.506815	0.514532	0	4.13108	0.0465116	0.186047
grey	203	NA	NA	NA	NA	NA	NA	NA	NA	NA

## Sheet: S3-moulting-modules
Module	Size	GO_BP	GO_MF	GO_CC	Pvalue_Enriched_Observable	Pvalue_Enriched_Lethal	Number_Moult_Associated_Genes	ZSummary	Proportion_TF	Proportion_DE
salmon	170	GO:0016055	GO:0019904	GO:0005759	0.415613	0.847116	1	17.9679	0.0176471	0.217647
darkorange	108	GO:0008652	GO:0004175	GO:0044427	0.999296	0.758525	1	11.9695	0.0462963	0.0833333
lightgreen	130	GO:0006813	GO:0005249	NA	0.955295	0.978984	0	9.35106	0.0153846	0.107692
plum1	80	GO:0044255	GO:0046872	NA	0.997135	0.518298	0	6.475	0.025	0.0625
paleturquoise	85	GO:0007186	GO:0016787	NA	0.09646	0.324722	0	10.2327	0.0235294	0.105882
lightcyan1	70	GO:0006418	GO:0004812	GO:0005874	0.736662	0.792986	0	5.14499	0	0.557143
cyan	160	GO:0006820	GO:0005452	NA	0.647104	0.153509	2	11.8776	0.06875	0.09375
magenta	190	GO:0006096	GO:0051082	GO:0005829	0.983581	0.990164	3	21.7764	0.0210526	0.0473684
steelblue	94	GO:0006352	GO:0046982	NA	0.0702955	0.0010202	0	5.21784	0.0851064	0.117021
lightyellow	129	GO:0006836	GO:0016758	GO:0005576	0.141564	0.977532	2	6.77505	0.0155039	0.395349
yellow	217	GO:0007186	GO:0004930	GO:0016021	0.981508	0.991948	2	6.66058	0	0.313364
red	202	GO:0006030	GO:0042302	GO:0005576	0.171797	0.940018	4	10.2214	0.039604	0.168317
lightcyan	138	GO:0034314	GO:0046982	GO:0015629	0.293723	0.443149	0	5.55168	0.057971	0.130435
yellowgreen	81	GO:0008152	GO:0001071	GO:0005667	0.837361	0.533896	1	1.92898	0.0864198	0.135802
darkseagreen4	37	GO:0006508	GO:0004222	NA	0.985628	0.924422	0	3.08207	0	0.243243
blue	256	GO:0019941	GO:0004721	GO:0031981	0.431187	0.300211	2	18.9598	0.0273438	0.101562
plum2	54	GO:0006813	GO:0005249	GO:0016021	0.682393	0.944718	0	5.0537	0.0185185	0.0185185
darkgreen	122	GO:0006099	GO:0016746	GO:0045259	0.230036	0.257792	0	10.2322	0.0245902	0.0655738
tan	171	GO:0006508	GO:0004252	GO:0033180	0.971406	0.853166	0	2.28734	0.0233918	0.520468
saddlebrown	95	GO:0009605	GO:0005234	GO:0008021	0.99777	0.830787	0	14.323	0.0105263	0.0315789
midnightblue	154	GO:0016485	GO:0005515	GO:1905368	0.0467362	0.00455872	0	11.8546	0.0194805	0.253247
palevioletred3	45	GO:0032011	GO:0005506	NA	0.879225	0.556418	0	4.79846	0	0.2
greenyellow	171	GO:0006412	GO:0003735	GO:0005840	0.000184997	0.240005	0	16.4576	0.0409357	0.0877193
brown	238	GO:0006508	GO:0004252	NA	0.999766	0.999067	2	4.52554	0.0294118	0.394958
orangered4	79	GO:0006261	GO:0003676	GO:0044464	0.282737	0.0460193	0	5.18342	0.0759494	0.126582
royalblue	126	NA	NA	NA	0.850785	0.405685	1	6.10826	0.015873	0.222222
black	197	GO:0007275	GO:0042302	NA	0.856112	0.974652	0	11.106	0.0456853	0.28934
darkslateblue	54	NA	GO:0004197	GO:0000428	0.944893	0.985654	0	3.71205	0.037037	0.037037
pink	191	GO:0006412	GO:0003735	GO:0005840	4.05108e-06	7.52289e-05	0	21.288	0.0104712	0.0680628
skyblue	100	GO:0045047	GO:0005272	GO:0016020	0.995182	0.869786	0	1.98377	0.04	0.49
purple	180	GO:0006886	GO:0005515	GO:0055029	0.00194314	0.000463216	0	8.37232	0.0444444	0.0722222
coral1	37	GO:0006325	GO:0008270	GO:0030131	0.195077	0.786633	0	3.30782	0.027027	0.0540541
darkred	126	GO:0006357	GO:0001104	GO:0016592	2.89334e-05	0.213436	1	15.8649	0.047619	0.119048
thistle2	53	GO:0043401	GO:0000981	GO:0031984	0.738456	0.939846	1	8.68537	0.0566038	0.150943
white	104	GO:0071103	GO:0003677	NA	0.0411119	0.000696065	0	15.282	0.0576923	0.144231
grey60	137	GO:0044260	GO:0008168	GO:1990234	0.094816	0.000744133	0	14.0565	0.0364964	0.0948905
turquoise	333	GO:0051260	GO:0005509	GO:0016459	0.744476	0.559491	2	16.7766	0.018018	0.0840841
lightpink4	43	GO:0015991	GO:0043565	GO:0033180	0.497819	0.864442	0	2.10951	0.0930233	0.348837
darkmagenta	83	GO:0006508	GO:0004252	NA	0.981234	0.996	0	4.62407	0	0.759036
orange	115	GO:0006030	GO:0008061	NA	0.936313	0.822701	0	10.0721	0.0434783	0.269565
skyblue3	81	GO:0006259	GO:0003677	GO:0030915	0.101899	0.26933	0	1.55827	0.037037	0.0123457
thistle1	51	GO:0007005	GO:0005261	GO:0005681	0.328125	0.670015	0	9.56086	0	0.0196078
mediumpurple3	74	GO:0007264	GO:0032403	NA	0.622724	0.714475	1	7.31918	0.0135135	0.0945946
darkolivegreen	83	GO:0007155	GO:0003779	GO:0016459	0.0149992	0.000168741	1	6.90695	0.0361446	0.156627
floralwhite	69	NA	GO:0005488	GO:0044422	0.016154	0.0345257	0	5.39893	0.057971	0.15942
darkturquoise	120	GO:0006479	GO:0008026	GO:0032040	8.43767e-07	1.04527e-06	0	18.1055	0.025	0.05
ivory	70	NA	NA	GO:0016020	0.367644	0.138422	0	0.512453	0.0285714	0.457143
salmon4	50	GO:0006886	GO:0005262	GO:0030117	0.387007	0.0902072	0	2.49606	0	0.56
bisque4	56	GO:0045454	GO:0051213	GO:0005737	0.562102	0.415553	1	6.15786	0	0.285714
honeydew1	41	GO:0016266	GO:0008270	NA	0.111751	0.289207	0	4.31207	0.0731707	0.317073
sienna3	82	GO:0006418	GO:0004812	GO:0044424	6.05678e-05	0.00109917	0	7.66175	0.0365854	0.219512
lightsteelblue1	71	GO:0051641	GO:0005488	NA	0.00436933	0.000472004	0	6.8474	0.056338	0.183099
maroon	44	GO:0050794	GO:0005509	NA	0.853213	0.724864	0	7.02247	0.0681818	0.113636
green	203	GO:0006310	GO:0009055	GO:0098800	0.000162543	0.00723271	0	7.51598	0.0295567	0.0935961
darkgrey	117	GO:0007596	GO:0008017	GO:0005576	0.902094	0.999999	2	4.75523	0.025641	0.529915
violet	83	GO:0006355	GO:0003677	GO:0044454	0.0256377	0.0075636	1	8.52637	0.120482	0.060241
brown4	61	GO:0007015	GO:0003779	GO:0005578	0.199065	0.507584	0	3.64287	0.0327869	0.147541
lavenderblush3	41	GO:1902531	GO:0003676	GO:0043231	0.111751	0.289207	1	1.3549	0.0731707	0.146341
darkorange2	67	GO:0046488	GO:0016779	NA	0.432346	0.871361	0	8.92187	0.0149254	0.119403
navajowhite2	45	GO:0016192	GO:0046872	GO:0005938	0.879225	0.994666	0	2.21977	0	0.111111
grey	444	NA	NA	NA	NA	NA	NA	NA	NA	NA

## Sheet: S4-global-modules
Module	Size	GO_BP	GO_MF	GO_CC	Pvalue_Enriched_Observable	Pvalue_Enriched_Lethal	Number_Moult_Associated_Genes	Proportion_TF	Proportion_DE	LR_Coefficient
yellow	179	GO:0006096	GO:0016868	GO:0005829	0.999805	0.213436	4	0.00558659	0	0
plum	54	GO:0006310	GO:0005524	GO:0005694	0.27371	0.988376	0	0.0185185	0.0185185	0
lightcoral	45	NA	GO:0005506	NA	0.490331	0.999692	1	0.0666667	0	0
turquoise	228	GO:0006457	GO:0051082	GO:0005852	0.015177	2.53092e-09	1	0.0307018	0	0
black	148	GO:0006508	GO:0004252	NA	0.944139	0.827714	2	0.0540541	0	0
lightgreen	101	GO:0090150	GO:0005044	GO:0019773	0.118048	0.518914	0	0.039604	0.316832	0
paleturquoise	79	GO:0006099	GO:0009055	GO:0005740	0.0734485	0.738469	0	0.0379747	0.0126582	0
darkgreen	95	GO:0071705	GO:0004702	NA	0.235013	0.0319801	0	0.0526316	0	0
skyblue1	54	GO:0007275	GO:0005200	GO:0005874	0.478935	0.999692	0	0	0	0
skyblue3	75	GO:0006814	GO:0042302	NA	0.750863	0.998723	1	0	0.0133333	0
midnightblue	112	GO:0043623	GO:0042302	GO:0044425	0.871568	0.998723	1	0.00892857	0.107143	0
darkorange	89	GO:0006030	GO:0008061	GO:0005576	0.900721	0.972609	1	0.0224719	0	0
coral2	58	GO:0006470	GO:0004725	GO:0005622	0.828039	0.995775	0	0.0517241	0	0
darkturquoise	94	GO:0006468	GO:0004713	GO:0019898	0.669577	0.738469	1	0.0744681	0	0
brown4	69	GO:0006629	GO:0004806	GO:0005578	0.623614	0.999993	0	0.0144928	0	0
purple	126	GO:0006836	GO:0005261	GO:0008021	0.925885	0.972609	0	0.015873	0	0
tan	125	GO:0006813	GO:0003774	GO:0016459	0.842087	0.738469	1	0.016	0.024	0
salmon	121	GO:0043401	GO:0042302	NA	0.757088	0.999692	3	0.0330579	0.752066	0
floralwhite	70	GO:0007275	GO:0003677	NA	0.101641	0.998723	0	0.0571429	0.0857143	0
sienna3	78	GO:0015986	GO:0015078	GO:0045259	0.0917074	0.518914	0	0.0384615	0.0128205	0
green	175	GO:0006508	GO:0004252	GO:0005576	0.999534	0.988376	1	0.0114286	0.834286	0.719092
brown	184	GO:0042254	GO:0008168	GO:0005730	3.41051e-06	1.10663e-06	0	0.0380435	0	0
lightyellow	99	GO:0007155	GO:0019201	NA	0.0851024	0.143382	0	0.030303	0	0
yellowgreen	77	GO:0006730	GO:0004222	NA	0.965092	0.999993	1	0.012987	0.012987	0
greenyellow	126	GO:0007267	GO:0005086	NA	0.814649	0.632937	1	0.0555556	0.293651	0
darkolivegreen4	43	GO:0051188	GO:0005506	GO:0031984	0.113339	0.998723	0	0	0	0
mediumpurple2	52	GO:0006396	GO:0016887	NA	0.19663	0.998723	0	0.0384615	0.115385	0
darkgrey	92	GO:0006546	GO:0005230	NA	0.753438	0.972609	0	0	0	0
royalblue	97	NA	GO:0016765	NA	0.295377	0.632937	0	0.0412371	0	0
plum1	74	GO:0006979	GO:0042302	NA	0.357636	0.999945	0	0.027027	0.716216	0.768158
indianred4	44	GO:0006493	GO:0004656	NA	0.675388	0.999993	1	0.0227273	0.886364	-0.707673
orangered3	53	GO:0007005	GO:0003824	GO:0031984	0.999494	0.999692	0	0	0.0188679	0
mediumpurple3	72	GO:1902589	GO:0004504	NA	0.999847	0.999692	0	0.0138889	0.902778	-0.741268
plum3	32	GO:0032774	GO:0003700	GO:0030915	0.0949436	0.999692	0	0.09375	0	0
ivory	70	GO:0006030	GO:0008417	NA	0.661974	0.999692	1	0.0285714	0.842857	-1.45522
magenta	141	GO:0045454	GO:0050660	NA	0.96406	0.632937	0	0.0212766	0.964539	-1.74503
salmon4	66	GO:0034660	NA	GO:0000428	0.690906	0.999692	0	0.0151515	0.393939	0
brown2	39	GO:1901292	GO:0004602	NA	0.982095	0.999945	0	0.0512821	0	0
pink	145	GO:0006412	GO:0003735	GO:0005840	0.00614367	0.000423038	0	0.0206897	0	0
steelblue	79	GO:0006030	GO:0042302	NA	0.901578	0.943499	1	0	0.797468	0.963256
plum2	67	GO:0019318	GO:0005244	GO:0034703	0.983083	0.999692	0	0	0.0298507	0
mediumorchid	57	GO:0046907	GO:0005488	GO:0005623	3.29758e-05	0.518914	0	0.0526316	0	0
honeydew1	60	GO:0051056	GO:0008762	NA	0.174428	0.995775	0	0.0333333	0.4	-0.779099
thistle2	67	NA	GO:0004252	NA	0.6381	0.8962	0	0.0149254	0.0298507	0
red	148	GO:0006412	GO:0003735	GO:0005840	4.70187e-06	0.000978124	0	0.0135135	0	0
navajowhite2	65	GO:0030258	GO:0008565	GO:0030117	0.815949	0.998723	0	0	0.369231	-0.673918
darkslateblue	67	GO:0006790	GO:0046906	NA	0.912433	0.998723	1	0.0447761	0.134328	0
darkred	95	GO:0007275	GO:0004970	NA	0.700877	0.995775	0	0.0315789	0	0
bisque4	68	GO:0007264	GO:0005525	NA	0.583473	0.995775	1	0	0	0
firebrick4	44	GO:0018904	GO:0016888	GO:0005634	0.675388	0.943499	0	0.0681818	0.0227273	0
orangered4	73	GO:0006260	GO:0004518	GO:0044427	0.0298786	0.405685	0	0.0136986	0	0
grey60	106	GO:0006418	GO:0004812	GO:0005783	0.443136	0.738469	0	0.0188679	0.830189	-0.35621
skyblue	83	GO:0007165	GO:0008094	NA	0.00914616	0.143382	0	0.0481928	0	0
cyan	116	GO:0006511	GO:0004298	GO:0005839	0.00592888	0.143382	1	0.0517241	0.344828	0
lightcyan	108	GO:0006886	GO:0004806	GO:0016023	0.225706	0.738469	1	0.00925926	0.87037	-1.66188
saddlebrown	81	GO:0006418	GO:0004812	GO:0005852	0.00250808	0.301824	0	0.0493827	0.419753	0
thistle1	67	GO:0006357	GO:0001104	GO:0016592	0.00219681	0.0914974	0	0.104478	0	0
darkorange2	69	GO:0006486	GO:0008137	NA	0.183614	0.995775	0	0.0144928	0	0
yellow4	55	GO:0016311	GO:0003700	GO:0030915	0.878538	0.988376	1	0.0727273	0.145455	0
coral1	59	GO:0042398	GO:0004672	NA	0.145122	0.943499	0	0.0338983	0.0338983	0
darkolivegreen	79	GO:0006886	GO:0008536	GO:0005643	0.00119251	0.0319801	0	0.0379747	0	0
darkviolet	35	GO:0048513	NA	GO:0005774	0.316814	0.998723	0	0.0285714	0.457143	-0.232571
lightsteelblue	50	GO:0044707	GO:0016755	GO:0005576	0.880725	0.999692	0	0.04	0.32	0
blue	184	GO:0008654	GO:0016788	GO:0015629	0.558466	9.51703e-06	0	0.048913	0.0271739	0
white	84	GO:0051260	NA	NA	0.567712	0.995775	0	0.047619	0.690476	0.374872
darkseagreen4	59	GO:0006402	GO:0009055	GO:0005874	0.296684	0.8962	0	0.0169492	0	0
palevioletred3	65	GO:0006468	GO:0004672	NA	0.556059	0.999692	0	0	0.538462	0
violet	79	GO:0006281	GO:0003677	GO:0044427	0.0734485	0.301824	0	0.0506329	0	0
orange	91	GO:0006364	GO:0008026	GO:0005634	1.30363e-07	0.00455418	0	0.0549451	0	0
blue2	36	GO:0006891	GO:0046872	GO:0044424	0.254634	0.998723	0	0.0555556	0.0833333	0
lightpink4	62	GO:0006030	GO:0008061	NA	0.971167	1	0	0	0.983871	-0.793442
maroon	64	GO:0000079	GO:0019901	NA	0.318241	0.943499	0	0.046875	0	0
skyblue2	57	GO:0007165	GO:0032403	NA	0.306128	0.998723	1	0	0.0701754	0
darkmagenta	79	GO:0016485	GO:0018024	GO:0005622	0.0048978	0.00455418	0	0.0759494	0	0
lightcyan1	71	GO:0007015	GO:0005515	GO:1990234	0.328792	0.632937	1	0.0985915	0	0
antiquewhite4	58	GO:0006260	GO:0003995	GO:0005622	0.0243326	0.738469	0	0.0517241	0.0172414	0
lavenderblush3	62	NA	GO:0016667	NA	0.241622	0.988376	1	0.0483871	0.741935	-0.382756
lightsteelblue1	72	GO:0006470	GO:0004725	NA	0.86503	0.988376	0	0.0555556	0.0138889	0
grey	506	NA	NA	NA	NA	NA	NA	NA	NA	NA

## Sheet: S5-middle-moulting-associated-g
			Rank in module
TranscriptID	Module	Hub	kIM-score	kME-score	BC-score
EMLSAT00000012651	grey	NA	NA	NA	NA
EMLSAT00000004055	mediumpurple3	FALSE	32	39	64
EMLSAT00000002853	lavenderblush3	FALSE	12	16	21
EMLSAT00000007308	plum1	FALSE	19	25	15
EMLSAT00000012864	saddlebrown	FALSE	22	25	25
EMLSAT00000000683	turquoise	FALSE	111	102	92
EMLSAT00000008812	sienna3	FALSE	31	41	14
EMLSAT00000005289	darkturquoise	FALSE	14	12	19
EMLSAT00000008235	yellow4	FALSE	8	12	10
EMLSAT00000005464	magenta	FALSE	43	22	113
EMLSAT00000008487	white	TRUE	5	4	9
EMLSAT00000000150	blue2	FALSE	26	22	29
EMLSAT00000001322	brown	TRUE	57	60	5
EMLSAT00000004643	turquoise	FALSE	148	89	80
EMLSAT00000005083	green	TRUE	105	104	15
EMLSAT00000001264	turquoise	TRUE	63	33	4
EMLSAT00000008931	lightcyan	FALSE	32	14	51
EMLSAT00000003220	orangered3	FALSE	16	15	14
EMLSAT00000007185	blue2	TRUE	22	30	3
EMLSAT00000011599	lightcyan	FALSE	43	39	63
EMLSAT00000001990	pink	TRUE	1	1	64
EMLSAT00000001904	honeydew1	FALSE	40	42	11
EMLSAT00000000733	turquoise	FALSE	90	126	181
EMLSAT00000008543	brown4	FALSE	40	39	49
EMLSAT00000008902	bisque4	FALSE	45	54	48
EMLSAT00000008651	grey60	FALSE	24	15	20
EMLSAT00000000188	darkorange	FALSE	49	51	19
EMLSAT00000009170	green	FALSE	57	57	109
EMLSAT00000008881	black	FALSE	106	105	100
EMLSAT00000001278	lightgreen	FALSE	37	35	85
EMLSAT00000008115	darkseagreen4	FALSE	52	52	46
EMLSAT00000001150	lightcyan1	FALSE	42	41	46

## Sheet: S6-moulting-moulting-associated
			Rank in module
TranscriptID	Module	Hub	kIM-score	kME-score	BC-score
EMLSAT00000012651	lavenderblush3	TRUE	6	6	3
EMLSAT00000004055	royalblue	FALSE	89	98	45
EMLSAT00000002853	darkred	FALSE	81	85	72
EMLSAT00000007308	cyan	TRUE	8	8	9
EMLSAT00000012864	yellow	FALSE	62	67	26
EMLSAT00000000683	yellow	TRUE	20	21	24
EMLSAT00000008812	yellowgreen	TRUE	8	16	14
EMLSAT00000005289	salmon	TRUE	50	49	17
EMLSAT00000008235	lightyellow	TRUE	73	75	4
EMLSAT00000005464	thistle2	TRUE	4	2	7
EMLSAT00000008487	brown	FALSE	106	113	176
EMLSAT00000000150	cyan	FALSE	131	128	118
EMLSAT00000001322	bisque4	FALSE	35	40	39
EMLSAT00000004643	magenta	FALSE	71	83	39
EMLSAT00000005083	blue	TRUE	6	35	1
EMLSAT00000001264	red	TRUE	6	7	27
EMLSAT00000008931	magenta	TRUE	8	11	31
EMLSAT00000003220	darkgrey	FALSE	29	21	40
EMLSAT00000007185	turquoise	TRUE	297	299	22
EMLSAT00000011599	magenta	TRUE	4	6	34
EMLSAT00000001990	blue	FALSE	26	52	119
EMLSAT00000001904	brown	FALSE	194	196	183
EMLSAT00000000733	red	FALSE	140	126	116
EMLSAT00000008543	red	FALSE	176	171	155
EMLSAT00000008902	darkolivegreen	FALSE	57	56	79
EMLSAT00000008651	darkgrey	FALSE	67	60	86
EMLSAT00000000188	violet	FALSE	78	81	47
EMLSAT00000009170	darkorange	FALSE	91	91	87
EMLSAT00000008881	mediumpurple3	FALSE	34	27	68
EMLSAT00000001278	lightyellow	FALSE	53	57	38
EMLSAT00000008115	turquoise	FALSE	286	285	287
EMLSAT00000001150	red	FALSE	52	56	55

## Sheet: S7-global-moulting-associated-g
			Rank in module
TranscriptID	Module	Hub	kIM-score	kME-score	BC-score
EMLSAT00000012651	grey	NA	NA	NA	NA
EMLSAT00000004055	ivory	FALSE	12	12	11
EMLSAT00000002853	turquoise	FALSE	76	77	69
EMLSAT00000007308	greenyellow	FALSE	26	43	41
EMLSAT00000012864	midnightblue	TRUE	11	13	27
EMLSAT00000000683	darkorange	TRUE	2	3	2
EMLSAT00000008812	darkturquoise	TRUE	5	5	7
EMLSAT00000005289	yellow	FALSE	78	88	156
EMLSAT00000008235	darkslateblue	FALSE	38	22	22
EMLSAT00000005464	yellowgreen	FALSE	32	34	39
EMLSAT00000008487	lightcyan	FALSE	48	55	16
EMLSAT00000000150	lightcoral	FALSE	31	18	30
EMLSAT00000001322	skyblue2	FALSE	36	33	19
EMLSAT00000004643	yellow	FALSE	52	73	41
EMLSAT00000005083	lightcyan1	TRUE	1	1	1
EMLSAT00000001264	skyblue3	FALSE	18	22	17
EMLSAT00000008931	yellow	TRUE	48	48	7
EMLSAT00000003220	salmon	FALSE	77	75	70
EMLSAT00000007185	grey	NA	NA	NA	NA
EMLSAT00000011599	yellow	TRUE	2	7	25
EMLSAT00000001990	tan	TRUE	6	9	47
EMLSAT00000001904	salmon	FALSE	108	107	78
EMLSAT00000000733	indianred4	FALSE	8	18	12
EMLSAT00000008543	lavenderblush3	FALSE	47	47	43
EMLSAT00000008902	yellow4	FALSE	45	53	49
EMLSAT00000008651	salmon	FALSE	83	84	93
EMLSAT00000000188	cyan	FALSE	112	111	73
EMLSAT00000009170	black	FALSE	52	66	110
EMLSAT00000008881	bisque4	FALSE	44	42	61
EMLSAT00000001278	black	FALSE	102	103	93
EMLSAT00000008115	green	FALSE	94	106	19
EMLSAT00000001150	steelblue	TRUE	16	11	2

## Sheet: S8-RIF
TranscriptID	RIF1	RIF2
EMLSAT00000002265	0.00726979	22897.9
EMLSAT00000002554	0.0540386	117292
EMLSAT00000011992	0.0412902	164607
EMLSAT00000001221	0.00917469	10089.2
EMLSAT00000009419	0.0143103	14759.4
EMLSAT00000000825	0.00396837	6232.59
EMLSAT00000011786	0.0472595	110111
EMLSAT00000001688	0.0208367	107018
EMLSAT00000000733	0.0191914	103849
EMLSAT00000002481	0.0234962	117209
EMLSAT00000004891	0.00101261	974.313
EMLSAT00000012723	0.00432152	5342.27
EMLSAT00000000473	0.017301	-994.337
EMLSAT00000009811	0.054494	127944
EMLSAT00000006284	0.0267473	92842.1
EMLSAT00000007274	0.0425733	88266.8
EMLSAT00000012036	0.0339052	120648
EMLSAT00000005509	0.023337	65683
EMLSAT00000012438	0.000791157	13749
EMLSAT00000010267	0.0185908	53799.2
EMLSAT00000009494	0.00879824	19503.3
EMLSAT00000009805	0.0211065	122391
EMLSAT00000008923	0.00897392	28533.4
EMLSAT00000005953	0.0072352	61780.1
EMLSAT00000003229	0.0235287	83975.3
EMLSAT00000011334	0.00611596	24743.5
EMLSAT00000004958	0.0158043	72470.9
EMLSAT00000011177	0.0118745	29907.2
EMLSAT00000010474	0.0144391	72943.4
EMLSAT00000001436	0.0619096	174322
EMLSAT00000008750	0.0341077	132202
EMLSAT00000002525	0.0569336	152663
EMLSAT00000008067	0.00866013	19891.3
EMLSAT00000005033	0.00671243	28972.4
EMLSAT00000009843	0.00777121	17179.2
EMLSAT00000002021	0.0378044	141600
EMLSAT00000008901	0.00433338	7834.6
EMLSAT00000000139	0.041691	138729
EMLSAT00000011527	0.0261296	89850.5
EMLSAT00000006751	0.0126033	34647.9
EMLSAT00000000438	0.0105356	39310.3
EMLSAT00000000235	0.0170985	81030.4
EMLSAT00000007407	0.0126354	30939.5
EMLSAT00000007361	0.00916018	17512.1
EMLSAT00000000295	-0.00167423	6998.82
EMLSAT00000003849	0.0909292	206036
EMLSAT00000012901	0.00295593	2158.64
EMLSAT00000007264	0.0356074	96026.3
EMLSAT00000004168	0.0187267	53168.2
EMLSAT00000008543	0.0187202	26009.7
EMLSAT00000002792	0.00933145	86943.1
EMLSAT00000000299	0.00997977	60627.8
EMLSAT00000008682	0.00940216	21837
EMLSAT00000006914	0.0147199	40046.4
EMLSAT00000002134	0.0189521	19371
EMLSAT00000010391	0.00229962	5634.29
EMLSAT00000009777	0.0347856	106577
EMLSAT00000003771	0.0253048	55170.2
EMLSAT00000005710	0.0411796	101938
EMLSAT00000008204	0.0202639	52963.6
EMLSAT00000011849	0.0152863	13509.5
EMLSAT00000002482	0.0128728	55158.6
EMLSAT00000003891	0.00988016	22808.9
EMLSAT00000013040	0.0433167	135929
EMLSAT00000011590	0.0235722	53938.4
EMLSAT00000002198	0.00325909	12465.3
EMLSAT00000001847	0.00313998	2503.16
EMLSAT00000000456	0.0194819	27241.9
EMLSAT00000005042	0.0556574	180199
EMLSAT00000012835	0.0265753	125276
EMLSAT00000004351	0.011754	15041.1
EMLSAT00000008459	0.0354599	142797
EMLSAT00000008526	0.03556	121173
EMLSAT00000010363	0.0137621	38917.6
EMLSAT00000000540	-0.000687814	17049
EMLSAT00000012094	0.0264087	107985
EMLSAT00000007064	0.014492	30426.1
EMLSAT00000005701	0.0161343	94808.7
EMLSAT00000012022	0.0335209	99261.2
EMLSAT00000007742	0.0334306	98743.7
EMLSAT00000005535	0.00906583	25318.8
EMLSAT00000002742	0.00479275	4085.8
EMLSAT00000000541	0.0181263	53056
EMLSAT00000007602	0.0202213	41420.9
EMLSAT00000009010	0.0151939	22312.9
EMLSAT00000003962	0.00148891	4707.33
EMLSAT00000007066	0.0155935	36329.2
EMLSAT00000003442	0.0388949	149166
EMLSAT00000010456	0.00422199	11189.3
EMLSAT00000012137	0.0657516	174081
EMLSAT00000011531	0.032239	134221
EMLSAT00000011662	0.0328764	110519
EMLSAT00000006088	0.0370268	115598
EMLSAT00000001699	0.0107801	43143.4
EMLSAT00000004173	0.0263458	65460.6
EMLSAT00000012292	0.00538539	29176.7
EMLSAT00000006855	0.0124865	23984.3
EMLSAT00000009186	0.0197438	83913.2
EMLSAT00000004879	0.025932	84903.3
EMLSAT00000009803	0.00527663	10512
EMLSAT00000001779	0.017793	81033.4
EMLSAT00000010918	0.0181983	127533
EMLSAT00000009261	0.00361298	18213.4
EMLSAT00000008256	0.0231347	18061
EMLSAT00000007265	0.035297	140600
EMLSAT00000008651	0.0332422	125867
EMLSAT00000008870	0.0396126	113071
EMLSAT00000007908	0.0157637	55608.8
EMLSAT00000004068	0.042015	111297
EMLSAT00000009310	0.0240715	80569.6
EMLSAT00000003540	0.00720553	3413.37
EMLSAT00000003728	0.0530137	163875
EMLSAT00000001181	0.019519	76896.2
EMLSAT00000008257	0.0163381	91324.9
EMLSAT00000007902	0.038898	99288.9
EMLSAT00000000704	0.0284627	3499.86
EMLSAT00000000966	-0.000910504	3097.96
EMLSAT00000004957	0.0182096	42158.4
EMLSAT00000008567	0.0125641	54983.1
EMLSAT00000008797	0.0100358	1440.63
EMLSAT00000010301	0.0237016	115302
EMLSAT00000005596	0.0348412	2041.19
EMLSAT00000010083	0.0140929	49400.6
EMLSAT00000006729	0.00796122	4245.42
EMLSAT00000003800	0.016394	12620.4
EMLSAT00000007590	0.0101941	70837.5
EMLSAT00000001904	0.0407581	92152
EMLSAT00000000949	0.00616635	48070.5
EMLSAT00000010160	0.0139085	9907.89
EMLSAT00000005543	0.0258167	65987.2
EMLSAT00000009171	0.0409506	128357
EMLSAT00000003864	0.0119742	-2995.45
EMLSAT00000002389	0.0312556	86135.4
EMLSAT00000002281	0.0092493	24521
EMLSAT00000011697	0.00753095	19916
EMLSAT00000012448	0.014632	67096.6
EMLSAT00000001009	0.0155582	57773.2
EMLSAT00000007877	0.0155623	25192.1
EMLSAT00000006306	0.00968063	34420.4
EMLSAT00000011524	0.00452973	37222.3
EMLSAT00000002298	0.00336103	7944.14
EMLSAT00000008997	0.0112942	7030.42
EMLSAT00000005619	0.00758569	32078.7
EMLSAT00000009228	0.0153147	10210.3
EMLSAT00000000197	0.012081	36713.5
EMLSAT00000012393	0.0128485	50464.2
EMLSAT00000003931	0.00564529	14804.5
EMLSAT00000010702	0.00939278	27876.6
EMLSAT00000001610	0.0275989	66933.7
EMLSAT00000009119	0.044955	150557
EMLSAT00000003709	0.0106968	6567.19
EMLSAT00000003179	0.0396687	107069
EMLSAT00000012651	0.0135435	31826.2
EMLSAT00000000523	0.014711	65734.1
EMLSAT00000010027	0.0141476	102762
EMLSAT00000004070	0.00306899	24407.7
EMLSAT00000012141	0.0223869	53167.7
EMLSAT00000011274	0.0025647	4051.02
EMLSAT00000010249	0.0156443	14808.5
EMLSAT00000009485	-0.00218773	-939.848
EMLSAT00000012524	0.00478515	13302.2
EMLSAT00000012680	0.0143748	66901.8
EMLSAT00000012720	0.0171581	94561.1
EMLSAT00000011965	0.0120562	48139.4
EMLSAT00000005190	0.00251884	13694.4
EMLSAT00000010492	0.0199895	87728.1
EMLSAT00000009012	0.0184857	74523.4
EMLSAT00000005107	0.00691552	22026.8
EMLSAT00000001449	0.00464944	8931.59
EMLSAT00000002259	0.00779788	55452.5
EMLSAT00000002886	0.0106094	-6866.52
EMLSAT00000000233	0.00754242	13290.9
EMLSAT00000005425	0.0437168	101370
EMLSAT00000008844	0.00384558	14691.2
EMLSAT00000004696	0.00891518	22527.7
EMLSAT00000011637	0.0114982	68482
EMLSAT00000009886	0.0234471	101079
EMLSAT00000009940	0.0230933	92120.9
EMLSAT00000000271	0.0155764	15403.7
EMLSAT00000007203	0.0358456	146000
EMLSAT00000009969	0.0453364	126375
EMLSAT00000003862	0.0112604	45944
EMLSAT00000005544	0.0075546	41294
EMLSAT00000007262	0.00307866	15982.4
EMLSAT00000006234	0.00897748	18692.5
EMLSAT00000012196	0.0739152	154005
EMLSAT00000009941	0.0212106	79728.4
EMLSAT00000001394	0.035334	132662
EMLSAT00000009043	0.0096716	87077.7
EMLSAT00000010914	0.0133838	17009.4
EMLSAT00000006780	0.0198033	31589.6
EMLSAT00000002771	0.0125492	54106.4
EMLSAT00000012222	0.0207913	97742.9
EMLSAT00000009109	0.00946785	23281.1
EMLSAT00000005847	0.00770465	5976.46
EMLSAT00000005980	0.00391681	23333.8
EMLSAT00000008793	0.00876702	29469.7
EMLSAT00000009188	0.0305774	2500.74
EMLSAT00000007061	0.0151621	61841
EMLSAT00000008556	0.0187092	80073.5
EMLSAT00000009402	0.0209429	79874.2
EMLSAT00000008902	0.00990464	33827.6
EMLSAT00000008074	0.00521346	32363.4
EMLSAT00000008297	0.0381441	80009.9
EMLSAT00000011354	0.0229443	96734.9
EMLSAT00000008565	0.0510546	157872
EMLSAT00000000424	0.013352	26012
EMLSAT00000005573	0.00552491	4365.71
EMLSAT00000011907	0.0148201	77474.1
EMLSAT00000001929	0.00662794	22042.5
EMLSAT00000012206	0.0329596	88769.9
EMLSAT00000006168	0.0374614	127095
EMLSAT00000011161	0.0154793	91498.2
EMLSAT00000010239	0.00294062	28569.5
EMLSAT00000010637	0.00845123	95554.2
EMLSAT00000000537	0.0142785	33343.7
EMLSAT00000013008	0.00749654	40886.1
EMLSAT00000012486	0.0486146	101654
EMLSAT00000004859	0.00669894	18148.3
EMLSAT00000003720	0.00259578	4982.54
EMLSAT00000001851	0.0235747	3383.34
EMLSAT00000012360	0.0195282	28363.5
EMLSAT00000005588	0.043841	125445
EMLSAT00000008688	0.00817587	71420
EMLSAT00000009851	0.023169	53136.9
EMLSAT00000011112	0.0364231	146695
EMLSAT00000005620	0.020223	16727.3
EMLSAT00000008608	0.0335939	115511
EMLSAT00000010026	0.0107672	78662.1
EMLSAT00000008045	0.0406287	198509
EMLSAT00000000227	0.0158058	20501.4

## Sheet: S9-yellowgreen
TranscriptID	Average-rank	K	BC	Abs-mm	Num-paralogues	Annotation	Domain	TF	DE
EMLSAT00000002850	12.3333	8.70517	201	0.866109	0	NA	NA	FALSE	FALSE
EMLSAT00000006360	29	5.61446	32	0.82384	1	Kynurenine/alpha-aminoadipate aminotransferase, mitochondrial	PF00155: Aminotransferase class I and II; 125-342	FALSE	TRUE
EMLSAT00000003398	38.6667	3.98131	0	0.749046	4	Protein rhomboid	PF01694: Rhomboid family; 126-284	FALSE	FALSE
EMLSAT00000003122	33.3333	4.5396	31	0.791438	3	NADPH--cytochrome P450 reductase	PF00667: FAD binding domain; 301-519, PF00175: Oxidoreductase NAD-binding domain; 554-666, PF00258: Flavodoxin; 103-246	FALSE	FALSE
EMLSAT00000002706	33.6667	4.57763	59	0.746226	20	Solute carrier family 22 member 3	PF00083: Sugar (and other) transporter; 19-338	FALSE	FALSE
EMLSAT00000001935	39.3333	2.11145	77	0.716342	1	Nuclear pore complex protein Nup214	NA	FALSE	FALSE
EMLSAT00000001047	70	0.163635	0	0.207926	0	Tetratricopeptide repeat protein 19 homolog, mitochondrial	PF13424: Tetratricopeptide repeat; 798-869, PF00515: Tetratricopeptide repeat; 878-905,	FALSE	FALSE
EMLSAT00000013014	14	7.58988	163	0.901154	0	Trichoplein keratin filament-binding protein	NA	FALSE	FALSE
EMLSAT00000001458	1	11.6948	617	0.940269	60	Ras-related protein ORAB-1	PF00071: Ras family; 10-170	FALSE	FALSE
EMLSAT00000012631	18.3333	9.54607	20	0.895574	2	5'-AMP-activated protein kinase subunit beta-1	PF04739: 5'-AMP-activated protein kinase beta subunit, interation domain; 287-371	FALSE	FALSE
EMLSAT00000012533	56.6667	1.07394	0	0.636743	0	NA	NA	FALSE	FALSE
EMLSAT00000012088	7.33333	8.67192	286	0.908394	21	Cytochrome P450 3A24	PF00067: Cytochrome P450; 58-481	FALSE	TRUE
EMLSAT00000000682	69	0.311541	0	0.468318	0	Dysbindin protein homolog	NA	FALSE	TRUE
EMLSAT00000000685	60.3333	0.38066	79	0.378724	89	Tyrosine-protein kinase PR2	PF07714: Protein tyrosine kinase; 137-399	FALSE	TRUE
EMLSAT00000011374	41.6667	2.42402	12	0.723281	1	Structural maintenance of chromosomes protein 6	NA	FALSE	FALSE
EMLSAT00000010885	63.6667	0.804113	1	0.552095	0	NA	NA	FALSE	TRUE
EMLSAT00000000933	44.3333	2.16445	1	0.728672	3	Protein AF-10	PF13831: PHD-finger; 17-52, PF13832: PHD-zinc-finger like domain; 61-177,	FALSE	FALSE
EMLSAT00000009796	40.6667	1.96949	79	0.712428	53	F-box/WD repeat-containing protein 7	PF12937: F-box-like; 85-129, PF00400: WD domain, G-beta repeat; 348-384, PF00400: WD domain, G-beta repeat; 268-303, PF00400: WD domain, G-beta repeat; 308-344, PF00400: WD domain, G-beta repeat; 223-256, PF00400: WD domain, G-beta repeat; 180-214	FALSE	FALSE
EMLSAT00000011495	54	1.6305	0	0.654439	0	NA	NA	FALSE	FALSE
EMLSAT00000000675	35	2.46411	156	0.696417	0	Nuclear receptor-binding protein homolog	PF00069: Protein kinase domain; 334-423	FALSE	TRUE
EMLSAT00000010877	46.3333	2.09103	3	0.7032	2	Tyrosine-protein kinase ITK/TSK	PF00017: SH2 domain; 236-277, PF00779: BTK motif; 110-138, PF00169: PH domain; 12-100, PF00018: SH3 domain; 175-220	FALSE	FALSE
EMLSAT00000012164	16.3333	5.62656	245	0.85468	0	Programmed cell death protein 4	PF02847: MA3 domain; 167-279, PF02847: MA3 domain; 333-443,	FALSE	FALSE
EMLSAT00000009637	4.33333	9.38281	270	0.916817	31	Kinesin-like protein KIF11	PF00225: Kinesin motor domain; 25-353	FALSE	FALSE
EMLSAT00000010775	16.3333	7.79938	152	0.879862	2	15-hydroxyprostaglandin dehydrogenase [NAD(+)]	PF00106: short chain dehydrogenase; 9-173	FALSE	FALSE
EMLSAT00000008999	67	0.506741	0	0.578248	4	Nose resistant to fluoxetine protein 6	NA	FALSE	FALSE
EMLSAT00000009767	58	1.10236	0	0.629893	3	NA	PF00651: BTB/POZ domain; 23-113, PF00096: Zinc finger, C2H2 type; 324-345,	FALSE	FALSE
EMLSAT00000011876	28.3333	4.13555	88	0.777482	0	Breast cancer type 1 susceptibility protein homolog	PF00533: BRCA1 C Terminus (BRCT) domain; 480-570	FALSE	FALSE
EMLSAT00000012025	28.6667	4.96937	63	0.838781	1	Replication protein A 70 kDa DNA-binding subunit	PF08646: Replication factor-A C terminal domain; 470-621, PF01336: OB-fold nucleic acid binding domain; 186-263,	FALSE	FALSE
EMLSAT00000011849	59.6667	1.05277	0	0.610126	3	Aryl hydrocarbon receptor nuclear translocator homolog	PF14598: PAS domain; 333-436, PF00989: PAS fold; 136-238, PF00010: Helix-loop-helix DNA-binding domain; 59-111	TRUE	FALSE
EMLSAT00000010198	30	5.2604	54	0.816643	3	Protein lifeguard 4	PF01027: Inhibitor of apoptosis-promoting Bax1; 45-243	FALSE	FALSE
EMLSAT00000005033	9.66667	9.07582	184	0.892598	7	Transcription factor GATA-4	PF00320: GATA zinc finger; 370-403	TRUE	FALSE
EMLSAT00000011358	36.3333	5.25272	0	0.824258	1	Rab5 GDP/GTP exchange factor	PF02204: Vacuolar sorting protein 9 (VPS9) domain; 233-334, PF01754: A20-like zinc finger; 9-32,	FALSE	FALSE
EMLSAT00000007360	57.3333	1.2805	0	0.646448	1	Poly [ADP-ribose] polymerase 1	PF00644: Poly(ADP-ribose) polymerase catalytic domain; 349-409, PF00644: Poly(ADP-ribose) polymerase catalytic domain; 410-533, PF02877: Poly(ADP-ribose) polymerase, regulatory domain; 210-347, PF05406: WGR domain; 95-178	FALSE	FALSE
EMLSAT00000011542	32.6667	7.69424	0	0.857483	0	Torsin-1A	PF06309: Torsin; 270-356	FALSE	FALSE
EMLSAT00000011016	39.3333	2.36346	86	0.672151	70	Serine proteinase stubble	PF00089: Trypsin; 196-441	FALSE	FALSE
EMLSAT00000000439	49	1.2167	80	0.605325	3	Caspase-1	PF00656: Caspase domain; 101-334	FALSE	FALSE
EMLSAT00000008959	10.6667	9.0463	139	0.910757	0	Digestive organ expansion factor homolog	PF06862: Protein of unknown function (DUF1253); 339-729	FALSE	FALSE
EMLSAT00000007414	36	3.64588	2	0.821143	3	FERM domain-containing protein 4A	PF11819: Domain of unknown function (DUF3338); 367-487, PF09379: FERM N-terminal domain; 17-96, PF09380: FERM C-terminal PH-like domain; 167-304	FALSE	FALSE
EMLSAT00000005668	23	8.02431	16	0.889182	1	ES1 protein homolog, mitochondrial	NA	FALSE	FALSE
EMLSAT00000009346	61	1.39857	0	0.597549	5	Dehydrogenase/reductase SDR family member 4	PF13561: Enoyl-(Acyl carrier protein) reductase; 10-137	FALSE	FALSE
EMLSAT00000006021	65.6667	0.944735	0	0.58923	4	6-phosphofructo-2-kinase/fructose-2,6-bisphosphatase 3	PF01591: 6-phosphofructo-2-kinase; 1-213, PF00300: Histidine phosphatase superfamily (branch 1); 216-368,	FALSE	FALSE
EMLSAT00000006031	66.3333	0.964784	0	0.588122	0	HemK methyltransferase family member 1	PF05175: Methyltransferase small domain; 498-585, PF15052: TMEM169 protein family; 230-355,	FALSE	FALSE
EMLSAT00000009228	67.6667	0.624318	0	0.595867	3	Protein mothers against dpp	PF03166: MH2 domain; 269-445, PF03165: MH1 domain; 32-132,	TRUE	FALSE
EMLSAT00000002702	30	8.01536	0	0.896316	1	4-hydroxyphenylpyruvate dioxygenase	PF13669: Glyoxalase/Bleomycin resistance protein/Dioxygenase superfamily; 27-138, PF00903: Glyoxalase/Bleomycin resistance protein/Dioxygenase superfamily; 191-345,	FALSE	FALSE
EMLSAT00000010609	70	0.842271	0	0.537974	36	Longitudinals lacking protein, isoforms J/P/Q/S/Z	PF00651: BTB/POZ domain; 29-131, PF01342: SAND domain; 521-592, PF01342: SAND domain; 312-383	FALSE	FALSE
EMLSAT00000010636	53	1.98195	0	0.717385	1	Amyloid protein-binding protein 2	PF13424: Tetratricopeptide repeat; 383-441	FALSE	FALSE
EMLSAT00000005502	49	2.71052	0	0.722326	13	Chaperone protein DnaJ	PF00226: DnaJ domain; 34-94	FALSE	FALSE
EMLSAT00000005544	18.3333	9.00384	27	0.904312	3	Sex comb on midleg-like protein 2	PF02820: mbt repeat; 140-206, PF02820: mbt repeat; 248-311, PF00536: SAM domain (Sterile alpha motif); 804-868, PF12140: Protein of unknown function (DUF3588); 409-497	TRUE	FALSE
EMLSAT00000007632	32	3.05662	163	0.703979	0	NA	NA	FALSE	FALSE
EMLSAT00000012178	18	5.05047	281	0.842963	47	Wee1-like protein kinase	PF00069: Protein kinase domain; 216-517	FALSE	FALSE
EMLSAT00000003901	76.3333	0.14105	0	0.293411	2	NA	NA	FALSE	FALSE
EMLSAT00000009026	69	1.02338	0	0.551616	0	Sodium-coupled neutral amino acid transporter 9	PF01490: Transmembrane amino acid transporter protein; 224-654	FALSE	FALSE
EMLSAT00000010914	22.3333	4.88763	235	0.803601	2	Embryonic polarity protein dorsal	PF00554: Rel homology domain (RHD); 101-266	TRUE	FALSE
EMLSAT00000006157	47	3.18025	0	0.748512	12	Ankyrin repeat and BTB/POZ domain-containing protein 2	PF00023: Ankyrin repeat; 745-775, PF12796: Ankyrin repeats (3 copies); 783-881, PF00651: BTB/POZ domain; 1105-1206	FALSE	TRUE
EMLSAT00000009802	59.6667	1.60722	0	0.669139	0	Ubiquitin-associated and SH3 domain-containing protein B	PF00300: Histidine phosphatase superfamily (branch 1); 359-556, PF14604: Variant SH3 domain; 257-310, PF00627: UBA/TS-N domain; 28-64	FALSE	TRUE
EMLSAT00000009804	74	0.528279	0	0.528692	1	NA	NA	FALSE	FALSE
EMLSAT00000007315	44	2.43499	3	0.706457	0	Catalase	PF06628: Catalase-related immune-responsive; 369-435, PF00199: Catalase; 25-364,	FALSE	TRUE
EMLSAT00000008812	12.6667	8.77679	162	0.872046	4	Acidic mammalian chitinase	PF00704: Glycosyl hydrolases family 18; 27-384	FALSE	FALSE
EMLSAT00000003450	52	1.56006	11	0.64108	6	Polyhomeotic-like protein 1	PF00536: SAM domain (Sterile alpha motif); 183-245	FALSE	FALSE
EMLSAT00000011004	32.6667	2.5718	102	0.740287	0	Nuclear protein 1	PF10195: DNA-binding nuclear phosphoprotein p8; 1-58	FALSE	FALSE
EMLSAT00000007221	43.3333	2.07942	72	0.689465	0	NA	NA	FALSE	FALSE
EMLSAT00000003234	69	0.933013	0	0.598613	0	Breast carcinoma-amplified sequence 3 homolog	PF12490: Breast carcinoma amplified sequence 3; 492-687	FALSE	FALSE
EMLSAT00000003682	49.6667	2.82051	0	0.744468	89	Transcription factor Sp4	PF13465: Zinc-finger double domain; 395-422, PF13465: Zinc-finger double domain; 426-448,	FALSE	FALSE
EMLSAT00000007380	21	8.16657	70	0.863722	0	Electron transfer flavoprotein subunit beta	PF01012: Electron transfer flavoprotein domain; 27-187	FALSE	FALSE
EMLSAT00000003276	18	7.82941	144	0.858934	0	Endoglycoceramidase	PF00150: Cellulase (glycosyl hydrolase family 5); 80-462	FALSE	FALSE
EMLSAT00000002337	32.6667	3.39974	73	0.749388	49	STE20-related kinase adapter protein alpha	PF00069: Protein kinase domain; 15-259	FALSE	FALSE
EMLSAT00000004047	77.6667	0.15012	0	0.417949	0	NA	NA	FALSE	FALSE
EMLSAT00000000612	68	1.01173	0	0.607003	0	NA	NA	FALSE	FALSE
EMLSAT00000012053	72.6667	0.628987	0	0.588752	2	Deoxyribodipyrimidine photo-lyase	PF03441: FAD binding domain of DNA photolyase; 204-470, PF00875: DNA photolyase; 4-160,	FALSE	FALSE
EMLSAT00000006973	5.66667	8.76318	453	0.911285	121	MAP kinase-interacting serine/threonine-protein kinase 1	PF00069: Protein kinase domain; 83-374	FALSE	FALSE
EMLSAT00000004439	50	1.02689	79	0.619841	0	RAB6-interacting golgin	NA	FALSE	TRUE
EMLSAT00000008074	11	7.54828	236	0.912351	3	Homeobox protein TGIF2	PF05920: Homeobox KN domain; 46-85	TRUE	FALSE
EMLSAT00000007739	22	5.37749	151	0.828445	0	NA	NA	FALSE	FALSE
EMLSAT00000005000	8	8.26665	223	0.917214	3	Probable splicing factor, arginine/serine-rich 1	PF00076: RNA recognition motif. (a.k.a. RRM, RBD, or RNP domain); 46-108, PF13893: RNA recognition motif. (a.k.a. RRM, RBD, or RNP domain); 392-445,	FALSE	FALSE
EMLSAT00000001214	68.6667	1.01217	0	0.606673	100	Zinc finger and BTB domain-containing protein 24	PF13465: Zinc-finger double domain; 160-184, PF13465: Zinc-finger double domain; 134-156, PF00096: Zinc finger, C2H2 type; 373-396	FALSE	TRUE
EMLSAT00000011560	61	1.72035	0	0.673338	1	Armadillo segment polarity protein	PF13646: HEAT repeats; 104-191, PF00514: Armadillo/beta-catenin-like repeat; 563-601, PF00514: Armadillo/beta-catenin-like repeat; 415-457, PF00514: Armadillo/beta-catenin-like repeat; 335-374, PF00514: Armadillo/beta-catenin-like repeat; 214-246,	FALSE	FALSE
EMLSAT00000003094	40.3333	2.07628	83	0.702982	6	DNA replication ATP-dependent helicase/nuclease DNA2	PF08696: DNA replication factor Dna2; 191-301, PF13087: AAA domain; 789-989, PF13086: AAA domain; 620-708, PF13086: AAA domain; 715-780	FALSE	FALSE
EMLSAT00000006659	23.6667	7.87798	67	0.851467	3	NA	PF00169: PH domain; 280-373	FALSE	FALSE
EMLSAT00000004777	11	9.57355	74	0.925459	0	NA	NA	FALSE	FALSE
EMLSAT00000001739	75.6667	0.507838	0	0.553379	10	Beta-1,3-galactosyltransferase 1	PF01762: Galactosyltransferase; 98-290	FALSE	FALSE
EMLSAT00000005596	60	2.22909	0	0.658205	2	YEATS domain-containing protein 2	PF01401: Angiotensin-converting enzyme; 932-1244, PF03366: YEATS family; 170-250,	TRUE	FALSE

## Sheet: S10-steelblue
TranscriptID	Average-rank	K	BC	Abs-mm	Num-paralogues	Annotation	Domain	TF	DE
EMLSAT00000010209	12.6667	20.7894	28	0.953393	19	Larval cuticle protein 8	PF00379: Insect cuticle protein; 54-84	FALSE	TRUE
EMLSAT00000008445	17	18.4792	29	0.935332	19	NA	PF00379: Insect cuticle protein; 95-135	FALSE	TRUE
EMLSAT00000006721	61	1.68125	0	0.66036	132	Mitogen-activated protein kinase 1	PF00069: Protein kinase domain; 59-332	FALSE	FALSE
EMLSAT00000005388	12.3333	17.8588	149	0.930957	25	NA	NA	FALSE	TRUE
EMLSAT00000003856	41	8.70552	0	0.845818	0	Nuclear protein localization protein 4 homolog	PF11543: Nuclear pore localisation protein NPL4; 6-76, PF05021: NPL4 family; 236-543, PF05020: NPL4 family, putative zinc binding region; 94-233	FALSE	TRUE
EMLSAT00000006949	33.3333	12.4964	0	0.886342	3	NA	NA	FALSE	TRUE
EMLSAT00000003351	8	20.5096	89	0.948512	9	NA	NA	FALSE	TRUE
EMLSAT00000003346	32	9.21127	78	0.832455	0	NA	NA	FALSE	TRUE
EMLSAT00000003350	20.3333	17.2643	32	0.925916	23	NA	PF00379: Insect cuticle protein; 183-229	FALSE	TRUE
EMLSAT00000002233	64	1.3853	0	0.625791	3	F-BAR and double SH3 domains protein 2	PF14604: Variant SH3 domain; 556-607, PF00018: SH3 domain; 704-756, PF00611: Fes/CIP4, and EFC/F-BAR homology domain; 19-117	FALSE	FALSE
EMLSAT00000002228	23.6667	14.5188	34	0.917021	9	Larval cuticle protein A1A	PF00379: Insect cuticle protein; 57-108	FALSE	TRUE
EMLSAT00000012797	35	12.3934	0	0.873841	0	NA	PF08530: X-Pro dipeptidyl-peptidase C-terminal non-catalytic domain; 957-1031, PF02129: X-Pro dipeptidyl-peptidase (S15 family); 664-710, PF02129: X-Pro dipeptidyl-peptidase (S15 family); 722-787	FALSE	TRUE
EMLSAT00000001150	9.66667	17.2504	309	0.942088	9	Cytochrome P450 307a1	PF00067: Cytochrome P450; 17-445	FALSE	TRUE
EMLSAT00000012085	63	1.76651	0	0.637933	8	NA	NA	FALSE	TRUE
EMLSAT00000011620	54	3.1256	3	0.703916	1	Transmembrane 9 superfamily member 3	PF02990: Endomembrane protein 70; 13-438	FALSE	FALSE
EMLSAT00000012821	32.6667	10.6176	2	0.869849	12	Cadherin-23	PF00028: Cadherin domain; 139-241, PF00028: Cadherin domain; 1143-1235, PF00028: Cadherin domain; 1373-1461, PF00028: Cadherin domain; 1266-1353, PF00028: Cadherin domain; 1031-1128, PF00028: Cadherin domain; 677-767, PF00028: Cadherin domain; 493-584,	FALSE	TRUE
EMLSAT00000012822	54.3333	6.25678	0	0.79192	0	Proteolipid protein DM beta [Squalus acanthias]	PF01275: Myelin proteolipid protein (PLP or lipophilin); 14-60	FALSE	TRUE
EMLSAT00000009987	10.3333	21.4282	33	0.962753	7	Cuticle protein 7	PF00379: Insect cuticle protein; 32-83	FALSE	TRUE
EMLSAT00000009797	37	9.30845	1	0.855573	2	UDP-glucuronic acid decarboxylase 1	PF01370: NAD dependent epimerase/dehydratase family; 22-255	FALSE	TRUE
EMLSAT00000012140	43	8.75997	0	0.843501	1	Syntaxin-5	PF05739: SNARE domain; 254-312, PF00804: Syntaxin; 85-189,	FALSE	TRUE
EMLSAT00000009742	61.6667	2.01298	0	0.689949	6	Small G protein signaling modulator 3	PF02759: RUN domain; 535-686, PF00018: SH3 domain; 457-502, PF00566: Rab-GTPase-TBC domain; 189-330	FALSE	FALSE
EMLSAT00000009330	70	0.635983	0	0.547503	0	Autophagy protein 5	PF04106: Autophagy protein Apg5; 76-272	FALSE	FALSE
EMLSAT00000009578	32	16.2205	0	0.918844	0	Brain protein I3	PF10164: Uncharacterized conserved protein (DUF2367); 30-100	FALSE	TRUE
EMLSAT00000012915	34.3333	12.1651	1	0.866747	31	Vesicle-associated membrane protein-associated protein A	PF00635: MSP (Major sperm protein) domain; 9-105	FALSE	TRUE
EMLSAT00000008551	14.6667	16.871	109	0.929155	11	Polypeptide N-acetylgalactosaminyltransferase 5	PF00535: Glycosyl transferase family 2; 338-475	FALSE	TRUE
EMLSAT00000009635	68.3333	0.924254	0	0.60038	2	Charged multivesicular body protein 2b	PF03357: Snf7; 18-185	FALSE	FALSE
EMLSAT00000008158	10.3333	19.9539	62	0.948562	38	NA	PF01607: Chitin binding Peritrophin-A domain; 106-164	FALSE	TRUE
EMLSAT00000008639	64.3333	1.73883	0	0.667238	7	Low-density lipoprotein receptor-related protein 8	PF00058: Low-density lipoprotein receptor repeat class B; 133-174, PF00058: Low-density lipoprotein receptor repeat class B; 91-129, PF00058: Low-density lipoprotein receptor repeat class B; 30-70	FALSE	FALSE
EMLSAT00000008337	37.6667	6.65877	139	0.817941	2	Rho guanine nucleotide exchange factor 26	PF00621: RhoGEF domain; 223-416	FALSE	FALSE
EMLSAT00000008437	32.3333	9.24899	40	0.840975	3	Integrin alpha-PS2	PF08441: Integrin alpha; 2-430	FALSE	TRUE
EMLSAT00000006371	68	1.15015	0	0.600436	1	Sterile alpha motif domain-containing protein 5	PF00536: SAM domain (Sterile alpha motif); 3-64	FALSE	FALSE
EMLSAT00000006000	71	0.708564	0	0.571954	2	Pyrroline-5-carboxylate reductase 1, mitochondrial	PF14748: Pyrroline-5-carboxylate reductase dimerisation; 124-230	FALSE	FALSE
EMLSAT00000006131	19	18.1103	24	0.935262	3	CAP-Gly domain-containing linker protein 1	PF01302: CAP-Gly domain; 606-670, PF01302: CAP-Gly domain; 756-824, PF01302: CAP-Gly domain; 87-148, PF01302: CAP-Gly domain; 495-559	FALSE	TRUE
EMLSAT00000005352	59	5.2632	0	0.769797	0	RUS1 family protein C16orf58	PF04884: Vitamin B6 photo-protection and homoeostasis; 37-276	FALSE	TRUE
EMLSAT00000008106	51.3333	7.34934	0	0.829804	37	Golgi reassembly-stacking protein 2	PF13894: C2H2-type zinc finger; 718-741, PF13894: C2H2-type zinc finger; 552-575, PF13894: C2H2-type zinc finger; 287-311, PF13894: C2H2-type zinc finger; 372-393, PF13894: C2H2-type zinc finger; 750-773, PF04495: GRASP55/65 PDZ-like domain; 852-987	FALSE	TRUE
EMLSAT00000004171	53.6667	7.64616	0	0.820523	2	NA	NA	FALSE	TRUE
EMLSAT00000009427	71.3333	0.737484	0	0.577399	16	2-5A-dependent ribonuclease	PF12796: Ankyrin repeats (3 copies); 7-69, PF12796: Ankyrin repeats (3 copies); 74-132,	FALSE	FALSE
EMLSAT00000010929	28.6667	11.0428	36	0.864398	0	Glyoxalase domain-containing protein 4	NA	FALSE	TRUE
EMLSAT00000003536	62.6667	3.49734	0	0.733077	10	Monocarboxylate transporter 7	NA	FALSE	TRUE
EMLSAT00000009350	32.3333	10.5553	8	0.868374	4	ER degradation-enhancing alpha-mannosidase-like protein 1	PF01532: Glycosyl hydrolase family 47; 139-450	FALSE	TRUE
EMLSAT00000007421	2.33333	21.8676	297	0.96513	7	Cuticle protein 7	PF00379: Insect cuticle protein; 32-83	FALSE	TRUE
EMLSAT00000007422	8	19.9178	114	0.947386	8	Cuticle protein 7	PF00379: Insect cuticle protein; 33-84	FALSE	TRUE
EMLSAT00000007960	41.3333	8.55782	1	0.83857	5	NA	PF00100: Zona pellucida-like domain; 890-1190, PF00024: PAN domain; 799-862, PF00024: PAN domain; 287-362, PF00024: PAN domain; 108-186	FALSE	TRUE
EMLSAT00000007965	54	7.71992	0	0.822227	0	Histidine ammonia-lyase	PF00221: Aromatic amino acid lyase; 137-613	FALSE	TRUE
EMLSAT00000010626	20	15.0853	72	0.922162	9	Ecotropic viral integration site 5 ortholog	PF00566: Rab-GTPase-TBC domain; 274-475	FALSE	TRUE
EMLSAT00000005153	43.6667	7.86493	2	0.82633	0	Protein YIPF6	PF04893: Yip1 domain; 90-219	FALSE	TRUE
EMLSAT00000006309	69	1.42974	0	0.638859	11	Acyl-CoA synthetase family member 2, mitochondrial	PF00501: AMP-binding enzyme; 652-820, PF00501: AMP-binding enzyme; 304-449, PF00501: AMP-binding enzyme; 110-221, PF00501: AMP-binding enzyme; 3-108, PF13193: AMP-binding enzyme C-terminal domain; 230-303, PF13193: AMP-binding enzyme C-terminal domain; 458-531, PF13193: AMP-binding enzyme C-terminal domain; 829-902, PF02777: Iron/manganese superoxide dismutases, C-terminal domain; 1009-1113, PF02…	FALSE	FALSE
EMLSAT00000009009	58.3333	6.30362	0	0.808824	9	PCI domain-containing protein 2	PF00782: Dual specificity phosphatase, catalytic domain; 241-369, PF01399: PCI domain; 890-1000, PF08766: DEK C terminal domain; 179-228	FALSE	TRUE
EMLSAT00000004689	17.3333	18.9239	6	0.943928	38	Small proline-rich protein 3	PF02389: Cornifin (SPRR) family; 294-434, PF02389: Cornifin (SPRR) family; 165-288,	FALSE	TRUE
EMLSAT00000004678	20.6667	18.2699	2	0.937931	1	NA	NA	FALSE	TRUE
EMLSAT00000007258	23.3333	15.3591	33	0.91549	1	Methylthioribose-1-phosphate isomerase	PF01008: Initiation factor 2 subunit family; 48-336	FALSE	TRUE
EMLSAT00000008727	39.3333	8.57845	20	0.829263	11	Patched domain-containing protein 3	PF02460: Patched family; 52-858	FALSE	TRUE
EMLSAT00000011308	41.6667	9.27227	1	0.828383	0	NA	PF01390: SEA domain; 217-286	FALSE	TRUE
EMLSAT00000009200	58.3333	6.76993	0	0.798569	10	NA	PF00024: PAN domain; 406-490, PF00024: PAN domain; 820-873, PF00024: PAN domain; 662-715, PF00024: PAN domain; 500-576, PF00024: PAN domain; 1138-1202, PF00024: PAN domain; 1034-1117, PF00024: PAN domain; 718-799, PF00024: PAN domain; 128-214	FALSE	TRUE
EMLSAT00000003415	53.3333	4.85641	2	0.75311	22	Facilitated trehalose transporter Tret1-2 homolog	PF00083: Sugar (and other) transporter; 66-306	FALSE	TRUE
EMLSAT00000004347	17.3333	14.6105	263	0.909724	2	NA	NA	FALSE	TRUE
EMLSAT00000009129	48	9.71538	0	0.838076	8	Beta-1,3-galactosyltransferase 1	PF01762: Galactosyltransferase; 122-305	FALSE	TRUE
EMLSAT00000006597	43.6667	5.27246	80	0.764344	2	Glutathione S-transferase D7	PF14497: Glutathione S-transferase, C-terminal domain; 53-125	FALSE	TRUE
EMLSAT00000006601	66.6667	2.64637	0	0.691476	0	NA	NA	FALSE	FALSE
EMLSAT00000012271	45.6667	10.0642	0	0.867483	4	ER degradation-enhancing alpha-mannosidase-like protein 2	PF01532: Glycosyl hydrolase family 47; 38-478	FALSE	TRUE
EMLSAT00000004870	4.33333	19.3745	321	0.957162	1	Decaprenyl-diphosphate synthase subunit 1	PF00348: Polyprenyl synthetase; 57-314	FALSE	TRUE
EMLSAT00000007315	57.3333	7.22572	0	0.824299	0	Catalase	PF06628: Catalase-related immune-responsive; 369-435, PF00199: Catalase; 25-364,	FALSE	TRUE
EMLSAT00000001508	28.3333	12.317	21	0.893275	4	AP-1 complex subunit sigma-1A	PF01217: Clathrin adaptor complex small chain; 1-140	FALSE	TRUE
EMLSAT00000006183	66.6667	3.08737	0	0.713093	0	NA	NA	FALSE	TRUE
EMLSAT00000004761	14.6667	16.844	106	0.933021	1	Ribose-phosphate pyrophosphokinase 3	PF13793: N-terminal domain of ribose phosphate pyrophosphokinase; 12-130, PF14572: Phosphoribosyl synthetase-associated domain; 289-368,	FALSE	TRUE
EMLSAT00000003133	61.6667	6.24181	0	0.803164	33	Kinesin-like protein KIF3A	PF00225: Kinesin motor domain; 19-348	FALSE	TRUE
EMLSAT00000001557	75	0.963137	0	0.57576	0	NA	NA	FALSE	FALSE
EMLSAT00000009375	54	8.06613	0	0.834061	3	Metabotropic glutamate receptor 3	PF00003: 7 transmembrane sweet-taste receptor of 3 GCPR; 74-278	FALSE	TRUE
EMLSAT00000007377	39.6667	7.51204	36	0.826437	40	Ras-related protein Rab-23	PF00071: Ras family; 2-144	FALSE	TRUE
EMLSAT00000006636	21.6667	15.0115	73	0.898066	0	NA	NA	FALSE	TRUE
EMLSAT00000000593	50.6667	1.95287	75	0.652815	0	UV radiation resistance-associated gene protein	PF10186: UV radiation resistance protein and autophagy-related subunit 14; 222-464	FALSE	FALSE
EMLSAT00000012111	2.66667	22.8092	229	0.974928	33	NA	PF01607: Chitin binding Peritrophin-A domain; 89-141	FALSE	TRUE
EMLSAT00000012112	19	16.5297	59	0.92713	37	NA	NA	FALSE	TRUE
EMLSAT00000012113	8.66667	18.2827	237	0.943517	33	NA	PF01607: Chitin binding Peritrophin-A domain; 103-149, PF01607: Chitin binding Peritrophin-A domain; 245-296,	FALSE	TRUE
EMLSAT00000008965	78.3333	0.520476	0	0.507031	1	Protein numb	PF14817: HAUS augmin-like complex subunit 5; 673-759, PF06311: NUMB domain; 325-428, PF00640: Phosphotyrosine interaction domain (PTB/PID); 150-271	FALSE	FALSE
EMLSAT00000001205	63	6.57751	0	0.785242	1	Flagellar calcium-binding protein	PF13405: EF-hand domain; 27-52, PF13833: EF-hand domain pair; 93-111,	FALSE	TRUE
EMLSAT00000007093	55	4.56395	1	0.759848	49	Activin receptor type-1	PF00069: Protein kinase domain; 215-500, PF08515: Transforming growth factor beta type I GS-motif; 183-211, PF01064: Activin types I and II receptor domain; 4-88	FALSE	TRUE
EMLSAT00000007054	24	10.7905	82	0.874458	0	Zinc finger protein-like 1	NA	FALSE	TRUE
EMLSAT00000003704	56.3333	8.19185	0	0.827321	0	Golgi SNAP receptor complex member 1	PF12352: Snare region anchored in the vesicle membrane C-terminus; 145-210	FALSE	TRUE

[truncated: 4 more sheets: S11-violet, S12-absolute-hub, S13-RNAi-results, Sheet2]
