# Supplementary material for: A novel approach to co-expression network analysis identifies modules and genes relevant for moulting and development in the Atlantic salmon louse (Lepeophtheirus salmonis)
Source: BMC Genomics. 2021 Nov 18;22:832. doi: 10.1186/s12864-021-08054-7 (PMC8600823; doi:10.1186/s12864-021-08054-7)
Supplement: Supplementary file 4 — Additional file 4 Visualization file for the selected important module “yellowgreen” from the moulting network. [file 12864_2021_8054_MOESM4_ESM.xgmml]

<?xml version="1.0" encoding="UTF-8" standalone="yes"?>
<graph id="27740" label="31071" directed="1" cy:documentVersion="3.0" xmlns:dc="http://purl.org/dc/elements/1.1/" xmlns:xlink="http://www.w3.org/1999/xlink" xmlns:rdf="http://www.w3.org/1999/02/22-rdf-syntax-ns#" xmlns:cy="http://www.cytoscape.org" xmlns="http://www.cs.rpi.edu/XGMML">
  <att name="networkMetadata">
    <rdf:RDF>
      <rdf:Description rdf:about="http://www.cytoscape.org/">
        <dc:type>Protein-Protein Interaction</dc:type>
        <dc:description>N/A</dc:description>
        <dc:identifier>N/A</dc:identifier>
        <dc:date>2020-11-03 16:04:44</dc:date>
        <dc:title>31071</dc:title>
        <dc:source>http://www.cytoscape.org/</dc:source>
        <dc:format>Cytoscape-XGMML</dc:format>
      </rdf:Description>
    </rdf:RDF>
  </att>
  <att name="shared name" value="yellowgreen-el.txt" type="string" cy:type="String"/>
  <att name="name" value="yellowgreen-el.txt" type="string" cy:type="String"/>
  <att name="selected" value="1" type="boolean" cy:type="Boolean"/>
  <att name="__Annotations" type="list" cy:type="List" cy:elementType="String">
  </att>
  <att name="layoutAlgorithm" value="Prefuse Force Directed Layout" type="string" cy:type="String" cy:hidden="1"/>
  <graphics>
    <att name="NETWORK_TITLE" value="" type="string" cy:type="String"/>
    <att name="NETWORK_CENTER_Z_LOCATION" value="0.0" type="string" cy:type="String"/>
    <att name="NETWORK_CENTER_X_LOCATION" value="717.9147111422566" type="string" cy:type="String"/>
    <att name="NETWORK_SCALE_FACTOR" value="0.4279331780810643" type="string" cy:type="String"/>
    <att name="NETWORK_EDGE_SELECTION" value="true" type="string" cy:type="String"/>
    <att name="NETWORK_WIDTH" value="1449.0" type="string" cy:type="String"/>
    <att name="NETWORK_DEPTH" value="0.0" type="string" cy:type="String"/>
    <att name="NETWORK_NODE_SELECTION" value="true" type="string" cy:type="String"/>
    <att name="NETWORK_CENTER_Y_LOCATION" value="629.5469884553246" type="string" cy:type="String"/>
    <att name="NETWORK_BACKGROUND_PAINT" value="#FFFFFF" type="string" cy:type="String"/>
    <att name="NETWORK_HEIGHT" value="625.0" type="string" cy:type="String"/>
  </graphics>
  <node id="30990" label="EMLSAT00000005596">
    <att name="shared name" value="EMLSAT00000005596" type="string" cy:type="String"/>
    <att name="name" value="EMLSAT00000005596" type="string" cy:type="String"/>
    <att name="selected" value="0" type="boolean" cy:type="Boolean"/>
    <att name="K" value="2.2290859944722" type="real" cy:type="Double"/>
    <att name="BC" value="0" type="integer" cy:type="Integer"/>
    <att name="MM" value="0.658204938114276" type="real" cy:type="Double"/>
    <att name="absMM" value="0.658204938114276" type="real" cy:type="Double"/>
    <att name="Phenotype" value="0" type="string" cy:type="String"/>
    <att name="Lethal" value="0" type="boolean" cy:type="Boolean"/>
    <att name="KnownMolt" value="0" type="boolean" cy:type="Boolean"/>
    <att name="DE" value="0" type="boolean" cy:type="Boolean"/>
    <att name="TF" value="1" type="boolean" cy:type="Boolean"/>
    <att name="Annotation" value="RecName: Full=YEATS domain-containing protein 2" type="string" cy:type="String"/>
    <att name="Rank" value="61" type="integer" cy:type="Integer"/>
    <att name="nParalog" value="2" type="integer" cy:type="Integer"/>
    <graphics fill="#FF0000" y="0.19011148767037866" type="ELLIPSE" outline="#000000" z="0.0" x="423.4683968244159" h="40.0" w="40.0" width="0.0">
      <att name="NODE_LABEL_FONT_FACE" value="Dialog.plain,plain,10" type="string" cy:type="String"/>
      <att name="NODE_CUSTOMGRAPHICS_7" value="org.cytoscape.ding.customgraphics.NullCustomGraphics,0,[ Remove Graphics ]," type="string" cy:type="String"/>
      <att name="NODE_CUSTOMGRAPHICS_POSITION_2" value="C,C,c,0.00,0.00" type="string" cy:type="String"/>
      <att name="NODE_CUSTOMGRAPHICS_POSITION_9" value="C,C,c,0.00,0.00" type="string" cy:type="String"/>
      <att name="NODE_LABEL_FONT_SIZE" value="14" type="string" cy:type="String"/>
      <att name="NODE_CUSTOMGRAPHICS_POSITION_6" value="C,C,c,0.00,0.00" type="string" cy:type="String"/>
      <att name="NODE_LABEL" value="61" type="string" cy:type="String"/>
      <att name="NODE_NESTED_NETWORK_IMAGE_VISIBLE" value="true" type="string" cy:type="String"/>
      <att name="NODE_CUSTOMGRAPHICS_POSITION_5" value="C,C,c,0.00,0.00" type="string" cy:type="String"/>
      <att name="NODE_CUSTOMGRAPHICS_POSITION_1" value="C,C,c,0.00,0.00" type="string" cy:type="String"/>
      <att name="NODE_CUSTOMGRAPHICS_POSITION_7" value="C,C,c,0.00,0.00" type="string" cy:type="String"/>
      <att name="NODE_CUSTOMGRAPHICS_6" value="org.cytoscape.ding.customgraphics.NullCustomGraphics,0,[ Remove Graphics ]," type="string" cy:type="String"/>
      <att name="COMPOUND_NODE_PADDING" value="10.0" type="string" cy:type="String"/>
      <att name="NODE_CUSTOMGRAPHICS_3" value="org.cytoscape.ding.customgraphics.NullCustomGraphics,0,[ Remove Graphics ]," type="string" cy:type="String"/>
      <att name="COMPOUND_NODE_SHAPE" value="ROUND_RECTANGLE" type="string" cy:type="String"/>
      <att name="NODE_CUSTOMGRAPHICS_SIZE_2" value="40.0" type="string" cy:type="String"/>
      <att name="NODE_CUSTOMGRAPHICS_2" value="org.cytoscape.ding.customgraphics.NullCustomGraphics,0,[ Remove Graphics ]," type="string" cy:type="String"/>
      <att name="NODE_LABEL_WIDTH" value="200.0" type="string" cy:type="String"/>
      <att name="NODE_CUSTOMGRAPHICS_SIZE_8" value="40.0" type="string" cy:type="String"/>
      <att name="NODE_VISIBLE" value="true" type="string" cy:type="String"/>
      <att name="NODE_BORDER_TRANSPARENCY" value="255" type="string" cy:type="String"/>
      <att name="NODE_CUSTOMGRAPHICS_9" value="org.cytoscape.ding.customgraphics.NullCustomGraphics,0,[ Remove Graphics ]," type="string" cy:type="String"/>
      <att name="NODE_CUSTOMGRAPHICS_1" value="org.cytoscape.ding.customgraphics.NullCustomGraphics,0,[ Remove Graphics ]," type="string" cy:type="String"/>
      <att name="NODE_CUSTOMGRAPHICS_POSITION_4" value="C,C,c,0.00,0.00" type="string" cy:type="String"/>
      <att name="NODE_TOOLTIP" value="" type="string" cy:type="String"/>
      <att name="NODE_CUSTOMGRAPHICS_SIZE_3" value="40.0" type="string" cy:type="String"/>
      <att name="NODE_CUSTOMGRAPHICS_8" value="org.cytoscape.ding.customgraphics.NullCustomGraphics,0,[ Remove Graphics ]," type="string" cy:type="String"/>
      <att name="NODE_CUSTOMGRAPHICS_POSITION_3" value="C,C,c,0.00,0.00" type="string" cy:type="String"/>
      <att name="NODE_CUSTOMGRAPHICS_SIZE_6" value="40.0" type="string" cy:type="String"/>
      <att name="NODE_CUSTOMGRAPHICS_SIZE_9" value="40.0" type="string" cy:type="String"/>
      <att name="NODE_TRANSPARENCY" value="255" type="string" cy:type="String"/>
      <att name="NODE_LABEL_TRANSPARENCY" value="255" type="string" cy:type="String"/>
      <att name="NODE_SELECTED" value="false" type="string" cy:type="String"/>
      <att name="NODE_CUSTOMGRAPHICS_SIZE_7" value="40.0" type="string" cy:type="String"/>
      <att name="NODE_SELECTED_PAINT" value="#FFFF00" type="string" cy:type="String"/>
      <att name="NODE_CUSTOMGRAPHICS_4" value="org.cytoscape.ding.customgraphics.NullCustomGraphics,0,[ Remove Graphics ]," type="string" cy:type="String"/>
      <att name="NODE_DEPTH" value="0.0" type="string" cy:type="String"/>
      <att name="NODE_LABEL_POSITION" value="C,C,c,0.00,0.00" type="string" cy:type="String"/>
      <att name="NODE_BORDER_STROKE" value="SOLID" type="string" cy:type="String"/>
      <att name="NODE_CUSTOMGRAPHICS_SIZE_4" value="40.0" type="string" cy:type="String"/>
      <att name="NODE_CUSTOMGRAPHICS_SIZE_5" value="40.0" type="string" cy:type="String"/>
      <att name="NODE_LABEL_COLOR" value="#333333" type="string" cy:type="String"/>
      <att name="NODE_CUSTOMGRAPHICS_5" value="org.cytoscape.ding.customgraphics.NullCustomGraphics,0,[ Remove Graphics ]," type="string" cy:type="String"/>
      <att name="NODE_CUSTOMGRAPHICS_POSITION_8" value="C,C,c,0.00,0.00" type="string" cy:type="String"/>
      <att name="NODE_CUSTOMGRAPHICS_SIZE_1" value="40.0" type="string" cy:type="String"/>
    </graphics>
  </node>
  <node id="30910" label="EMLSAT00000001739">
    <att name="shared name" value="EMLSAT00000001739" type="string" cy:type="String"/>
    <att name="name" value="EMLSAT00000001739" type="string" cy:type="String"/>
    <att name="selected" value="0" type="boolean" cy:type="Boolean"/>
    <att name="K" value="0.50783804030119" type="real" cy:type="Double"/>
    <att name="BC" value="0" type="integer" cy:type="Integer"/>
    <att name="MM" value="-0.553378767028979" type="real" cy:type="Double"/>
    <att name="absMM" value="0.553378767028979" type="real" cy:type="Double"/>
    <att name="Phenotype" value="0" type="string" cy:type="String"/>
    <att name="Lethal" value="0" type="boolean" cy:type="Boolean"/>
    <att name="KnownMolt" value="0" type="boolean" cy:type="Boolean"/>
    <att name="DE" value="0" type="boolean" cy:type="Boolean"/>
    <att name="TF" value="0" type="boolean" cy:type="Boolean"/>
    <att name="Annotation" value="RecName: Full=Beta-1,3-galactosyltransferase 1" type="string" cy:type="String"/>
    <att name="Rank" value="79" type="integer" cy:type="Integer"/>
    <att name="nParalog" value="10" type="integer" cy:type="Integer"/>
    <graphics fill="#00CC66" y="1051.0191838810938" type="ELLIPSE" outline="#000000" z="0.0" x="-4.101083755493164" h="40.0" w="40.0" width="0.0">
      <att name="NODE_LABEL_FONT_FACE" value="Dialog.plain,plain,10" type="string" cy:type="String"/>
      <att name="NODE_CUSTOMGRAPHICS_7" value="org.cytoscape.ding.customgraphics.NullCustomGraphics,0,[ Remove Graphics ]," type="string" cy:type="String"/>
      <att name="NODE_CUSTOMGRAPHICS_POSITION_2" value="C,C,c,0.00,0.00" type="string" cy:type="String"/>
      <att name="NODE_CUSTOMGRAPHICS_POSITION_9" value="C,C,c,0.00,0.00" type="string" cy:type="String"/>
      <att name="NODE_LABEL_FONT_SIZE" value="9" type="string" cy:type="String"/>
      <att name="NODE_CUSTOMGRAPHICS_POSITION_6" value="C,C,c,0.00,0.00" type="string" cy:type="String"/>
      <att name="NODE_LABEL" value="79" type="string" cy:type="String"/>
      <att name="NODE_NESTED_NETWORK_IMAGE_VISIBLE" value="true" type="string" cy:type="String"/>
      <att name="NODE_CUSTOMGRAPHICS_POSITION_5" value="C,C,c,0.00,0.00" type="string" cy:type="String"/>
      <att name="NODE_CUSTOMGRAPHICS_POSITION_1" value="C,C,c,0.00,0.00" type="string" cy:type="String"/>
      <att name="NODE_CUSTOMGRAPHICS_POSITION_7" value="C,C,c,0.00,0.00" type="string" cy:type="String"/>
      <att name="NODE_CUSTOMGRAPHICS_6" value="org.cytoscape.ding.customgraphics.NullCustomGraphics,0,[ Remove Graphics ]," type="string" cy:type="String"/>
      <att name="COMPOUND_NODE_PADDING" value="10.0" type="string" cy:type="String"/>
      <att name="NODE_CUSTOMGRAPHICS_3" value="org.cytoscape.ding.customgraphics.NullCustomGraphics,0,[ Remove Graphics ]," type="string" cy:type="String"/>
      <att name="COMPOUND_NODE_SHAPE" value="ROUND_RECTANGLE" type="string" cy:type="String"/>
      <att name="NODE_CUSTOMGRAPHICS_SIZE_2" value="40.0" type="string" cy:type="String"/>
      <att name="NODE_CUSTOMGRAPHICS_2" value="org.cytoscape.ding.customgraphics.NullCustomGraphics,0,[ Remove Graphics ]," type="string" cy:type="String"/>
      <att name="NODE_LABEL_WIDTH" value="200.0" type="string" cy:type="String"/>
      <att name="NODE_CUSTOMGRAPHICS_SIZE_8" value="40.0" type="string" cy:type="String"/>
      <att name="NODE_VISIBLE" value="true" type="string" cy:type="String"/>
      <att name="NODE_BORDER_TRANSPARENCY" value="255" type="string" cy:type="String"/>
      <att name="NODE_CUSTOMGRAPHICS_9" value="org.cytoscape.ding.customgraphics.NullCustomGraphics,0,[ Remove Graphics ]," type="string" cy:type="String"/>
      <att name="NODE_CUSTOMGRAPHICS_1" value="org.cytoscape.ding.customgraphics.NullCustomGraphics,0,[ Remove Graphics ]," type="string" cy:type="String"/>
      <att name="NODE_CUSTOMGRAPHICS_POSITION_4" value="C,C,c,0.00,0.00" type="string" cy:type="String"/>
      <att name="NODE_TOOLTIP" value="" type="string" cy:type="String"/>
      <att name="NODE_CUSTOMGRAPHICS_SIZE_3" value="40.0" type="string" cy:type="String"/>
      <att name="NODE_CUSTOMGRAPHICS_8" value="org.cytoscape.ding.customgraphics.NullCustomGraphics,0,[ Remove Graphics ]," type="string" cy:type="String"/>
      <att name="NODE_CUSTOMGRAPHICS_POSITION_3" value="C,C,c,0.00,0.00" type="string" cy:type="String"/>
      <att name="NODE_CUSTOMGRAPHICS_SIZE_6" value="40.0" type="string" cy:type="String"/>
      <att name="NODE_CUSTOMGRAPHICS_SIZE_9" value="40.0" type="string" cy:type="String"/>
      <att name="NODE_TRANSPARENCY" value="255" type="string" cy:type="String"/>
      <att name="NODE_LABEL_TRANSPARENCY" value="255" type="string" cy:type="String"/>
      <att name="NODE_SELECTED" value="false" type="string" cy:type="String"/>
      <att name="NODE_CUSTOMGRAPHICS_SIZE_7" value="40.0" type="string" cy:type="String"/>
      <att name="NODE_SELECTED_PAINT" value="#FFFF00" type="string" cy:type="String"/>
      <att name="NODE_CUSTOMGRAPHICS_4" value="org.cytoscape.ding.customgraphics.NullCustomGraphics,0,[ Remove Graphics ]," type="string" cy:type="String"/>
      <att name="NODE_DEPTH" value="0.0" type="string" cy:type="String"/>
      <att name="NODE_LABEL_POSITION" value="C,C,c,0.00,0.00" type="string" cy:type="String"/>
      <att name="NODE_BORDER_STROKE" value="SOLID" type="string" cy:type="String"/>
      <att name="NODE_CUSTOMGRAPHICS_SIZE_4" value="40.0" type="string" cy:type="String"/>
      <att name="NODE_CUSTOMGRAPHICS_SIZE_5" value="40.0" type="string" cy:type="String"/>
      <att name="NODE_LABEL_COLOR" value="#333333" type="string" cy:type="String"/>
      <att name="NODE_CUSTOMGRAPHICS_5" value="org.cytoscape.ding.customgraphics.NullCustomGraphics,0,[ Remove Graphics ]," type="string" cy:type="String"/>
      <att name="NODE_CUSTOMGRAPHICS_POSITION_8" value="C,C,c,0.00,0.00" type="string" cy:type="String"/>
      <att name="NODE_CUSTOMGRAPHICS_SIZE_1" value="40.0" type="string" cy:type="String"/>
    </graphics>
  </node>
  <node id="30831" label="EMLSAT00000004777">
    <att name="shared name" value="EMLSAT00000004777" type="string" cy:type="String"/>
    <att name="name" value="EMLSAT00000004777" type="string" cy:type="String"/>
    <att name="selected" value="0" type="boolean" cy:type="Boolean"/>
    <att name="K" value="9.57355296188458" type="real" cy:type="Double"/>
    <att name="BC" value="74" type="integer" cy:type="Integer"/>
    <att name="MM" value="0.925459419417165" type="real" cy:type="Double"/>
    <att name="absMM" value="0.925459419417165" type="real" cy:type="Double"/>
    <att name="Phenotype" value="NA_ID" type="string" cy:type="String"/>
    <att name="Lethal" value="0" type="boolean" cy:type="Boolean"/>
    <att name="KnownMolt" value="0" type="boolean" cy:type="Boolean"/>
    <att name="DE" value="0" type="boolean" cy:type="Boolean"/>
    <att name="TF" value="0" type="boolean" cy:type="Boolean"/>
    <att name="Annotation" value="NA" type="string" cy:type="String"/>
    <att name="Rank" value="9" type="integer" cy:type="Integer"/>
    <att name="nParalog" value="0" type="integer" cy:type="Integer"/>
    <graphics fill="#00CC66" y="255.45778464570805" type="ELLIPSE" outline="#000000" z="0.0" x="416.19036865234375" h="53.19286871961102" w="53.19286871961102" width="0.0">
      <att name="NODE_LABEL_FONT_FACE" value="Dialog.plain,plain,10" type="string" cy:type="String"/>
      <att name="NODE_CUSTOMGRAPHICS_7" value="org.cytoscape.ding.customgraphics.NullCustomGraphics,0,[ Remove Graphics ]," type="string" cy:type="String"/>
      <att name="NODE_CUSTOMGRAPHICS_POSITION_2" value="C,C,c,0.00,0.00" type="string" cy:type="String"/>
      <att name="NODE_CUSTOMGRAPHICS_POSITION_9" value="C,C,c,0.00,0.00" type="string" cy:type="String"/>
      <att name="NODE_LABEL_FONT_SIZE" value="28" type="string" cy:type="String"/>
      <att name="NODE_CUSTOMGRAPHICS_POSITION_6" value="C,C,c,0.00,0.00" type="string" cy:type="String"/>
      <att name="NODE_LABEL" value="9" type="string" cy:type="String"/>
      <att name="NODE_NESTED_NETWORK_IMAGE_VISIBLE" value="true" type="string" cy:type="String"/>
      <att name="NODE_CUSTOMGRAPHICS_POSITION_5" value="C,C,c,0.00,0.00" type="string" cy:type="String"/>
      <att name="NODE_CUSTOMGRAPHICS_POSITION_1" value="C,C,c,0.00,0.00" type="string" cy:type="String"/>
      <att name="NODE_CUSTOMGRAPHICS_POSITION_7" value="C,C,c,0.00,0.00" type="string" cy:type="String"/>
      <att name="NODE_CUSTOMGRAPHICS_6" value="org.cytoscape.ding.customgraphics.NullCustomGraphics,0,[ Remove Graphics ]," type="string" cy:type="String"/>
      <att name="COMPOUND_NODE_PADDING" value="10.0" type="string" cy:type="String"/>
      <att name="NODE_CUSTOMGRAPHICS_3" value="org.cytoscape.ding.customgraphics.NullCustomGraphics,0,[ Remove Graphics ]," type="string" cy:type="String"/>
      <att name="COMPOUND_NODE_SHAPE" value="ROUND_RECTANGLE" type="string" cy:type="String"/>
      <att name="NODE_CUSTOMGRAPHICS_SIZE_2" value="53.19286871961102" type="string" cy:type="String"/>
      <att name="NODE_CUSTOMGRAPHICS_2" value="org.cytoscape.ding.customgraphics.NullCustomGraphics,0,[ Remove Graphics ]," type="string" cy:type="String"/>
      <att name="NODE_LABEL_WIDTH" value="200.0" type="string" cy:type="String"/>
      <att name="NODE_CUSTOMGRAPHICS_SIZE_8" value="53.19286871961102" type="string" cy:type="String"/>
      <att name="NODE_VISIBLE" value="true" type="string" cy:type="String"/>
      <att name="NODE_BORDER_TRANSPARENCY" value="255" type="string" cy:type="String"/>
      <att name="NODE_CUSTOMGRAPHICS_9" value="org.cytoscape.ding.customgraphics.NullCustomGraphics,0,[ Remove Graphics ]," type="string" cy:type="String"/>
      <att name="NODE_CUSTOMGRAPHICS_1" value="org.cytoscape.ding.customgraphics.NullCustomGraphics,0,[ Remove Graphics ]," type="string" cy:type="String"/>
      <att name="NODE_CUSTOMGRAPHICS_POSITION_4" value="C,C,c,0.00,0.00" type="string" cy:type="String"/>
      <att name="NODE_TOOLTIP" value="" type="string" cy:type="String"/>
      <att name="NODE_CUSTOMGRAPHICS_SIZE_3" value="53.19286871961102" type="string" cy:type="String"/>
      <att name="NODE_CUSTOMGRAPHICS_8" value="org.cytoscape.ding.customgraphics.NullCustomGraphics,0,[ Remove Graphics ]," type="string" cy:type="String"/>
      <att name="NODE_CUSTOMGRAPHICS_POSITION_3" value="C,C,c,0.00,0.00" type="string" cy:type="String"/>
      <att name="NODE_CUSTOMGRAPHICS_SIZE_6" value="53.19286871961102" type="string" cy:type="String"/>
      <att name="NODE_CUSTOMGRAPHICS_SIZE_9" value="53.19286871961102" type="string" cy:type="String"/>
      <att name="NODE_TRANSPARENCY" value="255" type="string" cy:type="String"/>
      <att name="NODE_LABEL_TRANSPARENCY" value="255" type="string" cy:type="String"/>
      <att name="NODE_SELECTED" value="false" type="string" cy:type="String"/>
      <att name="NODE_CUSTOMGRAPHICS_SIZE_7" value="53.19286871961102" type="string" cy:type="String"/>
      <att name="NODE_SELECTED_PAINT" value="#FFFF00" type="string" cy:type="String"/>
      <att name="NODE_CUSTOMGRAPHICS_4" value="org.cytoscape.ding.customgraphics.NullCustomGraphics,0,[ Remove Graphics ]," type="string" cy:type="String"/>
      <att name="NODE_DEPTH" value="0.0" type="string" cy:type="String"/>
      <att name="NODE_LABEL_POSITION" value="C,C,c,0.00,0.00" type="string" cy:type="String"/>
      <att name="NODE_BORDER_STROKE" value="SOLID" type="string" cy:type="String"/>
      <att name="NODE_CUSTOMGRAPHICS_SIZE_4" value="53.19286871961102" type="string" cy:type="String"/>
      <att name="NODE_CUSTOMGRAPHICS_SIZE_5" value="53.19286871961102" type="string" cy:type="String"/>
      <att name="NODE_LABEL_COLOR" value="#333333" type="string" cy:type="String"/>
      <att name="NODE_CUSTOMGRAPHICS_5" value="org.cytoscape.ding.customgraphics.NullCustomGraphics,0,[ Remove Graphics ]," type="string" cy:type="String"/>
      <att name="NODE_CUSTOMGRAPHICS_POSITION_8" value="C,C,c,0.00,0.00" type="string" cy:type="String"/>
      <att name="NODE_CUSTOMGRAPHICS_SIZE_1" value="53.19286871961102" type="string" cy:type="String"/>
    </graphics>
  </node>
  <node id="30753" label="EMLSAT00000006659">
    <att name="shared name" value="EMLSAT00000006659" type="string" cy:type="String"/>
    <att name="name" value="EMLSAT00000006659" type="string" cy:type="String"/>
    <att name="selected" value="0" type="boolean" cy:type="Boolean"/>
    <att name="K" value="7.87798455861935" type="real" cy:type="Double"/>
    <att name="BC" value="67" type="integer" cy:type="Integer"/>
    <att name="MM" value="0.851466812861199" type="real" cy:type="Double"/>
    <att name="absMM" value="0.851466812861199" type="real" cy:type="Double"/>
    <att name="Phenotype" value="2" type="string" cy:type="String"/>
    <att name="Lethal" value="0" type="boolean" cy:type="Boolean"/>
    <att name="KnownMolt" value="0" type="boolean" cy:type="Boolean"/>
    <att name="DE" value="0" type="boolean" cy:type="Boolean"/>
    <att name="TF" value="0" type="boolean" cy:type="Boolean"/>
    <att name="Annotation" value="NA" type="string" cy:type="String"/>
    <att name="Rank" value="23" type="integer" cy:type="Integer"/>
    <att name="nParalog" value="3" type="integer" cy:type="Integer"/>
    <graphics fill="#00CC66" y="424.9109345337879" type="ELLIPSE" outline="#000000" z="0.0" x="694.936767578125" h="51.94489465153971" w="51.94489465153971" width="0.0">
      <att name="NODE_LABEL_FONT_FACE" value="Dialog.plain,plain,10" type="string" cy:type="String"/>
      <att name="NODE_CUSTOMGRAPHICS_7" value="org.cytoscape.ding.customgraphics.NullCustomGraphics,0,[ Remove Graphics ]," type="string" cy:type="String"/>
      <att name="NODE_CUSTOMGRAPHICS_POSITION_2" value="C,C,c,0.00,0.00" type="string" cy:type="String"/>
      <att name="NODE_CUSTOMGRAPHICS_POSITION_9" value="C,C,c,0.00,0.00" type="string" cy:type="String"/>
      <att name="NODE_LABEL_FONT_SIZE" value="24" type="string" cy:type="String"/>
      <att name="NODE_CUSTOMGRAPHICS_POSITION_6" value="C,C,c,0.00,0.00" type="string" cy:type="String"/>
      <att name="NODE_LABEL" value="23" type="string" cy:type="String"/>
      <att name="NODE_NESTED_NETWORK_IMAGE_VISIBLE" value="true" type="string" cy:type="String"/>
      <att name="NODE_CUSTOMGRAPHICS_POSITION_5" value="C,C,c,0.00,0.00" type="string" cy:type="String"/>
      <att name="NODE_CUSTOMGRAPHICS_POSITION_1" value="C,C,c,0.00,0.00" type="string" cy:type="String"/>
      <att name="NODE_CUSTOMGRAPHICS_POSITION_7" value="C,C,c,0.00,0.00" type="string" cy:type="String"/>
      <att name="NODE_CUSTOMGRAPHICS_6" value="org.cytoscape.ding.customgraphics.NullCustomGraphics,0,[ Remove Graphics ]," type="string" cy:type="String"/>
      <att name="COMPOUND_NODE_PADDING" value="10.0" type="string" cy:type="String"/>
      <att name="NODE_CUSTOMGRAPHICS_3" value="org.cytoscape.ding.customgraphics.NullCustomGraphics,0,[ Remove Graphics ]," type="string" cy:type="String"/>
      <att name="COMPOUND_NODE_SHAPE" value="ROUND_RECTANGLE" type="string" cy:type="String"/>
      <att name="NODE_CUSTOMGRAPHICS_SIZE_2" value="51.94489465153971" type="string" cy:type="String"/>
      <att name="NODE_CUSTOMGRAPHICS_2" value="org.cytoscape.ding.customgraphics.NullCustomGraphics,0,[ Remove Graphics ]," type="string" cy:type="String"/>
      <att name="NODE_LABEL_WIDTH" value="200.0" type="string" cy:type="String"/>
      <att name="NODE_CUSTOMGRAPHICS_SIZE_8" value="51.94489465153971" type="string" cy:type="String"/>
      <att name="NODE_VISIBLE" value="true" type="string" cy:type="String"/>
      <att name="NODE_BORDER_TRANSPARENCY" value="255" type="string" cy:type="String"/>
      <att name="NODE_CUSTOMGRAPHICS_9" value="org.cytoscape.ding.customgraphics.NullCustomGraphics,0,[ Remove Graphics ]," type="string" cy:type="String"/>
      <att name="NODE_CUSTOMGRAPHICS_1" value="org.cytoscape.ding.customgraphics.NullCustomGraphics,0,[ Remove Graphics ]," type="string" cy:type="String"/>
      <att name="NODE_CUSTOMGRAPHICS_POSITION_4" value="C,C,c,0.00,0.00" type="string" cy:type="String"/>
      <att name="NODE_TOOLTIP" value="" type="string" cy:type="String"/>
      <att name="NODE_CUSTOMGRAPHICS_SIZE_3" value="51.94489465153971" type="string" cy:type="String"/>
      <att name="NODE_CUSTOMGRAPHICS_8" value="org.cytoscape.ding.customgraphics.NullCustomGraphics,0,[ Remove Graphics ]," type="string" cy:type="String"/>
      <att name="NODE_CUSTOMGRAPHICS_POSITION_3" value="C,C,c,0.00,0.00" type="string" cy:type="String"/>
      <att name="NODE_CUSTOMGRAPHICS_SIZE_6" value="51.94489465153971" type="string" cy:type="String"/>
      <att name="NODE_CUSTOMGRAPHICS_SIZE_9" value="51.94489465153971" type="string" cy:type="String"/>
      <att name="NODE_TRANSPARENCY" value="255" type="string" cy:type="String"/>
      <att name="NODE_LABEL_TRANSPARENCY" value="255" type="string" cy:type="String"/>
      <att name="NODE_SELECTED" value="false" type="string" cy:type="String"/>
      <att name="NODE_CUSTOMGRAPHICS_SIZE_7" value="51.94489465153971" type="string" cy:type="String"/>
      <att name="NODE_SELECTED_PAINT" value="#FFFF00" type="string" cy:type="String"/>
      <att name="NODE_CUSTOMGRAPHICS_4" value="org.cytoscape.ding.customgraphics.NullCustomGraphics,0,[ Remove Graphics ]," type="string" cy:type="String"/>
      <att name="NODE_DEPTH" value="0.0" type="string" cy:type="String"/>
      <att name="NODE_LABEL_POSITION" value="C,C,c,0.00,0.00" type="string" cy:type="String"/>
      <att name="NODE_BORDER_STROKE" value="SOLID" type="string" cy:type="String"/>
      <att name="NODE_CUSTOMGRAPHICS_SIZE_4" value="51.94489465153971" type="string" cy:type="String"/>
      <att name="NODE_CUSTOMGRAPHICS_SIZE_5" value="51.94489465153971" type="string" cy:type="String"/>
      <att name="NODE_LABEL_COLOR" value="#333333" type="string" cy:type="String"/>
      <att name="NODE_CUSTOMGRAPHICS_5" value="org.cytoscape.ding.customgraphics.NullCustomGraphics,0,[ Remove Graphics ]," type="string" cy:type="String"/>
      <att name="NODE_CUSTOMGRAPHICS_POSITION_8" value="C,C,c,0.00,0.00" type="string" cy:type="String"/>
      <att name="NODE_CUSTOMGRAPHICS_SIZE_1" value="51.94489465153971" type="string" cy:type="String"/>
    </graphics>
  </node>
  <node id="30676" label="EMLSAT00000003094">
    <att name="shared name" value="EMLSAT00000003094" type="string" cy:type="String"/>
    <att name="name" value="EMLSAT00000003094" type="string" cy:type="String"/>
    <att name="selected" value="0" type="boolean" cy:type="Boolean"/>
    <att name="K" value="2.07627656774082" type="real" cy:type="Double"/>
    <att name="BC" value="83" type="integer" cy:type="Integer"/>
    <att name="MM" value="0.702981852428384" type="real" cy:type="Double"/>
    <att name="absMM" value="0.702981852428384" type="real" cy:type="Double"/>
    <att name="Phenotype" value="1" type="string" cy:type="String"/>
    <att name="Lethal" value="0" type="boolean" cy:type="Boolean"/>
    <att name="KnownMolt" value="0" type="boolean" cy:type="Boolean"/>
    <att name="DE" value="0" type="boolean" cy:type="Boolean"/>
    <att name="TF" value="0" type="boolean" cy:type="Boolean"/>
    <att name="Annotation" value="RecName: Full=DNA replication ATP-dependent helicase/nuclease DNA2" type="string" cy:type="String"/>
    <att name="Rank" value="41" type="integer" cy:type="Integer"/>
    <att name="nParalog" value="6" type="integer" cy:type="Integer"/>
    <graphics fill="#00CC66" y="1053.55078125" type="ELLIPSE" outline="#000000" z="0.0" x="73.43536960730472" h="54.79740680713128" w="54.79740680713128" width="0.0">
      <att name="NODE_LABEL_FONT_FACE" value="Dialog.plain,plain,10" type="string" cy:type="String"/>
      <att name="NODE_CUSTOMGRAPHICS_7" value="org.cytoscape.ding.customgraphics.NullCustomGraphics,0,[ Remove Graphics ]," type="string" cy:type="String"/>
      <att name="NODE_CUSTOMGRAPHICS_POSITION_2" value="C,C,c,0.00,0.00" type="string" cy:type="String"/>
      <att name="NODE_CUSTOMGRAPHICS_POSITION_9" value="C,C,c,0.00,0.00" type="string" cy:type="String"/>
      <att name="NODE_LABEL_FONT_SIZE" value="19" type="string" cy:type="String"/>
      <att name="NODE_CUSTOMGRAPHICS_POSITION_6" value="C,C,c,0.00,0.00" type="string" cy:type="String"/>
      <att name="NODE_LABEL" value="41" type="string" cy:type="String"/>
      <att name="NODE_NESTED_NETWORK_IMAGE_VISIBLE" value="true" type="string" cy:type="String"/>
      <att name="NODE_CUSTOMGRAPHICS_POSITION_5" value="C,C,c,0.00,0.00" type="string" cy:type="String"/>
      <att name="NODE_CUSTOMGRAPHICS_POSITION_1" value="C,C,c,0.00,0.00" type="string" cy:type="String"/>
      <att name="NODE_CUSTOMGRAPHICS_POSITION_7" value="C,C,c,0.00,0.00" type="string" cy:type="String"/>
      <att name="NODE_CUSTOMGRAPHICS_6" value="org.cytoscape.ding.customgraphics.NullCustomGraphics,0,[ Remove Graphics ]," type="string" cy:type="String"/>
      <att name="COMPOUND_NODE_PADDING" value="10.0" type="string" cy:type="String"/>
      <att name="NODE_CUSTOMGRAPHICS_3" value="org.cytoscape.ding.customgraphics.NullCustomGraphics,0,[ Remove Graphics ]," type="string" cy:type="String"/>
      <att name="COMPOUND_NODE_SHAPE" value="ROUND_RECTANGLE" type="string" cy:type="String"/>
      <att name="NODE_CUSTOMGRAPHICS_SIZE_2" value="54.79740680713128" type="string" cy:type="String"/>
      <att name="NODE_CUSTOMGRAPHICS_2" value="org.cytoscape.ding.customgraphics.NullCustomGraphics,0,[ Remove Graphics ]," type="string" cy:type="String"/>
      <att name="NODE_LABEL_WIDTH" value="200.0" type="string" cy:type="String"/>
      <att name="NODE_CUSTOMGRAPHICS_SIZE_8" value="54.79740680713128" type="string" cy:type="String"/>
      <att name="NODE_VISIBLE" value="true" type="string" cy:type="String"/>
      <att name="NODE_BORDER_TRANSPARENCY" value="255" type="string" cy:type="String"/>
      <att name="NODE_CUSTOMGRAPHICS_9" value="org.cytoscape.ding.customgraphics.NullCustomGraphics,0,[ Remove Graphics ]," type="string" cy:type="String"/>
      <att name="NODE_CUSTOMGRAPHICS_1" value="org.cytoscape.ding.customgraphics.NullCustomGraphics,0,[ Remove Graphics ]," type="string" cy:type="String"/>
      <att name="NODE_CUSTOMGRAPHICS_POSITION_4" value="C,C,c,0.00,0.00" type="string" cy:type="String"/>
      <att name="NODE_TOOLTIP" value="" type="string" cy:type="String"/>
      <att name="NODE_CUSTOMGRAPHICS_SIZE_3" value="54.79740680713128" type="string" cy:type="String"/>
      <att name="NODE_CUSTOMGRAPHICS_8" value="org.cytoscape.ding.customgraphics.NullCustomGraphics,0,[ Remove Graphics ]," type="string" cy:type="String"/>
      <att name="NODE_CUSTOMGRAPHICS_POSITION_3" value="C,C,c,0.00,0.00" type="string" cy:type="String"/>
      <att name="NODE_CUSTOMGRAPHICS_SIZE_6" value="54.79740680713128" type="string" cy:type="String"/>
      <att name="NODE_CUSTOMGRAPHICS_SIZE_9" value="54.79740680713128" type="string" cy:type="String"/>
      <att name="NODE_TRANSPARENCY" value="255" type="string" cy:type="String"/>
      <att name="NODE_LABEL_TRANSPARENCY" value="255" type="string" cy:type="String"/>
      <att name="NODE_SELECTED" value="false" type="string" cy:type="String"/>
      <att name="NODE_CUSTOMGRAPHICS_SIZE_7" value="54.79740680713128" type="string" cy:type="String"/>
      <att name="NODE_SELECTED_PAINT" value="#FFFF00" type="string" cy:type="String"/>
      <att name="NODE_CUSTOMGRAPHICS_4" value="org.cytoscape.ding.customgraphics.NullCustomGraphics,0,[ Remove Graphics ]," type="string" cy:type="String"/>
      <att name="NODE_DEPTH" value="0.0" type="string" cy:type="String"/>
      <att name="NODE_LABEL_POSITION" value="C,C,c,0.00,0.00" type="string" cy:type="String"/>
      <att name="NODE_BORDER_STROKE" value="SOLID" type="string" cy:type="String"/>
      <att name="NODE_CUSTOMGRAPHICS_SIZE_4" value="54.79740680713128" type="string" cy:type="String"/>
      <att name="NODE_CUSTOMGRAPHICS_SIZE_5" value="54.79740680713128" type="string" cy:type="String"/>
      <att name="NODE_LABEL_COLOR" value="#333333" type="string" cy:type="String"/>
      <att name="NODE_CUSTOMGRAPHICS_5" value="org.cytoscape.ding.customgraphics.NullCustomGraphics,0,[ Remove Graphics ]," type="string" cy:type="String"/>
      <att name="NODE_CUSTOMGRAPHICS_POSITION_8" value="C,C,c,0.00,0.00" type="string" cy:type="String"/>
      <att name="NODE_CUSTOMGRAPHICS_SIZE_1" value="54.79740680713128" type="string" cy:type="String"/>
    </graphics>
  </node>
  <node id="30600" label="EMLSAT00000011560">
    <att name="shared name" value="EMLSAT00000011560" type="string" cy:type="String"/>
    <att name="name" value="EMLSAT00000011560" type="string" cy:type="String"/>
    <att name="selected" value="0" type="boolean" cy:type="Boolean"/>
    <att name="K" value="1.72035020094419" type="real" cy:type="Double"/>
    <att name="BC" value="0" type="integer" cy:type="Integer"/>
    <att name="MM" value="0.673338372992584" type="real" cy:type="Double"/>
    <att name="absMM" value="0.673338372992584" type="real" cy:type="Double"/>
    <att name="Phenotype" value="11" type="string" cy:type="String"/>
    <att name="Lethal" value="1" type="boolean" cy:type="Boolean"/>
    <att name="KnownMolt" value="0" type="boolean" cy:type="Boolean"/>
    <att name="DE" value="0" type="boolean" cy:type="Boolean"/>
    <att name="TF" value="0" type="boolean" cy:type="Boolean"/>
    <att name="Annotation" value="RecName: Full=Armadillo segment polarity protein" type="string" cy:type="String"/>
    <att name="Rank" value="64" type="integer" cy:type="Integer"/>
    <att name="nParalog" value="1" type="integer" cy:type="Integer"/>
    <graphics fill="#00CC66" y="1052.7430419921875" type="ELLIPSE" outline="#000000" z="0.0" x="149.049045331289" h="40.0" w="40.0" width="0.0">
      <att name="NODE_LABEL_FONT_FACE" value="Dialog.plain,plain,10" type="string" cy:type="String"/>
      <att name="NODE_CUSTOMGRAPHICS_7" value="org.cytoscape.ding.customgraphics.NullCustomGraphics,0,[ Remove Graphics ]," type="string" cy:type="String"/>
      <att name="NODE_CUSTOMGRAPHICS_POSITION_2" value="C,C,c,0.00,0.00" type="string" cy:type="String"/>
      <att name="NODE_CUSTOMGRAPHICS_POSITION_9" value="C,C,c,0.00,0.00" type="string" cy:type="String"/>
      <att name="NODE_LABEL_FONT_SIZE" value="13" type="string" cy:type="String"/>
      <att name="NODE_CUSTOMGRAPHICS_POSITION_6" value="C,C,c,0.00,0.00" type="string" cy:type="String"/>
      <att name="NODE_LABEL" value="64" type="string" cy:type="String"/>
      <att name="NODE_NESTED_NETWORK_IMAGE_VISIBLE" value="true" type="string" cy:type="String"/>
      <att name="NODE_CUSTOMGRAPHICS_POSITION_5" value="C,C,c,0.00,0.00" type="string" cy:type="String"/>
      <att name="NODE_CUSTOMGRAPHICS_POSITION_1" value="C,C,c,0.00,0.00" type="string" cy:type="String"/>
      <att name="NODE_CUSTOMGRAPHICS_POSITION_7" value="C,C,c,0.00,0.00" type="string" cy:type="String"/>
      <att name="NODE_CUSTOMGRAPHICS_6" value="org.cytoscape.ding.customgraphics.NullCustomGraphics,0,[ Remove Graphics ]," type="string" cy:type="String"/>
      <att name="COMPOUND_NODE_PADDING" value="10.0" type="string" cy:type="String"/>
      <att name="NODE_CUSTOMGRAPHICS_3" value="org.cytoscape.ding.customgraphics.NullCustomGraphics,0,[ Remove Graphics ]," type="string" cy:type="String"/>
      <att name="COMPOUND_NODE_SHAPE" value="ROUND_RECTANGLE" type="string" cy:type="String"/>
      <att name="NODE_CUSTOMGRAPHICS_SIZE_2" value="40.0" type="string" cy:type="String"/>
      <att name="NODE_CUSTOMGRAPHICS_2" value="org.cytoscape.ding.customgraphics.NullCustomGraphics,0,[ Remove Graphics ]," type="string" cy:type="String"/>
      <att name="NODE_LABEL_WIDTH" value="200.0" type="string" cy:type="String"/>
      <att name="NODE_CUSTOMGRAPHICS_SIZE_8" value="40.0" type="string" cy:type="String"/>
      <att name="NODE_VISIBLE" value="true" type="string" cy:type="String"/>
      <att name="NODE_BORDER_TRANSPARENCY" value="255" type="string" cy:type="String"/>
      <att name="NODE_CUSTOMGRAPHICS_9" value="org.cytoscape.ding.customgraphics.NullCustomGraphics,0,[ Remove Graphics ]," type="string" cy:type="String"/>
      <att name="NODE_CUSTOMGRAPHICS_1" value="org.cytoscape.ding.customgraphics.NullCustomGraphics,0,[ Remove Graphics ]," type="string" cy:type="String"/>
      <att name="NODE_CUSTOMGRAPHICS_POSITION_4" value="C,C,c,0.00,0.00" type="string" cy:type="String"/>
      <att name="NODE_TOOLTIP" value="" type="string" cy:type="String"/>
      <att name="NODE_CUSTOMGRAPHICS_SIZE_3" value="40.0" type="string" cy:type="String"/>
      <att name="NODE_CUSTOMGRAPHICS_8" value="org.cytoscape.ding.customgraphics.NullCustomGraphics,0,[ Remove Graphics ]," type="string" cy:type="String"/>
      <att name="NODE_CUSTOMGRAPHICS_POSITION_3" value="C,C,c,0.00,0.00" type="string" cy:type="String"/>
      <att name="NODE_CUSTOMGRAPHICS_SIZE_6" value="40.0" type="string" cy:type="String"/>
      <att name="NODE_CUSTOMGRAPHICS_SIZE_9" value="40.0" type="string" cy:type="String"/>
      <att name="NODE_TRANSPARENCY" value="255" type="string" cy:type="String"/>
      <att name="NODE_LABEL_TRANSPARENCY" value="255" type="string" cy:type="String"/>
      <att name="NODE_SELECTED" value="false" type="string" cy:type="String"/>
      <att name="NODE_CUSTOMGRAPHICS_SIZE_7" value="40.0" type="string" cy:type="String"/>
      <att name="NODE_SELECTED_PAINT" value="#FFFF00" type="string" cy:type="String"/>
      <att name="NODE_CUSTOMGRAPHICS_4" value="org.cytoscape.ding.customgraphics.NullCustomGraphics,0,[ Remove Graphics ]," type="string" cy:type="String"/>
      <att name="NODE_DEPTH" value="0.0" type="string" cy:type="String"/>
      <att name="NODE_LABEL_POSITION" value="C,C,c,0.00,0.00" type="string" cy:type="String"/>
      <att name="NODE_BORDER_STROKE" value="SOLID" type="string" cy:type="String"/>
      <att name="NODE_CUSTOMGRAPHICS_SIZE_4" value="40.0" type="string" cy:type="String"/>
      <att name="NODE_CUSTOMGRAPHICS_SIZE_5" value="40.0" type="string" cy:type="String"/>
      <att name="NODE_LABEL_COLOR" value="#333333" type="string" cy:type="String"/>
      <att name="NODE_CUSTOMGRAPHICS_5" value="org.cytoscape.ding.customgraphics.NullCustomGraphics,0,[ Remove Graphics ]," type="string" cy:type="String"/>
      <att name="NODE_CUSTOMGRAPHICS_POSITION_8" value="C,C,c,0.00,0.00" type="string" cy:type="String"/>
      <att name="NODE_CUSTOMGRAPHICS_SIZE_1" value="40.0" type="string" cy:type="String"/>
    </graphics>
  </node>
  <node id="30525" label="EMLSAT00000001214">
    <att name="shared name" value="EMLSAT00000001214" type="string" cy:type="String"/>
    <att name="name" value="EMLSAT00000001214" type="string" cy:type="String"/>
    <att name="selected" value="0" type="boolean" cy:type="Boolean"/>
    <att name="K" value="1.01216609814735" type="real" cy:type="Double"/>
    <att name="BC" value="0" type="integer" cy:type="Integer"/>
    <att name="MM" value="0.60667288276399" type="real" cy:type="Double"/>
    <att name="absMM" value="0.60667288276399" type="real" cy:type="Double"/>
    <att name="Phenotype" value="3" type="string" cy:type="String"/>
    <att name="Lethal" value="0" type="boolean" cy:type="Boolean"/>
    <att name="KnownMolt" value="0" type="boolean" cy:type="Boolean"/>
    <att name="DE" value="1" type="boolean" cy:type="Boolean"/>
    <att name="TF" value="0" type="boolean" cy:type="Boolean"/>
    <att name="Annotation" value="RecName: Full=Zinc finger and BTB domain-containing protein 24" type="string" cy:type="String"/>
    <att name="Rank" value="71" type="integer" cy:type="Integer"/>
    <att name="nParalog" value="100" type="integer" cy:type="Integer"/>
    <graphics fill="#00CC66" y="1046.474365234375" type="DIAMOND" outline="#000000" z="0.0" x="221.69175720214844" h="40.0" w="40.0" width="0.0">
      <att name="NODE_LABEL_FONT_FACE" value="Dialog.plain,plain,10" type="string" cy:type="String"/>
      <att name="NODE_CUSTOMGRAPHICS_7" value="org.cytoscape.ding.customgraphics.NullCustomGraphics,0,[ Remove Graphics ]," type="string" cy:type="String"/>
      <att name="NODE_CUSTOMGRAPHICS_POSITION_2" value="C,C,c,0.00,0.00" type="string" cy:type="String"/>
      <att name="NODE_CUSTOMGRAPHICS_POSITION_9" value="C,C,c,0.00,0.00" type="string" cy:type="String"/>
      <att name="NODE_LABEL_FONT_SIZE" value="11" type="string" cy:type="String"/>
      <att name="NODE_CUSTOMGRAPHICS_POSITION_6" value="C,C,c,0.00,0.00" type="string" cy:type="String"/>
      <att name="NODE_LABEL" value="71" type="string" cy:type="String"/>
      <att name="NODE_NESTED_NETWORK_IMAGE_VISIBLE" value="true" type="string" cy:type="String"/>
      <att name="NODE_CUSTOMGRAPHICS_POSITION_5" value="C,C,c,0.00,0.00" type="string" cy:type="String"/>
      <att name="NODE_CUSTOMGRAPHICS_POSITION_1" value="C,C,c,0.00,0.00" type="string" cy:type="String"/>
      <att name="NODE_CUSTOMGRAPHICS_POSITION_7" value="C,C,c,0.00,0.00" type="string" cy:type="String"/>
      <att name="NODE_CUSTOMGRAPHICS_6" value="org.cytoscape.ding.customgraphics.NullCustomGraphics,0,[ Remove Graphics ]," type="string" cy:type="String"/>
      <att name="COMPOUND_NODE_PADDING" value="10.0" type="string" cy:type="String"/>
      <att name="NODE_CUSTOMGRAPHICS_3" value="org.cytoscape.ding.customgraphics.NullCustomGraphics,0,[ Remove Graphics ]," type="string" cy:type="String"/>
      <att name="COMPOUND_NODE_SHAPE" value="ROUND_RECTANGLE" type="string" cy:type="String"/>
      <att name="NODE_CUSTOMGRAPHICS_SIZE_2" value="40.0" type="string" cy:type="String"/>
      <att name="NODE_CUSTOMGRAPHICS_2" value="org.cytoscape.ding.customgraphics.NullCustomGraphics,0,[ Remove Graphics ]," type="string" cy:type="String"/>
      <att name="NODE_LABEL_WIDTH" value="200.0" type="string" cy:type="String"/>
      <att name="NODE_CUSTOMGRAPHICS_SIZE_8" value="40.0" type="string" cy:type="String"/>
      <att name="NODE_VISIBLE" value="true" type="string" cy:type="String"/>
      <att name="NODE_BORDER_TRANSPARENCY" value="255" type="string" cy:type="String"/>
      <att name="NODE_CUSTOMGRAPHICS_9" value="org.cytoscape.ding.customgraphics.NullCustomGraphics,0,[ Remove Graphics ]," type="string" cy:type="String"/>
      <att name="NODE_CUSTOMGRAPHICS_1" value="org.cytoscape.ding.customgraphics.NullCustomGraphics,0,[ Remove Graphics ]," type="string" cy:type="String"/>
      <att name="NODE_CUSTOMGRAPHICS_POSITION_4" value="C,C,c,0.00,0.00" type="string" cy:type="String"/>
      <att name="NODE_TOOLTIP" value="" type="string" cy:type="String"/>
      <att name="NODE_CUSTOMGRAPHICS_SIZE_3" value="40.0" type="string" cy:type="String"/>
      <att name="NODE_CUSTOMGRAPHICS_8" value="org.cytoscape.ding.customgraphics.NullCustomGraphics,0,[ Remove Graphics ]," type="string" cy:type="String"/>
      <att name="NODE_CUSTOMGRAPHICS_POSITION_3" value="C,C,c,0.00,0.00" type="string" cy:type="String"/>
      <att name="NODE_CUSTOMGRAPHICS_SIZE_6" value="40.0" type="string" cy:type="String"/>
      <att name="NODE_CUSTOMGRAPHICS_SIZE_9" value="40.0" type="string" cy:type="String"/>
      <att name="NODE_TRANSPARENCY" value="255" type="string" cy:type="String"/>
      <att name="NODE_LABEL_TRANSPARENCY" value="255" type="string" cy:type="String"/>
      <att name="NODE_SELECTED" value="false" type="string" cy:type="String"/>
      <att name="NODE_CUSTOMGRAPHICS_SIZE_7" value="40.0" type="string" cy:type="String"/>
      <att name="NODE_SELECTED_PAINT" value="#FFFF00" type="string" cy:type="String"/>
      <att name="NODE_CUSTOMGRAPHICS_4" value="org.cytoscape.ding.customgraphics.NullCustomGraphics,0,[ Remove Graphics ]," type="string" cy:type="String"/>
      <att name="NODE_DEPTH" value="0.0" type="string" cy:type="String"/>
      <att name="NODE_LABEL_POSITION" value="C,C,c,0.00,0.00" type="string" cy:type="String"/>
      <att name="NODE_BORDER_STROKE" value="SOLID" type="string" cy:type="String"/>
      <att name="NODE_CUSTOMGRAPHICS_SIZE_4" value="40.0" type="string" cy:type="String"/>
      <att name="NODE_CUSTOMGRAPHICS_SIZE_5" value="40.0" type="string" cy:type="String"/>
      <att name="NODE_LABEL_COLOR" value="#333333" type="string" cy:type="String"/>
      <att name="NODE_CUSTOMGRAPHICS_5" value="org.cytoscape.ding.customgraphics.NullCustomGraphics,0,[ Remove Graphics ]," type="string" cy:type="String"/>
      <att name="NODE_CUSTOMGRAPHICS_POSITION_8" value="C,C,c,0.00,0.00" type="string" cy:type="String"/>
      <att name="NODE_CUSTOMGRAPHICS_SIZE_1" value="40.0" type="string" cy:type="String"/>
    </graphics>
  </node>
  <node id="30451" label="EMLSAT00000005000">
    <att name="shared name" value="EMLSAT00000005000" type="string" cy:type="String"/>
    <att name="name" value="EMLSAT00000005000" type="string" cy:type="String"/>
    <att name="selected" value="0" type="boolean" cy:type="Boolean"/>
    <att name="K" value="8.26665179333924" type="real" cy:type="Double"/>
    <att name="BC" value="223" type="integer" cy:type="Integer"/>
    <att name="MM" value="0.917214192875323" type="real" cy:type="Double"/>
    <att name="absMM" value="0.917214192875323" type="real" cy:type="Double"/>
    <att name="Phenotype" value="3" type="string" cy:type="String"/>
    <att name="Lethal" value="0" type="boolean" cy:type="Boolean"/>
    <att name="KnownMolt" value="0" type="boolean" cy:type="Boolean"/>
    <att name="DE" value="0" type="boolean" cy:type="Boolean"/>
    <att name="TF" value="0" type="boolean" cy:type="Boolean"/>
    <att name="Annotation" value="RecName: Full=Probable splicing factor, arginine/serine-rich 1" type="string" cy:type="String"/>
    <att name="Rank" value="5" type="integer" cy:type="Integer"/>
    <att name="nParalog" value="3" type="integer" cy:type="Integer"/>
    <graphics fill="#00CC66" y="472.10563934488977" type="ELLIPSE" outline="#000000" z="0.0" x="150.24281311035156" h="79.75688816855754" w="79.75688816855754" width="0.0">
      <att name="NODE_LABEL_FONT_FACE" value="Dialog.plain,plain,10" type="string" cy:type="String"/>
      <att name="NODE_CUSTOMGRAPHICS_7" value="org.cytoscape.ding.customgraphics.NullCustomGraphics,0,[ Remove Graphics ]," type="string" cy:type="String"/>
      <att name="NODE_CUSTOMGRAPHICS_POSITION_2" value="C,C,c,0.00,0.00" type="string" cy:type="String"/>
      <att name="NODE_CUSTOMGRAPHICS_POSITION_9" value="C,C,c,0.00,0.00" type="string" cy:type="String"/>
      <att name="NODE_LABEL_FONT_SIZE" value="29" type="string" cy:type="String"/>
      <att name="NODE_CUSTOMGRAPHICS_POSITION_6" value="C,C,c,0.00,0.00" type="string" cy:type="String"/>
      <att name="NODE_LABEL" value="5" type="string" cy:type="String"/>
      <att name="NODE_NESTED_NETWORK_IMAGE_VISIBLE" value="true" type="string" cy:type="String"/>
      <att name="NODE_CUSTOMGRAPHICS_POSITION_5" value="C,C,c,0.00,0.00" type="string" cy:type="String"/>
      <att name="NODE_CUSTOMGRAPHICS_POSITION_1" value="C,C,c,0.00,0.00" type="string" cy:type="String"/>
      <att name="NODE_CUSTOMGRAPHICS_POSITION_7" value="C,C,c,0.00,0.00" type="string" cy:type="String"/>
      <att name="NODE_CUSTOMGRAPHICS_6" value="org.cytoscape.ding.customgraphics.NullCustomGraphics,0,[ Remove Graphics ]," type="string" cy:type="String"/>
      <att name="COMPOUND_NODE_PADDING" value="10.0" type="string" cy:type="String"/>
      <att name="NODE_CUSTOMGRAPHICS_3" value="org.cytoscape.ding.customgraphics.NullCustomGraphics,0,[ Remove Graphics ]," type="string" cy:type="String"/>
      <att name="COMPOUND_NODE_SHAPE" value="ROUND_RECTANGLE" type="string" cy:type="String"/>
      <att name="NODE_CUSTOMGRAPHICS_SIZE_2" value="79.75688816855754" type="string" cy:type="String"/>
      <att name="NODE_CUSTOMGRAPHICS_2" value="org.cytoscape.ding.customgraphics.NullCustomGraphics,0,[ Remove Graphics ]," type="string" cy:type="String"/>
      <att name="NODE_LABEL_WIDTH" value="200.0" type="string" cy:type="String"/>
      <att name="NODE_CUSTOMGRAPHICS_SIZE_8" value="79.75688816855754" type="string" cy:type="String"/>
      <att name="NODE_VISIBLE" value="true" type="string" cy:type="String"/>
      <att name="NODE_BORDER_TRANSPARENCY" value="255" type="string" cy:type="String"/>
      <att name="NODE_CUSTOMGRAPHICS_9" value="org.cytoscape.ding.customgraphics.NullCustomGraphics,0,[ Remove Graphics ]," type="string" cy:type="String"/>
      <att name="NODE_CUSTOMGRAPHICS_1" value="org.cytoscape.ding.customgraphics.NullCustomGraphics,0,[ Remove Graphics ]," type="string" cy:type="String"/>
      <att name="NODE_CUSTOMGRAPHICS_POSITION_4" value="C,C,c,0.00,0.00" type="string" cy:type="String"/>
      <att name="NODE_TOOLTIP" value="" type="string" cy:type="String"/>
      <att name="NODE_CUSTOMGRAPHICS_SIZE_3" value="79.75688816855754" type="string" cy:type="String"/>
      <att name="NODE_CUSTOMGRAPHICS_8" value="org.cytoscape.ding.customgraphics.NullCustomGraphics,0,[ Remove Graphics ]," type="string" cy:type="String"/>
      <att name="NODE_CUSTOMGRAPHICS_POSITION_3" value="C,C,c,0.00,0.00" type="string" cy:type="String"/>
      <att name="NODE_CUSTOMGRAPHICS_SIZE_6" value="79.75688816855754" type="string" cy:type="String"/>
      <att name="NODE_CUSTOMGRAPHICS_SIZE_9" value="79.75688816855754" type="string" cy:type="String"/>
      <att name="NODE_TRANSPARENCY" value="255" type="string" cy:type="String"/>
      <att name="NODE_LABEL_TRANSPARENCY" value="255" type="string" cy:type="String"/>
      <att name="NODE_SELECTED" value="false" type="string" cy:type="String"/>
      <att name="NODE_CUSTOMGRAPHICS_SIZE_7" value="79.75688816855754" type="string" cy:type="String"/>
      <att name="NODE_SELECTED_PAINT" value="#FFFF00" type="string" cy:type="String"/>
      <att name="NODE_CUSTOMGRAPHICS_4" value="org.cytoscape.ding.customgraphics.NullCustomGraphics,0,[ Remove Graphics ]," type="string" cy:type="String"/>
      <att name="NODE_DEPTH" value="0.0" type="string" cy:type="String"/>
      <att name="NODE_LABEL_POSITION" value="C,C,c,0.00,0.00" type="string" cy:type="String"/>
      <att name="NODE_BORDER_STROKE" value="SOLID" type="string" cy:type="String"/>
      <att name="NODE_CUSTOMGRAPHICS_SIZE_4" value="79.75688816855754" type="string" cy:type="String"/>
      <att name="NODE_CUSTOMGRAPHICS_SIZE_5" value="79.75688816855754" type="string" cy:type="String"/>
      <att name="NODE_LABEL_COLOR" value="#333333" type="string" cy:type="String"/>
      <att name="NODE_CUSTOMGRAPHICS_5" value="org.cytoscape.ding.customgraphics.NullCustomGraphics,0,[ Remove Graphics ]," type="string" cy:type="String"/>
      <att name="NODE_CUSTOMGRAPHICS_POSITION_8" value="C,C,c,0.00,0.00" type="string" cy:type="String"/>
      <att name="NODE_CUSTOMGRAPHICS_SIZE_1" value="79.75688816855754" type="string" cy:type="String"/>
    </graphics>
  </node>
  <node id="30378" label="EMLSAT00000007739">
    <att name="shared name" value="EMLSAT00000007739" type="string" cy:type="String"/>
    <att name="name" value="EMLSAT00000007739" type="string" cy:type="String"/>
    <att name="selected" value="0" type="boolean" cy:type="Boolean"/>
    <att name="K" value="5.37748848971338" type="real" cy:type="Double"/>
    <att name="BC" value="151" type="integer" cy:type="Integer"/>
    <att name="MM" value="0.828444712244676" type="real" cy:type="Double"/>
    <att name="absMM" value="0.828444712244676" type="real" cy:type="Double"/>
    <att name="Phenotype" value="NA_ID" type="string" cy:type="String"/>
    <att name="Lethal" value="0" type="boolean" cy:type="Boolean"/>
    <att name="KnownMolt" value="0" type="boolean" cy:type="Boolean"/>
    <att name="DE" value="0" type="boolean" cy:type="Boolean"/>
    <att name="TF" value="0" type="boolean" cy:type="Boolean"/>
    <att name="Annotation" value="NA" type="string" cy:type="String"/>
    <att name="Rank" value="20" type="integer" cy:type="Integer"/>
    <att name="nParalog" value="0" type="integer" cy:type="Integer"/>
    <graphics fill="#00CC66" y="541.0" type="ELLIPSE" outline="#000000" z="0.0" x="661.8850174377924" h="66.92058346839546" w="66.92058346839546" width="0.0">
      <att name="NODE_LABEL_FONT_FACE" value="Dialog.plain,plain,10" type="string" cy:type="String"/>
      <att name="NODE_CUSTOMGRAPHICS_7" value="org.cytoscape.ding.customgraphics.NullCustomGraphics,0,[ Remove Graphics ]," type="string" cy:type="String"/>
      <att name="NODE_CUSTOMGRAPHICS_POSITION_2" value="C,C,c,0.00,0.00" type="string" cy:type="String"/>
      <att name="NODE_CUSTOMGRAPHICS_POSITION_9" value="C,C,c,0.00,0.00" type="string" cy:type="String"/>
      <att name="NODE_LABEL_FONT_SIZE" value="25" type="string" cy:type="String"/>
      <att name="NODE_CUSTOMGRAPHICS_POSITION_6" value="C,C,c,0.00,0.00" type="string" cy:type="String"/>
      <att name="NODE_LABEL" value="20" type="string" cy:type="String"/>
      <att name="NODE_NESTED_NETWORK_IMAGE_VISIBLE" value="true" type="string" cy:type="String"/>
      <att name="NODE_CUSTOMGRAPHICS_POSITION_5" value="C,C,c,0.00,0.00" type="string" cy:type="String"/>
      <att name="NODE_CUSTOMGRAPHICS_POSITION_1" value="C,C,c,0.00,0.00" type="string" cy:type="String"/>
      <att name="NODE_CUSTOMGRAPHICS_POSITION_7" value="C,C,c,0.00,0.00" type="string" cy:type="String"/>
      <att name="NODE_CUSTOMGRAPHICS_6" value="org.cytoscape.ding.customgraphics.NullCustomGraphics,0,[ Remove Graphics ]," type="string" cy:type="String"/>
      <att name="COMPOUND_NODE_PADDING" value="10.0" type="string" cy:type="String"/>
      <att name="NODE_CUSTOMGRAPHICS_3" value="org.cytoscape.ding.customgraphics.NullCustomGraphics,0,[ Remove Graphics ]," type="string" cy:type="String"/>
      <att name="COMPOUND_NODE_SHAPE" value="ROUND_RECTANGLE" type="string" cy:type="String"/>
      <att name="NODE_CUSTOMGRAPHICS_SIZE_2" value="66.92058346839546" type="string" cy:type="String"/>
      <att name="NODE_CUSTOMGRAPHICS_2" value="org.cytoscape.ding.customgraphics.NullCustomGraphics,0,[ Remove Graphics ]," type="string" cy:type="String"/>
      <att name="NODE_LABEL_WIDTH" value="200.0" type="string" cy:type="String"/>
      <att name="NODE_CUSTOMGRAPHICS_SIZE_8" value="66.92058346839546" type="string" cy:type="String"/>
      <att name="NODE_VISIBLE" value="true" type="string" cy:type="String"/>
      <att name="NODE_BORDER_TRANSPARENCY" value="255" type="string" cy:type="String"/>
      <att name="NODE_CUSTOMGRAPHICS_9" value="org.cytoscape.ding.customgraphics.NullCustomGraphics,0,[ Remove Graphics ]," type="string" cy:type="String"/>
      <att name="NODE_CUSTOMGRAPHICS_1" value="org.cytoscape.ding.customgraphics.NullCustomGraphics,0,[ Remove Graphics ]," type="string" cy:type="String"/>
      <att name="NODE_CUSTOMGRAPHICS_POSITION_4" value="C,C,c,0.00,0.00" type="string" cy:type="String"/>
      <att name="NODE_TOOLTIP" value="" type="string" cy:type="String"/>
      <att name="NODE_CUSTOMGRAPHICS_SIZE_3" value="66.92058346839546" type="string" cy:type="String"/>
      <att name="NODE_CUSTOMGRAPHICS_8" value="org.cytoscape.ding.customgraphics.NullCustomGraphics,0,[ Remove Graphics ]," type="string" cy:type="String"/>
      <att name="NODE_CUSTOMGRAPHICS_POSITION_3" value="C,C,c,0.00,0.00" type="string" cy:type="String"/>
      <att name="NODE_CUSTOMGRAPHICS_SIZE_6" value="66.92058346839546" type="string" cy:type="String"/>
      <att name="NODE_CUSTOMGRAPHICS_SIZE_9" value="66.92058346839546" type="string" cy:type="String"/>
      <att name="NODE_TRANSPARENCY" value="255" type="string" cy:type="String"/>
      <att name="NODE_LABEL_TRANSPARENCY" value="255" type="string" cy:type="String"/>
      <att name="NODE_SELECTED" value="false" type="string" cy:type="String"/>
      <att name="NODE_CUSTOMGRAPHICS_SIZE_7" value="66.92058346839546" type="string" cy:type="String"/>
      <att name="NODE_SELECTED_PAINT" value="#FFFF00" type="string" cy:type="String"/>
      <att name="NODE_CUSTOMGRAPHICS_4" value="org.cytoscape.ding.customgraphics.NullCustomGraphics,0,[ Remove Graphics ]," type="string" cy:type="String"/>
      <att name="NODE_DEPTH" value="0.0" type="string" cy:type="String"/>
      <att name="NODE_LABEL_POSITION" value="C,C,c,0.00,0.00" type="string" cy:type="String"/>
      <att name="NODE_BORDER_STROKE" value="SOLID" type="string" cy:type="String"/>
      <att name="NODE_CUSTOMGRAPHICS_SIZE_4" value="66.92058346839546" type="string" cy:type="String"/>
      <att name="NODE_CUSTOMGRAPHICS_SIZE_5" value="66.92058346839546" type="string" cy:type="String"/>
      <att name="NODE_LABEL_COLOR" value="#333333" type="string" cy:type="String"/>
      <att name="NODE_CUSTOMGRAPHICS_5" value="org.cytoscape.ding.customgraphics.NullCustomGraphics,0,[ Remove Graphics ]," type="string" cy:type="String"/>
      <att name="NODE_CUSTOMGRAPHICS_POSITION_8" value="C,C,c,0.00,0.00" type="string" cy:type="String"/>
      <att name="NODE_CUSTOMGRAPHICS_SIZE_1" value="66.92058346839546" type="string" cy:type="String"/>
    </graphics>
  </node>
  <node id="30306" label="EMLSAT00000008074">
    <att name="shared name" value="EMLSAT00000008074" type="string" cy:type="String"/>
    <att name="name" value="EMLSAT00000008074" type="string" cy:type="String"/>
    <att name="selected" value="0" type="boolean" cy:type="Boolean"/>
    <att name="K" value="7.54828411728865" type="real" cy:type="Double"/>
    <att name="BC" value="236" type="integer" cy:type="Integer"/>
    <att name="MM" value="0.912351462139352" type="real" cy:type="Double"/>
    <att name="absMM" value="0.912351462139352" type="real" cy:type="Double"/>
    <att name="Phenotype" value="0" type="string" cy:type="String"/>
    <att name="Lethal" value="0" type="boolean" cy:type="Boolean"/>
    <att name="KnownMolt" value="0" type="boolean" cy:type="Boolean"/>
    <att name="DE" value="0" type="boolean" cy:type="Boolean"/>
    <att name="TF" value="1" type="boolean" cy:type="Boolean"/>
    <att name="Annotation" value="RecName: Full=Homeobox protein TGIF2" type="string" cy:type="String"/>
    <att name="Rank" value="8" type="integer" cy:type="Integer"/>
    <att name="nParalog" value="3" type="integer" cy:type="Integer"/>
    <graphics fill="#FF0000" y="608.7989885561494" type="ELLIPSE" outline="#000000" z="0.0" x="572.4051513671875" h="82.07455429497568" w="82.07455429497568" width="0.0">
      <att name="NODE_LABEL_FONT_FACE" value="Dialog.plain,plain,10" type="string" cy:type="String"/>
      <att name="NODE_CUSTOMGRAPHICS_7" value="org.cytoscape.ding.customgraphics.NullCustomGraphics,0,[ Remove Graphics ]," type="string" cy:type="String"/>
      <att name="NODE_CUSTOMGRAPHICS_POSITION_2" value="C,C,c,0.00,0.00" type="string" cy:type="String"/>
      <att name="NODE_CUSTOMGRAPHICS_POSITION_9" value="C,C,c,0.00,0.00" type="string" cy:type="String"/>
      <att name="NODE_LABEL_FONT_SIZE" value="28" type="string" cy:type="String"/>
      <att name="NODE_CUSTOMGRAPHICS_POSITION_6" value="C,C,c,0.00,0.00" type="string" cy:type="String"/>
      <att name="NODE_LABEL" value="8" type="string" cy:type="String"/>
      <att name="NODE_NESTED_NETWORK_IMAGE_VISIBLE" value="true" type="string" cy:type="String"/>
      <att name="NODE_CUSTOMGRAPHICS_POSITION_5" value="C,C,c,0.00,0.00" type="string" cy:type="String"/>
      <att name="NODE_CUSTOMGRAPHICS_POSITION_1" value="C,C,c,0.00,0.00" type="string" cy:type="String"/>
      <att name="NODE_CUSTOMGRAPHICS_POSITION_7" value="C,C,c,0.00,0.00" type="string" cy:type="String"/>
      <att name="NODE_CUSTOMGRAPHICS_6" value="org.cytoscape.ding.customgraphics.NullCustomGraphics,0,[ Remove Graphics ]," type="string" cy:type="String"/>
      <att name="COMPOUND_NODE_PADDING" value="10.0" type="string" cy:type="String"/>
      <att name="NODE_CUSTOMGRAPHICS_3" value="org.cytoscape.ding.customgraphics.NullCustomGraphics,0,[ Remove Graphics ]," type="string" cy:type="String"/>
      <att name="COMPOUND_NODE_SHAPE" value="ROUND_RECTANGLE" type="string" cy:type="String"/>
      <att name="NODE_CUSTOMGRAPHICS_SIZE_2" value="82.07455429497568" type="string" cy:type="String"/>
      <att name="NODE_CUSTOMGRAPHICS_2" value="org.cytoscape.ding.customgraphics.NullCustomGraphics,0,[ Remove Graphics ]," type="string" cy:type="String"/>
      <att name="NODE_LABEL_WIDTH" value="200.0" type="string" cy:type="String"/>
      <att name="NODE_CUSTOMGRAPHICS_SIZE_8" value="82.07455429497568" type="string" cy:type="String"/>
      <att name="NODE_VISIBLE" value="true" type="string" cy:type="String"/>
      <att name="NODE_BORDER_TRANSPARENCY" value="255" type="string" cy:type="String"/>
      <att name="NODE_CUSTOMGRAPHICS_9" value="org.cytoscape.ding.customgraphics.NullCustomGraphics,0,[ Remove Graphics ]," type="string" cy:type="String"/>
      <att name="NODE_CUSTOMGRAPHICS_1" value="org.cytoscape.ding.customgraphics.NullCustomGraphics,0,[ Remove Graphics ]," type="string" cy:type="String"/>
      <att name="NODE_CUSTOMGRAPHICS_POSITION_4" value="C,C,c,0.00,0.00" type="string" cy:type="String"/>
      <att name="NODE_TOOLTIP" value="" type="string" cy:type="String"/>
      <att name="NODE_CUSTOMGRAPHICS_SIZE_3" value="82.07455429497568" type="string" cy:type="String"/>
      <att name="NODE_CUSTOMGRAPHICS_8" value="org.cytoscape.ding.customgraphics.NullCustomGraphics,0,[ Remove Graphics ]," type="string" cy:type="String"/>
      <att name="NODE_CUSTOMGRAPHICS_POSITION_3" value="C,C,c,0.00,0.00" type="string" cy:type="String"/>
      <att name="NODE_CUSTOMGRAPHICS_SIZE_6" value="82.07455429497568" type="string" cy:type="String"/>
      <att name="NODE_CUSTOMGRAPHICS_SIZE_9" value="82.07455429497568" type="string" cy:type="String"/>
      <att name="NODE_TRANSPARENCY" value="255" type="string" cy:type="String"/>
      <att name="NODE_LABEL_TRANSPARENCY" value="255" type="string" cy:type="String"/>
      <att name="NODE_SELECTED" value="false" type="string" cy:type="String"/>
      <att name="NODE_CUSTOMGRAPHICS_SIZE_7" value="82.07455429497568" type="string" cy:type="String"/>
      <att name="NODE_SELECTED_PAINT" value="#FFFF00" type="string" cy:type="String"/>
      <att name="NODE_CUSTOMGRAPHICS_4" value="org.cytoscape.ding.customgraphics.NullCustomGraphics,0,[ Remove Graphics ]," type="string" cy:type="String"/>
      <att name="NODE_DEPTH" value="0.0" type="string" cy:type="String"/>
      <att name="NODE_LABEL_POSITION" value="C,C,c,0.00,0.00" type="string" cy:type="String"/>
      <att name="NODE_BORDER_STROKE" value="SOLID" type="string" cy:type="String"/>
      <att name="NODE_CUSTOMGRAPHICS_SIZE_4" value="82.07455429497568" type="string" cy:type="String"/>
      <att name="NODE_CUSTOMGRAPHICS_SIZE_5" value="82.07455429497568" type="string" cy:type="String"/>
      <att name="NODE_LABEL_COLOR" value="#333333" type="string" cy:type="String"/>
      <att name="NODE_CUSTOMGRAPHICS_5" value="org.cytoscape.ding.customgraphics.NullCustomGraphics,0,[ Remove Graphics ]," type="string" cy:type="String"/>
      <att name="NODE_CUSTOMGRAPHICS_POSITION_8" value="C,C,c,0.00,0.00" type="string" cy:type="String"/>
      <att name="NODE_CUSTOMGRAPHICS_SIZE_1" value="82.07455429497568" type="string" cy:type="String"/>
    </graphics>
  </node>
  <node id="30235" label="EMLSAT00000004439">
    <att name="shared name" value="EMLSAT00000004439" type="string" cy:type="String"/>
    <att name="name" value="EMLSAT00000004439" type="string" cy:type="String"/>
    <att name="selected" value="0" type="boolean" cy:type="Boolean"/>
    <att name="K" value="1.02688715978907" type="real" cy:type="Double"/>
    <att name="BC" value="79" type="integer" cy:type="Integer"/>
    <att name="MM" value="-0.619840877246865" type="real" cy:type="Double"/>
    <att name="absMM" value="0.619840877246865" type="real" cy:type="Double"/>
    <att name="Phenotype" value="1" type="string" cy:type="String"/>
    <att name="Lethal" value="0" type="boolean" cy:type="Boolean"/>
    <att name="KnownMolt" value="0" type="boolean" cy:type="Boolean"/>
    <att name="DE" value="1" type="boolean" cy:type="Boolean"/>
    <att name="TF" value="0" type="boolean" cy:type="Boolean"/>
    <att name="Annotation" value="RecName: Full=RAB6-interacting golgin" type="string" cy:type="String"/>
    <att name="Rank" value="52" type="integer" cy:type="Integer"/>
    <att name="nParalog" value="0" type="integer" cy:type="Integer"/>
    <graphics fill="#00CC66" y="1049.7059326171875" type="DIAMOND" outline="#000000" z="0.0" x="313.7376403808594" h="54.08427876823339" w="54.08427876823339" width="0.0">
      <att name="NODE_LABEL_FONT_FACE" value="Dialog.plain,plain,10" type="string" cy:type="String"/>
      <att name="NODE_CUSTOMGRAPHICS_7" value="org.cytoscape.ding.customgraphics.NullCustomGraphics,0,[ Remove Graphics ]," type="string" cy:type="String"/>
      <att name="NODE_CUSTOMGRAPHICS_POSITION_2" value="C,C,c,0.00,0.00" type="string" cy:type="String"/>
      <att name="NODE_CUSTOMGRAPHICS_POSITION_9" value="C,C,c,0.00,0.00" type="string" cy:type="String"/>
      <att name="NODE_LABEL_FONT_SIZE" value="16" type="string" cy:type="String"/>
      <att name="NODE_CUSTOMGRAPHICS_POSITION_6" value="C,C,c,0.00,0.00" type="string" cy:type="String"/>
      <att name="NODE_LABEL" value="52" type="string" cy:type="String"/>
      <att name="NODE_NESTED_NETWORK_IMAGE_VISIBLE" value="true" type="string" cy:type="String"/>
      <att name="NODE_CUSTOMGRAPHICS_POSITION_5" value="C,C,c,0.00,0.00" type="string" cy:type="String"/>
      <att name="NODE_CUSTOMGRAPHICS_POSITION_1" value="C,C,c,0.00,0.00" type="string" cy:type="String"/>
      <att name="NODE_CUSTOMGRAPHICS_POSITION_7" value="C,C,c,0.00,0.00" type="string" cy:type="String"/>
      <att name="NODE_CUSTOMGRAPHICS_6" value="org.cytoscape.ding.customgraphics.NullCustomGraphics,0,[ Remove Graphics ]," type="string" cy:type="String"/>
      <att name="COMPOUND_NODE_PADDING" value="10.0" type="string" cy:type="String"/>
      <att name="NODE_CUSTOMGRAPHICS_3" value="org.cytoscape.ding.customgraphics.NullCustomGraphics,0,[ Remove Graphics ]," type="string" cy:type="String"/>
      <att name="COMPOUND_NODE_SHAPE" value="ROUND_RECTANGLE" type="string" cy:type="String"/>
      <att name="NODE_CUSTOMGRAPHICS_SIZE_2" value="54.08427876823339" type="string" cy:type="String"/>
      <att name="NODE_CUSTOMGRAPHICS_2" value="org.cytoscape.ding.customgraphics.NullCustomGraphics,0,[ Remove Graphics ]," type="string" cy:type="String"/>
      <att name="NODE_LABEL_WIDTH" value="200.0" type="string" cy:type="String"/>
      <att name="NODE_CUSTOMGRAPHICS_SIZE_8" value="54.08427876823339" type="string" cy:type="String"/>
      <att name="NODE_VISIBLE" value="true" type="string" cy:type="String"/>
      <att name="NODE_BORDER_TRANSPARENCY" value="255" type="string" cy:type="String"/>
      <att name="NODE_CUSTOMGRAPHICS_9" value="org.cytoscape.ding.customgraphics.NullCustomGraphics,0,[ Remove Graphics ]," type="string" cy:type="String"/>
      <att name="NODE_CUSTOMGRAPHICS_1" value="org.cytoscape.ding.customgraphics.NullCustomGraphics,0,[ Remove Graphics ]," type="string" cy:type="String"/>
      <att name="NODE_CUSTOMGRAPHICS_POSITION_4" value="C,C,c,0.00,0.00" type="string" cy:type="String"/>
      <att name="NODE_TOOLTIP" value="" type="string" cy:type="String"/>
      <att name="NODE_CUSTOMGRAPHICS_SIZE_3" value="54.08427876823339" type="string" cy:type="String"/>
      <att name="NODE_CUSTOMGRAPHICS_8" value="org.cytoscape.ding.customgraphics.NullCustomGraphics,0,[ Remove Graphics ]," type="string" cy:type="String"/>
      <att name="NODE_CUSTOMGRAPHICS_POSITION_3" value="C,C,c,0.00,0.00" type="string" cy:type="String"/>
      <att name="NODE_CUSTOMGRAPHICS_SIZE_6" value="54.08427876823339" type="string" cy:type="String"/>
      <att name="NODE_CUSTOMGRAPHICS_SIZE_9" value="54.08427876823339" type="string" cy:type="String"/>
      <att name="NODE_TRANSPARENCY" value="255" type="string" cy:type="String"/>
      <att name="NODE_LABEL_TRANSPARENCY" value="255" type="string" cy:type="String"/>
      <att name="NODE_SELECTED" value="false" type="string" cy:type="String"/>
      <att name="NODE_CUSTOMGRAPHICS_SIZE_7" value="54.08427876823339" type="string" cy:type="String"/>
      <att name="NODE_SELECTED_PAINT" value="#FFFF00" type="string" cy:type="String"/>
      <att name="NODE_CUSTOMGRAPHICS_4" value="org.cytoscape.ding.customgraphics.NullCustomGraphics,0,[ Remove Graphics ]," type="string" cy:type="String"/>
      <att name="NODE_DEPTH" value="0.0" type="string" cy:type="String"/>
      <att name="NODE_LABEL_POSITION" value="C,C,c,0.00,0.00" type="string" cy:type="String"/>
      <att name="NODE_BORDER_STROKE" value="SOLID" type="string" cy:type="String"/>
      <att name="NODE_CUSTOMGRAPHICS_SIZE_4" value="54.08427876823339" type="string" cy:type="String"/>
      <att name="NODE_CUSTOMGRAPHICS_SIZE_5" value="54.08427876823339" type="string" cy:type="String"/>
      <att name="NODE_LABEL_COLOR" value="#333333" type="string" cy:type="String"/>
      <att name="NODE_CUSTOMGRAPHICS_5" value="org.cytoscape.ding.customgraphics.NullCustomGraphics,0,[ Remove Graphics ]," type="string" cy:type="String"/>
      <att name="NODE_CUSTOMGRAPHICS_POSITION_8" value="C,C,c,0.00,0.00" type="string" cy:type="String"/>
      <att name="NODE_CUSTOMGRAPHICS_SIZE_1" value="54.08427876823339" type="string" cy:type="String"/>
    </graphics>
  </node>
  <node id="30165" label="EMLSAT00000006973">
    <att name="shared name" value="EMLSAT00000006973" type="string" cy:type="String"/>
    <att name="name" value="EMLSAT00000006973" type="string" cy:type="String"/>
    <att name="selected" value="0" type="boolean" cy:type="Boolean"/>
    <att name="K" value="8.76317997124106" type="real" cy:type="Double"/>
    <att name="BC" value="453" type="integer" cy:type="Integer"/>
    <att name="MM" value="0.911284528703573" type="real" cy:type="Double"/>
    <att name="absMM" value="0.911284528703573" type="real" cy:type="Double"/>
    <att name="Phenotype" value="0" type="string" cy:type="String"/>
    <att name="Lethal" value="0" type="boolean" cy:type="Boolean"/>
    <att name="KnownMolt" value="0" type="boolean" cy:type="Boolean"/>
    <att name="DE" value="0" type="boolean" cy:type="Boolean"/>
    <att name="TF" value="0" type="boolean" cy:type="Boolean"/>
    <att name="Annotation" value="RecName: Full=MAP kinase-interacting serine/threonine-protein kinase 1" type="string" cy:type="String"/>
    <att name="Rank" value="3" type="integer" cy:type="Integer"/>
    <att name="nParalog" value="121" type="integer" cy:type="Integer"/>
    <graphics fill="#00CC66" y="606.0891036559576" type="ELLIPSE" outline="#000000" z="0.0" x="430.2414627502924" h="120.76175040518639" w="120.76175040518639" width="0.0">
      <att name="NODE_LABEL_FONT_FACE" value="Dialog.plain,plain,10" type="string" cy:type="String"/>
      <att name="NODE_CUSTOMGRAPHICS_7" value="org.cytoscape.ding.customgraphics.NullCustomGraphics,0,[ Remove Graphics ]," type="string" cy:type="String"/>
      <att name="NODE_CUSTOMGRAPHICS_POSITION_2" value="C,C,c,0.00,0.00" type="string" cy:type="String"/>
      <att name="NODE_CUSTOMGRAPHICS_POSITION_9" value="C,C,c,0.00,0.00" type="string" cy:type="String"/>
      <att name="NODE_LABEL_FONT_SIZE" value="29" type="string" cy:type="String"/>
      <att name="NODE_CUSTOMGRAPHICS_POSITION_6" value="C,C,c,0.00,0.00" type="string" cy:type="String"/>
      <att name="NODE_LABEL" value="3" type="string" cy:type="String"/>
      <att name="NODE_NESTED_NETWORK_IMAGE_VISIBLE" value="true" type="string" cy:type="String"/>
      <att name="NODE_CUSTOMGRAPHICS_POSITION_5" value="C,C,c,0.00,0.00" type="string" cy:type="String"/>
      <att name="NODE_CUSTOMGRAPHICS_POSITION_1" value="C,C,c,0.00,0.00" type="string" cy:type="String"/>
      <att name="NODE_CUSTOMGRAPHICS_POSITION_7" value="C,C,c,0.00,0.00" type="string" cy:type="String"/>
      <att name="NODE_CUSTOMGRAPHICS_6" value="org.cytoscape.ding.customgraphics.NullCustomGraphics,0,[ Remove Graphics ]," type="string" cy:type="String"/>
      <att name="COMPOUND_NODE_PADDING" value="10.0" type="string" cy:type="String"/>
      <att name="NODE_CUSTOMGRAPHICS_3" value="org.cytoscape.ding.customgraphics.NullCustomGraphics,0,[ Remove Graphics ]," type="string" cy:type="String"/>
      <att name="COMPOUND_NODE_SHAPE" value="ROUND_RECTANGLE" type="string" cy:type="String"/>
      <att name="NODE_CUSTOMGRAPHICS_SIZE_2" value="120.76175040518639" type="string" cy:type="String"/>
      <att name="NODE_CUSTOMGRAPHICS_2" value="org.cytoscape.ding.customgraphics.NullCustomGraphics,0,[ Remove Graphics ]," type="string" cy:type="String"/>
      <att name="NODE_LABEL_WIDTH" value="200.0" type="string" cy:type="String"/>
      <att name="NODE_CUSTOMGRAPHICS_SIZE_8" value="120.76175040518639" type="string" cy:type="String"/>
      <att name="NODE_VISIBLE" value="true" type="string" cy:type="String"/>
      <att name="NODE_BORDER_TRANSPARENCY" value="255" type="string" cy:type="String"/>
      <att name="NODE_CUSTOMGRAPHICS_9" value="org.cytoscape.ding.customgraphics.NullCustomGraphics,0,[ Remove Graphics ]," type="string" cy:type="String"/>
      <att name="NODE_CUSTOMGRAPHICS_1" value="org.cytoscape.ding.customgraphics.NullCustomGraphics,0,[ Remove Graphics ]," type="string" cy:type="String"/>
      <att name="NODE_CUSTOMGRAPHICS_POSITION_4" value="C,C,c,0.00,0.00" type="string" cy:type="String"/>
      <att name="NODE_TOOLTIP" value="" type="string" cy:type="String"/>
      <att name="NODE_CUSTOMGRAPHICS_SIZE_3" value="120.76175040518639" type="string" cy:type="String"/>
      <att name="NODE_CUSTOMGRAPHICS_8" value="org.cytoscape.ding.customgraphics.NullCustomGraphics,0,[ Remove Graphics ]," type="string" cy:type="String"/>
      <att name="NODE_CUSTOMGRAPHICS_POSITION_3" value="C,C,c,0.00,0.00" type="string" cy:type="String"/>
      <att name="NODE_CUSTOMGRAPHICS_SIZE_6" value="120.76175040518639" type="string" cy:type="String"/>
      <att name="NODE_CUSTOMGRAPHICS_SIZE_9" value="120.76175040518639" type="string" cy:type="String"/>
      <att name="NODE_TRANSPARENCY" value="255" type="string" cy:type="String"/>
      <att name="NODE_LABEL_TRANSPARENCY" value="255" type="string" cy:type="String"/>
      <att name="NODE_SELECTED" value="false" type="string" cy:type="String"/>
      <att name="NODE_CUSTOMGRAPHICS_SIZE_7" value="120.76175040518639" type="string" cy:type="String"/>
      <att name="NODE_SELECTED_PAINT" value="#FFFF00" type="string" cy:type="String"/>
      <att name="NODE_CUSTOMGRAPHICS_4" value="org.cytoscape.ding.customgraphics.NullCustomGraphics,0,[ Remove Graphics ]," type="string" cy:type="String"/>
      <att name="NODE_DEPTH" value="0.0" type="string" cy:type="String"/>
      <att name="NODE_LABEL_POSITION" value="C,C,c,0.00,0.00" type="string" cy:type="String"/>
      <att name="NODE_BORDER_STROKE" value="SOLID" type="string" cy:type="String"/>
      <att name="NODE_CUSTOMGRAPHICS_SIZE_4" value="120.76175040518639" type="string" cy:type="String"/>
      <att name="NODE_CUSTOMGRAPHICS_SIZE_5" value="120.76175040518639" type="string" cy:type="String"/>
      <att name="NODE_LABEL_COLOR" value="#333333" type="string" cy:type="String"/>
      <att name="NODE_CUSTOMGRAPHICS_5" value="org.cytoscape.ding.customgraphics.NullCustomGraphics,0,[ Remove Graphics ]," type="string" cy:type="String"/>
      <att name="NODE_CUSTOMGRAPHICS_POSITION_8" value="C,C,c,0.00,0.00" type="string" cy:type="String"/>
      <att name="NODE_CUSTOMGRAPHICS_SIZE_1" value="120.76175040518639" type="string" cy:type="String"/>
    </graphics>
  </node>
  <node id="30096" label="EMLSAT00000012053">
    <att name="shared name" value="EMLSAT00000012053" type="string" cy:type="String"/>
    <att name="name" value="EMLSAT00000012053" type="string" cy:type="String"/>
    <att name="selected" value="0" type="boolean" cy:type="Boolean"/>
    <att name="K" value="0.628986796605009" type="real" cy:type="Double"/>
    <att name="BC" value="0" type="integer" cy:type="Integer"/>
    <att name="MM" value="-0.588751925052901" type="real" cy:type="Double"/>
    <att name="absMM" value="0.588751925052901" type="real" cy:type="Double"/>
    <att name="Phenotype" value="1" type="string" cy:type="String"/>
    <att name="Lethal" value="0" type="boolean" cy:type="Boolean"/>
    <att name="KnownMolt" value="0" type="boolean" cy:type="Boolean"/>
    <att name="DE" value="0" type="boolean" cy:type="Boolean"/>
    <att name="TF" value="0" type="boolean" cy:type="Boolean"/>
    <att name="Annotation" value="RecName: Full=Deoxyribodipyrimidine photo-lyase" type="string" cy:type="String"/>
    <att name="Rank" value="77" type="integer" cy:type="Integer"/>
    <att name="nParalog" value="2" type="integer" cy:type="Integer"/>
    <graphics fill="#00CC66" y="1056.8949302330468" type="ELLIPSE" outline="#000000" z="0.0" x="382.2574768066406" h="40.0" w="40.0" width="0.0">
      <att name="NODE_LABEL_FONT_FACE" value="Dialog.plain,plain,10" type="string" cy:type="String"/>
      <att name="NODE_CUSTOMGRAPHICS_7" value="org.cytoscape.ding.customgraphics.NullCustomGraphics,0,[ Remove Graphics ]," type="string" cy:type="String"/>
      <att name="NODE_CUSTOMGRAPHICS_POSITION_2" value="C,C,c,0.00,0.00" type="string" cy:type="String"/>
      <att name="NODE_CUSTOMGRAPHICS_POSITION_9" value="C,C,c,0.00,0.00" type="string" cy:type="String"/>
      <att name="NODE_LABEL_FONT_SIZE" value="10" type="string" cy:type="String"/>
      <att name="NODE_CUSTOMGRAPHICS_POSITION_6" value="C,C,c,0.00,0.00" type="string" cy:type="String"/>
      <att name="NODE_LABEL" value="77" type="string" cy:type="String"/>
      <att name="NODE_NESTED_NETWORK_IMAGE_VISIBLE" value="true" type="string" cy:type="String"/>
      <att name="NODE_CUSTOMGRAPHICS_POSITION_5" value="C,C,c,0.00,0.00" type="string" cy:type="String"/>
      <att name="NODE_CUSTOMGRAPHICS_POSITION_1" value="C,C,c,0.00,0.00" type="string" cy:type="String"/>
      <att name="NODE_CUSTOMGRAPHICS_POSITION_7" value="C,C,c,0.00,0.00" type="string" cy:type="String"/>
      <att name="NODE_CUSTOMGRAPHICS_6" value="org.cytoscape.ding.customgraphics.NullCustomGraphics,0,[ Remove Graphics ]," type="string" cy:type="String"/>
      <att name="COMPOUND_NODE_PADDING" value="10.0" type="string" cy:type="String"/>
      <att name="NODE_CUSTOMGRAPHICS_3" value="org.cytoscape.ding.customgraphics.NullCustomGraphics,0,[ Remove Graphics ]," type="string" cy:type="String"/>
      <att name="COMPOUND_NODE_SHAPE" value="ROUND_RECTANGLE" type="string" cy:type="String"/>
      <att name="NODE_CUSTOMGRAPHICS_SIZE_2" value="40.0" type="string" cy:type="String"/>
      <att name="NODE_CUSTOMGRAPHICS_2" value="org.cytoscape.ding.customgraphics.NullCustomGraphics,0,[ Remove Graphics ]," type="string" cy:type="String"/>
      <att name="NODE_LABEL_WIDTH" value="200.0" type="string" cy:type="String"/>
      <att name="NODE_CUSTOMGRAPHICS_SIZE_8" value="40.0" type="string" cy:type="String"/>
      <att name="NODE_VISIBLE" value="true" type="string" cy:type="String"/>
      <att name="NODE_BORDER_TRANSPARENCY" value="255" type="string" cy:type="String"/>
      <att name="NODE_CUSTOMGRAPHICS_9" value="org.cytoscape.ding.customgraphics.NullCustomGraphics,0,[ Remove Graphics ]," type="string" cy:type="String"/>
      <att name="NODE_CUSTOMGRAPHICS_1" value="org.cytoscape.ding.customgraphics.NullCustomGraphics,0,[ Remove Graphics ]," type="string" cy:type="String"/>
      <att name="NODE_CUSTOMGRAPHICS_POSITION_4" value="C,C,c,0.00,0.00" type="string" cy:type="String"/>
      <att name="NODE_TOOLTIP" value="" type="string" cy:type="String"/>
      <att name="NODE_CUSTOMGRAPHICS_SIZE_3" value="40.0" type="string" cy:type="String"/>
      <att name="NODE_CUSTOMGRAPHICS_8" value="org.cytoscape.ding.customgraphics.NullCustomGraphics,0,[ Remove Graphics ]," type="string" cy:type="String"/>
      <att name="NODE_CUSTOMGRAPHICS_POSITION_3" value="C,C,c,0.00,0.00" type="string" cy:type="String"/>
      <att name="NODE_CUSTOMGRAPHICS_SIZE_6" value="40.0" type="string" cy:type="String"/>
      <att name="NODE_CUSTOMGRAPHICS_SIZE_9" value="40.0" type="string" cy:type="String"/>
      <att name="NODE_TRANSPARENCY" value="255" type="string" cy:type="String"/>
      <att name="NODE_LABEL_TRANSPARENCY" value="255" type="string" cy:type="String"/>
      <att name="NODE_SELECTED" value="false" type="string" cy:type="String"/>
      <att name="NODE_CUSTOMGRAPHICS_SIZE_7" value="40.0" type="string" cy:type="String"/>
      <att name="NODE_SELECTED_PAINT" value="#FFFF00" type="string" cy:type="String"/>
      <att name="NODE_CUSTOMGRAPHICS_4" value="org.cytoscape.ding.customgraphics.NullCustomGraphics,0,[ Remove Graphics ]," type="string" cy:type="String"/>
      <att name="NODE_DEPTH" value="0.0" type="string" cy:type="String"/>
      <att name="NODE_LABEL_POSITION" value="C,C,c,0.00,0.00" type="string" cy:type="String"/>
      <att name="NODE_BORDER_STROKE" value="SOLID" type="string" cy:type="String"/>
      <att name="NODE_CUSTOMGRAPHICS_SIZE_4" value="40.0" type="string" cy:type="String"/>
      <att name="NODE_CUSTOMGRAPHICS_SIZE_5" value="40.0" type="string" cy:type="String"/>
      <att name="NODE_LABEL_COLOR" value="#333333" type="string" cy:type="String"/>
      <att name="NODE_CUSTOMGRAPHICS_5" value="org.cytoscape.ding.customgraphics.NullCustomGraphics,0,[ Remove Graphics ]," type="string" cy:type="String"/>
      <att name="NODE_CUSTOMGRAPHICS_POSITION_8" value="C,C,c,0.00,0.00" type="string" cy:type="String"/>
      <att name="NODE_CUSTOMGRAPHICS_SIZE_1" value="40.0" type="string" cy:type="String"/>
    </graphics>
  </node>
  <node id="30028" label="EMLSAT00000000612">
    <att name="shared name" value="EMLSAT00000000612" type="string" cy:type="String"/>
    <att name="name" value="EMLSAT00000000612" type="string" cy:type="String"/>
    <att name="selected" value="0" type="boolean" cy:type="Boolean"/>
    <att name="K" value="1.01172777126775" type="real" cy:type="Double"/>
    <att name="BC" value="0" type="integer" cy:type="Integer"/>
    <att name="MM" value="0.607002669924689" type="real" cy:type="Double"/>
    <att name="absMM" value="0.607002669924689" type="real" cy:type="Double"/>
    <att name="Phenotype" value="NA_ID" type="string" cy:type="String"/>
    <att name="Lethal" value="0" type="boolean" cy:type="Boolean"/>
    <att name="KnownMolt" value="0" type="boolean" cy:type="Boolean"/>
    <att name="DE" value="0" type="boolean" cy:type="Boolean"/>
    <att name="TF" value="0" type="boolean" cy:type="Boolean"/>
    <att name="Annotation" value="NA" type="string" cy:type="String"/>
    <att name="Rank" value="70" type="integer" cy:type="Integer"/>
    <att name="nParalog" value="0" type="integer" cy:type="Integer"/>
    <graphics fill="#00CC66" y="1053.2484130859375" type="ELLIPSE" outline="#000000" z="0.0" x="453.7153414522656" h="40.0" w="40.0" width="0.0">
      <att name="NODE_LABEL_FONT_FACE" value="Dialog.plain,plain,10" type="string" cy:type="String"/>
      <att name="NODE_CUSTOMGRAPHICS_7" value="org.cytoscape.ding.customgraphics.NullCustomGraphics,0,[ Remove Graphics ]," type="string" cy:type="String"/>
      <att name="NODE_CUSTOMGRAPHICS_POSITION_2" value="C,C,c,0.00,0.00" type="string" cy:type="String"/>
      <att name="NODE_CUSTOMGRAPHICS_POSITION_9" value="C,C,c,0.00,0.00" type="string" cy:type="String"/>
      <att name="NODE_LABEL_FONT_SIZE" value="11" type="string" cy:type="String"/>
      <att name="NODE_CUSTOMGRAPHICS_POSITION_6" value="C,C,c,0.00,0.00" type="string" cy:type="String"/>
      <att name="NODE_LABEL" value="70" type="string" cy:type="String"/>
      <att name="NODE_NESTED_NETWORK_IMAGE_VISIBLE" value="true" type="string" cy:type="String"/>
      <att name="NODE_CUSTOMGRAPHICS_POSITION_5" value="C,C,c,0.00,0.00" type="string" cy:type="String"/>
      <att name="NODE_CUSTOMGRAPHICS_POSITION_1" value="C,C,c,0.00,0.00" type="string" cy:type="String"/>
      <att name="NODE_CUSTOMGRAPHICS_POSITION_7" value="C,C,c,0.00,0.00" type="string" cy:type="String"/>
      <att name="NODE_CUSTOMGRAPHICS_6" value="org.cytoscape.ding.customgraphics.NullCustomGraphics,0,[ Remove Graphics ]," type="string" cy:type="String"/>
      <att name="COMPOUND_NODE_PADDING" value="10.0" type="string" cy:type="String"/>
      <att name="NODE_CUSTOMGRAPHICS_3" value="org.cytoscape.ding.customgraphics.NullCustomGraphics,0,[ Remove Graphics ]," type="string" cy:type="String"/>
      <att name="COMPOUND_NODE_SHAPE" value="ROUND_RECTANGLE" type="string" cy:type="String"/>
      <att name="NODE_CUSTOMGRAPHICS_SIZE_2" value="40.0" type="string" cy:type="String"/>
      <att name="NODE_CUSTOMGRAPHICS_2" value="org.cytoscape.ding.customgraphics.NullCustomGraphics,0,[ Remove Graphics ]," type="string" cy:type="String"/>
      <att name="NODE_LABEL_WIDTH" value="200.0" type="string" cy:type="String"/>
      <att name="NODE_CUSTOMGRAPHICS_SIZE_8" value="40.0" type="string" cy:type="String"/>
      <att name="NODE_VISIBLE" value="true" type="string" cy:type="String"/>
      <att name="NODE_BORDER_TRANSPARENCY" value="255" type="string" cy:type="String"/>
      <att name="NODE_CUSTOMGRAPHICS_9" value="org.cytoscape.ding.customgraphics.NullCustomGraphics,0,[ Remove Graphics ]," type="string" cy:type="String"/>
      <att name="NODE_CUSTOMGRAPHICS_1" value="org.cytoscape.ding.customgraphics.NullCustomGraphics,0,[ Remove Graphics ]," type="string" cy:type="String"/>
      <att name="NODE_CUSTOMGRAPHICS_POSITION_4" value="C,C,c,0.00,0.00" type="string" cy:type="String"/>
      <att name="NODE_TOOLTIP" value="" type="string" cy:type="String"/>
      <att name="NODE_CUSTOMGRAPHICS_SIZE_3" value="40.0" type="string" cy:type="String"/>
      <att name="NODE_CUSTOMGRAPHICS_8" value="org.cytoscape.ding.customgraphics.NullCustomGraphics,0,[ Remove Graphics ]," type="string" cy:type="String"/>
      <att name="NODE_CUSTOMGRAPHICS_POSITION_3" value="C,C,c,0.00,0.00" type="string" cy:type="String"/>
      <att name="NODE_CUSTOMGRAPHICS_SIZE_6" value="40.0" type="string" cy:type="String"/>
      <att name="NODE_CUSTOMGRAPHICS_SIZE_9" value="40.0" type="string" cy:type="String"/>
      <att name="NODE_TRANSPARENCY" value="255" type="string" cy:type="String"/>
      <att name="NODE_LABEL_TRANSPARENCY" value="255" type="string" cy:type="String"/>
      <att name="NODE_SELECTED" value="false" type="string" cy:type="String"/>
      <att name="NODE_CUSTOMGRAPHICS_SIZE_7" value="40.0" type="string" cy:type="String"/>
      <att name="NODE_SELECTED_PAINT" value="#FFFF00" type="string" cy:type="String"/>
      <att name="NODE_CUSTOMGRAPHICS_4" value="org.cytoscape.ding.customgraphics.NullCustomGraphics,0,[ Remove Graphics ]," type="string" cy:type="String"/>
      <att name="NODE_DEPTH" value="0.0" type="string" cy:type="String"/>
      <att name="NODE_LABEL_POSITION" value="C,C,c,0.00,0.00" type="string" cy:type="String"/>
      <att name="NODE_BORDER_STROKE" value="SOLID" type="string" cy:type="String"/>
      <att name="NODE_CUSTOMGRAPHICS_SIZE_4" value="40.0" type="string" cy:type="String"/>
      <att name="NODE_CUSTOMGRAPHICS_SIZE_5" value="40.0" type="string" cy:type="String"/>
      <att name="NODE_LABEL_COLOR" value="#333333" type="string" cy:type="String"/>
      <att name="NODE_CUSTOMGRAPHICS_5" value="org.cytoscape.ding.customgraphics.NullCustomGraphics,0,[ Remove Graphics ]," type="string" cy:type="String"/>
      <att name="NODE_CUSTOMGRAPHICS_POSITION_8" value="C,C,c,0.00,0.00" type="string" cy:type="String"/>
      <att name="NODE_CUSTOMGRAPHICS_SIZE_1" value="40.0" type="string" cy:type="String"/>
    </graphics>
  </node>
  <node id="29961" label="EMLSAT00000004047">
    <att name="shared name" value="EMLSAT00000004047" type="string" cy:type="String"/>
    <att name="name" value="EMLSAT00000004047" type="string" cy:type="String"/>
    <att name="selected" value="0" type="boolean" cy:type="Boolean"/>
    <att name="K" value="0.150119622407858" type="real" cy:type="Double"/>
    <att name="BC" value="0" type="integer" cy:type="Integer"/>
    <att name="MM" value="-0.417948841862612" type="real" cy:type="Double"/>
    <att name="absMM" value="0.417948841862612" type="real" cy:type="Double"/>
    <att name="Phenotype" value="NA_ID" type="string" cy:type="String"/>
    <att name="Lethal" value="0" type="boolean" cy:type="Boolean"/>
    <att name="KnownMolt" value="0" type="boolean" cy:type="Boolean"/>
    <att name="DE" value="0" type="boolean" cy:type="Boolean"/>
    <att name="TF" value="0" type="boolean" cy:type="Boolean"/>
    <att name="Annotation" value="NA" type="string" cy:type="String"/>
    <att name="Rank" value="81" type="integer" cy:type="Integer"/>
    <att name="nParalog" value="0" type="integer" cy:type="Integer"/>
    <graphics fill="#00CC66" y="1056.3887939453125" type="ELLIPSE" outline="#000000" z="0.0" x="526.3867797851562" h="40.0" w="40.0" width="0.0">
      <att name="NODE_LABEL_FONT_FACE" value="Dialog.plain,plain,10" type="string" cy:type="String"/>
      <att name="NODE_CUSTOMGRAPHICS_7" value="org.cytoscape.ding.customgraphics.NullCustomGraphics,0,[ Remove Graphics ]," type="string" cy:type="String"/>
      <att name="NODE_CUSTOMGRAPHICS_POSITION_2" value="C,C,c,0.00,0.00" type="string" cy:type="String"/>
      <att name="NODE_CUSTOMGRAPHICS_POSITION_9" value="C,C,c,0.00,0.00" type="string" cy:type="String"/>
      <att name="NODE_LABEL_FONT_SIZE" value="9" type="string" cy:type="String"/>
      <att name="NODE_CUSTOMGRAPHICS_POSITION_6" value="C,C,c,0.00,0.00" type="string" cy:type="String"/>
      <att name="NODE_LABEL" value="81" type="string" cy:type="String"/>
      <att name="NODE_NESTED_NETWORK_IMAGE_VISIBLE" value="true" type="string" cy:type="String"/>
      <att name="NODE_CUSTOMGRAPHICS_POSITION_5" value="C,C,c,0.00,0.00" type="string" cy:type="String"/>
      <att name="NODE_CUSTOMGRAPHICS_POSITION_1" value="C,C,c,0.00,0.00" type="string" cy:type="String"/>
      <att name="NODE_CUSTOMGRAPHICS_POSITION_7" value="C,C,c,0.00,0.00" type="string" cy:type="String"/>
      <att name="NODE_CUSTOMGRAPHICS_6" value="org.cytoscape.ding.customgraphics.NullCustomGraphics,0,[ Remove Graphics ]," type="string" cy:type="String"/>
      <att name="COMPOUND_NODE_PADDING" value="10.0" type="string" cy:type="String"/>
      <att name="NODE_CUSTOMGRAPHICS_3" value="org.cytoscape.ding.customgraphics.NullCustomGraphics,0,[ Remove Graphics ]," type="string" cy:type="String"/>
      <att name="COMPOUND_NODE_SHAPE" value="ROUND_RECTANGLE" type="string" cy:type="String"/>
      <att name="NODE_CUSTOMGRAPHICS_SIZE_2" value="40.0" type="string" cy:type="String"/>
      <att name="NODE_CUSTOMGRAPHICS_2" value="org.cytoscape.ding.customgraphics.NullCustomGraphics,0,[ Remove Graphics ]," type="string" cy:type="String"/>
      <att name="NODE_LABEL_WIDTH" value="200.0" type="string" cy:type="String"/>
      <att name="NODE_CUSTOMGRAPHICS_SIZE_8" value="40.0" type="string" cy:type="String"/>
      <att name="NODE_VISIBLE" value="true" type="string" cy:type="String"/>
      <att name="NODE_BORDER_TRANSPARENCY" value="255" type="string" cy:type="String"/>
      <att name="NODE_CUSTOMGRAPHICS_9" value="org.cytoscape.ding.customgraphics.NullCustomGraphics,0,[ Remove Graphics ]," type="string" cy:type="String"/>
      <att name="NODE_CUSTOMGRAPHICS_1" value="org.cytoscape.ding.customgraphics.NullCustomGraphics,0,[ Remove Graphics ]," type="string" cy:type="String"/>
      <att name="NODE_CUSTOMGRAPHICS_POSITION_4" value="C,C,c,0.00,0.00" type="string" cy:type="String"/>
      <att name="NODE_TOOLTIP" value="" type="string" cy:type="String"/>
      <att name="NODE_CUSTOMGRAPHICS_SIZE_3" value="40.0" type="string" cy:type="String"/>
      <att name="NODE_CUSTOMGRAPHICS_8" value="org.cytoscape.ding.customgraphics.NullCustomGraphics,0,[ Remove Graphics ]," type="string" cy:type="String"/>
      <att name="NODE_CUSTOMGRAPHICS_POSITION_3" value="C,C,c,0.00,0.00" type="string" cy:type="String"/>
      <att name="NODE_CUSTOMGRAPHICS_SIZE_6" value="40.0" type="string" cy:type="String"/>
      <att name="NODE_CUSTOMGRAPHICS_SIZE_9" value="40.0" type="string" cy:type="String"/>
      <att name="NODE_TRANSPARENCY" value="255" type="string" cy:type="String"/>
      <att name="NODE_LABEL_TRANSPARENCY" value="255" type="string" cy:type="String"/>
      <att name="NODE_SELECTED" value="false" type="string" cy:type="String"/>
      <att name="NODE_CUSTOMGRAPHICS_SIZE_7" value="40.0" type="string" cy:type="String"/>
      <att name="NODE_SELECTED_PAINT" value="#FFFF00" type="string" cy:type="String"/>
      <att name="NODE_CUSTOMGRAPHICS_4" value="org.cytoscape.ding.customgraphics.NullCustomGraphics,0,[ Remove Graphics ]," type="string" cy:type="String"/>
      <att name="NODE_DEPTH" value="0.0" type="string" cy:type="String"/>
      <att name="NODE_LABEL_POSITION" value="C,C,c,0.00,0.00" type="string" cy:type="String"/>
      <att name="NODE_BORDER_STROKE" value="SOLID" type="string" cy:type="String"/>
      <att name="NODE_CUSTOMGRAPHICS_SIZE_4" value="40.0" type="string" cy:type="String"/>
      <att name="NODE_CUSTOMGRAPHICS_SIZE_5" value="40.0" type="string" cy:type="String"/>
      <att name="NODE_LABEL_COLOR" value="#333333" type="string" cy:type="String"/>
      <att name="NODE_CUSTOMGRAPHICS_5" value="org.cytoscape.ding.customgraphics.NullCustomGraphics,0,[ Remove Graphics ]," type="string" cy:type="String"/>
      <att name="NODE_CUSTOMGRAPHICS_POSITION_8" value="C,C,c,0.00,0.00" type="string" cy:type="String"/>
      <att name="NODE_CUSTOMGRAPHICS_SIZE_1" value="40.0" type="string" cy:type="String"/>
    </graphics>
  </node>
  <node id="29895" label="EMLSAT00000002337">
    <att name="shared name" value="EMLSAT00000002337" type="string" cy:type="String"/>
    <att name="name" value="EMLSAT00000002337" type="string" cy:type="String"/>
    <att name="selected" value="0" type="boolean" cy:type="Boolean"/>
    <att name="K" value="3.39974184341074" type="real" cy:type="Double"/>
    <att name="BC" value="73" type="integer" cy:type="Integer"/>
    <att name="MM" value="-0.749387887455981" type="real" cy:type="Double"/>
    <att name="absMM" value="0.749387887455981" type="real" cy:type="Double"/>
    <att name="Phenotype" value="0" type="string" cy:type="String"/>
    <att name="Lethal" value="0" type="boolean" cy:type="Boolean"/>
    <att name="KnownMolt" value="0" type="boolean" cy:type="Boolean"/>
    <att name="DE" value="0" type="boolean" cy:type="Boolean"/>
    <att name="TF" value="0" type="boolean" cy:type="Boolean"/>
    <att name="Annotation" value="RecName: Full=STE20-related kinase adapter protein alpha" type="string" cy:type="String"/>
    <att name="Rank" value="32" type="integer" cy:type="Integer"/>
    <att name="nParalog" value="49" type="integer" cy:type="Integer"/>
    <graphics fill="#00CC66" y="1131.0" type="ELLIPSE" outline="#000000" z="0.0" x="0.0" h="53.014586709886544" w="53.014586709886544" width="0.0">
      <att name="NODE_LABEL_FONT_FACE" value="Dialog.plain,plain,10" type="string" cy:type="String"/>
      <att name="NODE_CUSTOMGRAPHICS_7" value="org.cytoscape.ding.customgraphics.NullCustomGraphics,0,[ Remove Graphics ]," type="string" cy:type="String"/>
      <att name="NODE_CUSTOMGRAPHICS_POSITION_2" value="C,C,c,0.00,0.00" type="string" cy:type="String"/>
      <att name="NODE_CUSTOMGRAPHICS_POSITION_9" value="C,C,c,0.00,0.00" type="string" cy:type="String"/>
      <att name="NODE_LABEL_FONT_SIZE" value="22" type="string" cy:type="String"/>
      <att name="NODE_CUSTOMGRAPHICS_POSITION_6" value="C,C,c,0.00,0.00" type="string" cy:type="String"/>
      <att name="NODE_LABEL" value="32" type="string" cy:type="String"/>
      <att name="NODE_NESTED_NETWORK_IMAGE_VISIBLE" value="true" type="string" cy:type="String"/>
      <att name="NODE_CUSTOMGRAPHICS_POSITION_5" value="C,C,c,0.00,0.00" type="string" cy:type="String"/>
      <att name="NODE_CUSTOMGRAPHICS_POSITION_1" value="C,C,c,0.00,0.00" type="string" cy:type="String"/>
      <att name="NODE_CUSTOMGRAPHICS_POSITION_7" value="C,C,c,0.00,0.00" type="string" cy:type="String"/>
      <att name="NODE_CUSTOMGRAPHICS_6" value="org.cytoscape.ding.customgraphics.NullCustomGraphics,0,[ Remove Graphics ]," type="string" cy:type="String"/>
      <att name="COMPOUND_NODE_PADDING" value="10.0" type="string" cy:type="String"/>
      <att name="NODE_CUSTOMGRAPHICS_3" value="org.cytoscape.ding.customgraphics.NullCustomGraphics,0,[ Remove Graphics ]," type="string" cy:type="String"/>
      <att name="COMPOUND_NODE_SHAPE" value="ROUND_RECTANGLE" type="string" cy:type="String"/>
      <att name="NODE_CUSTOMGRAPHICS_SIZE_2" value="53.014586709886544" type="string" cy:type="String"/>
      <att name="NODE_CUSTOMGRAPHICS_2" value="org.cytoscape.ding.customgraphics.NullCustomGraphics,0,[ Remove Graphics ]," type="string" cy:type="String"/>
      <att name="NODE_LABEL_WIDTH" value="200.0" type="string" cy:type="String"/>
      <att name="NODE_CUSTOMGRAPHICS_SIZE_8" value="53.014586709886544" type="string" cy:type="String"/>
      <att name="NODE_VISIBLE" value="true" type="string" cy:type="String"/>
      <att name="NODE_BORDER_TRANSPARENCY" value="255" type="string" cy:type="String"/>
      <att name="NODE_CUSTOMGRAPHICS_9" value="org.cytoscape.ding.customgraphics.NullCustomGraphics,0,[ Remove Graphics ]," type="string" cy:type="String"/>
      <att name="NODE_CUSTOMGRAPHICS_1" value="org.cytoscape.ding.customgraphics.NullCustomGraphics,0,[ Remove Graphics ]," type="string" cy:type="String"/>
      <att name="NODE_CUSTOMGRAPHICS_POSITION_4" value="C,C,c,0.00,0.00" type="string" cy:type="String"/>
      <att name="NODE_TOOLTIP" value="" type="string" cy:type="String"/>
      <att name="NODE_CUSTOMGRAPHICS_SIZE_3" value="53.014586709886544" type="string" cy:type="String"/>
      <att name="NODE_CUSTOMGRAPHICS_8" value="org.cytoscape.ding.customgraphics.NullCustomGraphics,0,[ Remove Graphics ]," type="string" cy:type="String"/>
      <att name="NODE_CUSTOMGRAPHICS_POSITION_3" value="C,C,c,0.00,0.00" type="string" cy:type="String"/>
      <att name="NODE_CUSTOMGRAPHICS_SIZE_6" value="53.014586709886544" type="string" cy:type="String"/>
      <att name="NODE_CUSTOMGRAPHICS_SIZE_9" value="53.014586709886544" type="string" cy:type="String"/>
      <att name="NODE_TRANSPARENCY" value="255" type="string" cy:type="String"/>
      <att name="NODE_LABEL_TRANSPARENCY" value="255" type="string" cy:type="String"/>
      <att name="NODE_SELECTED" value="false" type="string" cy:type="String"/>
      <att name="NODE_CUSTOMGRAPHICS_SIZE_7" value="53.014586709886544" type="string" cy:type="String"/>
      <att name="NODE_SELECTED_PAINT" value="#FFFF00" type="string" cy:type="String"/>
      <att name="NODE_CUSTOMGRAPHICS_4" value="org.cytoscape.ding.customgraphics.NullCustomGraphics,0,[ Remove Graphics ]," type="string" cy:type="String"/>
      <att name="NODE_DEPTH" value="0.0" type="string" cy:type="String"/>
      <att name="NODE_LABEL_POSITION" value="C,C,c,0.00,0.00" type="string" cy:type="String"/>
      <att name="NODE_BORDER_STROKE" value="SOLID" type="string" cy:type="String"/>
      <att name="NODE_CUSTOMGRAPHICS_SIZE_4" value="53.014586709886544" type="string" cy:type="String"/>
      <att name="NODE_CUSTOMGRAPHICS_SIZE_5" value="53.014586709886544" type="string" cy:type="String"/>
      <att name="NODE_LABEL_COLOR" value="#333333" type="string" cy:type="String"/>
      <att name="NODE_CUSTOMGRAPHICS_5" value="org.cytoscape.ding.customgraphics.NullCustomGraphics,0,[ Remove Graphics ]," type="string" cy:type="String"/>
      <att name="NODE_CUSTOMGRAPHICS_POSITION_8" value="C,C,c,0.00,0.00" type="string" cy:type="String"/>
      <att name="NODE_CUSTOMGRAPHICS_SIZE_1" value="53.014586709886544" type="string" cy:type="String"/>
    </graphics>
  </node>
  <node id="29830" label="EMLSAT00000003276">
    <att name="shared name" value="EMLSAT00000003276" type="string" cy:type="String"/>
    <att name="name" value="EMLSAT00000003276" type="string" cy:type="String"/>
    <att name="selected" value="0" type="boolean" cy:type="Boolean"/>
    <att name="K" value="7.8294138574141" type="real" cy:type="Double"/>
    <att name="BC" value="144" type="integer" cy:type="Integer"/>
    <att name="MM" value="0.858933868495108" type="real" cy:type="Double"/>
    <att name="absMM" value="0.858933868495108" type="real" cy:type="Double"/>
    <att name="Phenotype" value="NA_ID" type="string" cy:type="String"/>
    <att name="Lethal" value="0" type="boolean" cy:type="Boolean"/>
    <att name="KnownMolt" value="0" type="boolean" cy:type="Boolean"/>
    <att name="DE" value="0" type="boolean" cy:type="Boolean"/>
    <att name="TF" value="0" type="boolean" cy:type="Boolean"/>
    <att name="Annotation" value="RecName: Full=Endoglycoceramidase" type="string" cy:type="String"/>
    <att name="Rank" value="16" type="integer" cy:type="Integer"/>
    <att name="nParalog" value="0" type="integer" cy:type="Integer"/>
    <graphics fill="#00CC66" y="184.67227744355964" type="ELLIPSE" outline="#000000" z="0.0" x="754.4674167703075" h="65.67260940032415" w="65.67260940032415" width="0.0">
      <att name="NODE_LABEL_FONT_FACE" value="Dialog.plain,plain,10" type="string" cy:type="String"/>
      <att name="NODE_CUSTOMGRAPHICS_7" value="org.cytoscape.ding.customgraphics.NullCustomGraphics,0,[ Remove Graphics ]," type="string" cy:type="String"/>
      <att name="NODE_CUSTOMGRAPHICS_POSITION_2" value="C,C,c,0.00,0.00" type="string" cy:type="String"/>
      <att name="NODE_CUSTOMGRAPHICS_POSITION_9" value="C,C,c,0.00,0.00" type="string" cy:type="String"/>
      <att name="NODE_LABEL_FONT_SIZE" value="26" type="string" cy:type="String"/>
      <att name="NODE_CUSTOMGRAPHICS_POSITION_6" value="C,C,c,0.00,0.00" type="string" cy:type="String"/>
      <att name="NODE_LABEL" value="16" type="string" cy:type="String"/>
      <att name="NODE_NESTED_NETWORK_IMAGE_VISIBLE" value="true" type="string" cy:type="String"/>
      <att name="NODE_CUSTOMGRAPHICS_POSITION_5" value="C,C,c,0.00,0.00" type="string" cy:type="String"/>
      <att name="NODE_CUSTOMGRAPHICS_POSITION_1" value="C,C,c,0.00,0.00" type="string" cy:type="String"/>
      <att name="NODE_CUSTOMGRAPHICS_POSITION_7" value="C,C,c,0.00,0.00" type="string" cy:type="String"/>
      <att name="NODE_CUSTOMGRAPHICS_6" value="org.cytoscape.ding.customgraphics.NullCustomGraphics,0,[ Remove Graphics ]," type="string" cy:type="String"/>
      <att name="COMPOUND_NODE_PADDING" value="10.0" type="string" cy:type="String"/>
      <att name="NODE_CUSTOMGRAPHICS_3" value="org.cytoscape.ding.customgraphics.NullCustomGraphics,0,[ Remove Graphics ]," type="string" cy:type="String"/>
      <att name="COMPOUND_NODE_SHAPE" value="ROUND_RECTANGLE" type="string" cy:type="String"/>
      <att name="NODE_CUSTOMGRAPHICS_SIZE_2" value="65.67260940032415" type="string" cy:type="String"/>
      <att name="NODE_CUSTOMGRAPHICS_2" value="org.cytoscape.ding.customgraphics.NullCustomGraphics,0,[ Remove Graphics ]," type="string" cy:type="String"/>
      <att name="NODE_LABEL_WIDTH" value="200.0" type="string" cy:type="String"/>
      <att name="NODE_CUSTOMGRAPHICS_SIZE_8" value="65.67260940032415" type="string" cy:type="String"/>
      <att name="NODE_VISIBLE" value="true" type="string" cy:type="String"/>
      <att name="NODE_BORDER_TRANSPARENCY" value="255" type="string" cy:type="String"/>
      <att name="NODE_CUSTOMGRAPHICS_9" value="org.cytoscape.ding.customgraphics.NullCustomGraphics,0,[ Remove Graphics ]," type="string" cy:type="String"/>
      <att name="NODE_CUSTOMGRAPHICS_1" value="org.cytoscape.ding.customgraphics.NullCustomGraphics,0,[ Remove Graphics ]," type="string" cy:type="String"/>
      <att name="NODE_CUSTOMGRAPHICS_POSITION_4" value="C,C,c,0.00,0.00" type="string" cy:type="String"/>
      <att name="NODE_TOOLTIP" value="" type="string" cy:type="String"/>
      <att name="NODE_CUSTOMGRAPHICS_SIZE_3" value="65.67260940032415" type="string" cy:type="String"/>
      <att name="NODE_CUSTOMGRAPHICS_8" value="org.cytoscape.ding.customgraphics.NullCustomGraphics,0,[ Remove Graphics ]," type="string" cy:type="String"/>
      <att name="NODE_CUSTOMGRAPHICS_POSITION_3" value="C,C,c,0.00,0.00" type="string" cy:type="String"/>
      <att name="NODE_CUSTOMGRAPHICS_SIZE_6" value="65.67260940032415" type="string" cy:type="String"/>
      <att name="NODE_CUSTOMGRAPHICS_SIZE_9" value="65.67260940032415" type="string" cy:type="String"/>
      <att name="NODE_TRANSPARENCY" value="255" type="string" cy:type="String"/>
      <att name="NODE_LABEL_TRANSPARENCY" value="255" type="string" cy:type="String"/>
      <att name="NODE_SELECTED" value="false" type="string" cy:type="String"/>
      <att name="NODE_CUSTOMGRAPHICS_SIZE_7" value="65.67260940032415" type="string" cy:type="String"/>
      <att name="NODE_SELECTED_PAINT" value="#FFFF00" type="string" cy:type="String"/>
      <att name="NODE_CUSTOMGRAPHICS_4" value="org.cytoscape.ding.customgraphics.NullCustomGraphics,0,[ Remove Graphics ]," type="string" cy:type="String"/>
      <att name="NODE_DEPTH" value="0.0" type="string" cy:type="String"/>
      <att name="NODE_LABEL_POSITION" value="C,C,c,0.00,0.00" type="string" cy:type="String"/>
      <att name="NODE_BORDER_STROKE" value="SOLID" type="string" cy:type="String"/>
      <att name="NODE_CUSTOMGRAPHICS_SIZE_4" value="65.67260940032415" type="string" cy:type="String"/>
      <att name="NODE_CUSTOMGRAPHICS_SIZE_5" value="65.67260940032415" type="string" cy:type="String"/>
      <att name="NODE_LABEL_COLOR" value="#333333" type="string" cy:type="String"/>
      <att name="NODE_CUSTOMGRAPHICS_5" value="org.cytoscape.ding.customgraphics.NullCustomGraphics,0,[ Remove Graphics ]," type="string" cy:type="String"/>
      <att name="NODE_CUSTOMGRAPHICS_POSITION_8" value="C,C,c,0.00,0.00" type="string" cy:type="String"/>
      <att name="NODE_CUSTOMGRAPHICS_SIZE_1" value="65.67260940032415" type="string" cy:type="String"/>
    </graphics>
  </node>
  <node id="29766" label="EMLSAT00000007380">
    <att name="shared name" value="EMLSAT00000007380" type="string" cy:type="String"/>
    <att name="name" value="EMLSAT00000007380" type="string" cy:type="String"/>
    <att name="selected" value="0" type="boolean" cy:type="Boolean"/>
    <att name="K" value="8.16656599707632" type="real" cy:type="Double"/>
    <att name="BC" value="70" type="integer" cy:type="Integer"/>
    <att name="MM" value="-0.863722204266262" type="real" cy:type="Double"/>
    <att name="absMM" value="0.863722204266262" type="real" cy:type="Double"/>
    <att name="Phenotype" value="0" type="string" cy:type="String"/>
    <att name="Lethal" value="0" type="boolean" cy:type="Boolean"/>
    <att name="KnownMolt" value="0" type="boolean" cy:type="Boolean"/>
    <att name="DE" value="0" type="boolean" cy:type="Boolean"/>
    <att name="TF" value="0" type="boolean" cy:type="Boolean"/>
    <att name="Annotation" value="RecName: Full=Electron transfer flavoprotein subunit beta" type="string" cy:type="String"/>
    <att name="Rank" value="19" type="integer" cy:type="Integer"/>
    <att name="nParalog" value="0" type="integer" cy:type="Integer"/>
    <graphics fill="#00CC66" y="52.850541104304284" type="ELLIPSE" outline="#000000" z="0.0" x="542.9107666015625" h="52.47974068071313" w="52.47974068071313" width="0.0">
      <att name="NODE_LABEL_FONT_FACE" value="Dialog.plain,plain,10" type="string" cy:type="String"/>
      <att name="NODE_CUSTOMGRAPHICS_7" value="org.cytoscape.ding.customgraphics.NullCustomGraphics,0,[ Remove Graphics ]," type="string" cy:type="String"/>
      <att name="NODE_CUSTOMGRAPHICS_POSITION_2" value="C,C,c,0.00,0.00" type="string" cy:type="String"/>
      <att name="NODE_CUSTOMGRAPHICS_POSITION_9" value="C,C,c,0.00,0.00" type="string" cy:type="String"/>
      <att name="NODE_LABEL_FONT_SIZE" value="25" type="string" cy:type="String"/>
      <att name="NODE_CUSTOMGRAPHICS_POSITION_6" value="C,C,c,0.00,0.00" type="string" cy:type="String"/>
      <att name="NODE_LABEL" value="19" type="string" cy:type="String"/>
      <att name="NODE_NESTED_NETWORK_IMAGE_VISIBLE" value="true" type="string" cy:type="String"/>
      <att name="NODE_CUSTOMGRAPHICS_POSITION_5" value="C,C,c,0.00,0.00" type="string" cy:type="String"/>
      <att name="NODE_CUSTOMGRAPHICS_POSITION_1" value="C,C,c,0.00,0.00" type="string" cy:type="String"/>
      <att name="NODE_CUSTOMGRAPHICS_POSITION_7" value="C,C,c,0.00,0.00" type="string" cy:type="String"/>
      <att name="NODE_CUSTOMGRAPHICS_6" value="org.cytoscape.ding.customgraphics.NullCustomGraphics,0,[ Remove Graphics ]," type="string" cy:type="String"/>
      <att name="COMPOUND_NODE_PADDING" value="10.0" type="string" cy:type="String"/>
      <att name="NODE_CUSTOMGRAPHICS_3" value="org.cytoscape.ding.customgraphics.NullCustomGraphics,0,[ Remove Graphics ]," type="string" cy:type="String"/>
      <att name="COMPOUND_NODE_SHAPE" value="ROUND_RECTANGLE" type="string" cy:type="String"/>
      <att name="NODE_CUSTOMGRAPHICS_SIZE_2" value="52.47974068071313" type="string" cy:type="String"/>
      <att name="NODE_CUSTOMGRAPHICS_2" value="org.cytoscape.ding.customgraphics.NullCustomGraphics,0,[ Remove Graphics ]," type="string" cy:type="String"/>
      <att name="NODE_LABEL_WIDTH" value="200.0" type="string" cy:type="String"/>
      <att name="NODE_CUSTOMGRAPHICS_SIZE_8" value="52.47974068071313" type="string" cy:type="String"/>
      <att name="NODE_VISIBLE" value="true" type="string" cy:type="String"/>
      <att name="NODE_BORDER_TRANSPARENCY" value="255" type="string" cy:type="String"/>
      <att name="NODE_CUSTOMGRAPHICS_9" value="org.cytoscape.ding.customgraphics.NullCustomGraphics,0,[ Remove Graphics ]," type="string" cy:type="String"/>
      <att name="NODE_CUSTOMGRAPHICS_1" value="org.cytoscape.ding.customgraphics.NullCustomGraphics,0,[ Remove Graphics ]," type="string" cy:type="String"/>
      <att name="NODE_CUSTOMGRAPHICS_POSITION_4" value="C,C,c,0.00,0.00" type="string" cy:type="String"/>
      <att name="NODE_TOOLTIP" value="" type="string" cy:type="String"/>
      <att name="NODE_CUSTOMGRAPHICS_SIZE_3" value="52.47974068071313" type="string" cy:type="String"/>
      <att name="NODE_CUSTOMGRAPHICS_8" value="org.cytoscape.ding.customgraphics.NullCustomGraphics,0,[ Remove Graphics ]," type="string" cy:type="String"/>
      <att name="NODE_CUSTOMGRAPHICS_POSITION_3" value="C,C,c,0.00,0.00" type="string" cy:type="String"/>
      <att name="NODE_CUSTOMGRAPHICS_SIZE_6" value="52.47974068071313" type="string" cy:type="String"/>
      <att name="NODE_CUSTOMGRAPHICS_SIZE_9" value="52.47974068071313" type="string" cy:type="String"/>
      <att name="NODE_TRANSPARENCY" value="255" type="string" cy:type="String"/>
      <att name="NODE_LABEL_TRANSPARENCY" value="255" type="string" cy:type="String"/>
      <att name="NODE_SELECTED" value="false" type="string" cy:type="String"/>
      <att name="NODE_CUSTOMGRAPHICS_SIZE_7" value="52.47974068071313" type="string" cy:type="String"/>
      <att name="NODE_SELECTED_PAINT" value="#FFFF00" type="string" cy:type="String"/>
      <att name="NODE_CUSTOMGRAPHICS_4" value="org.cytoscape.ding.customgraphics.NullCustomGraphics,0,[ Remove Graphics ]," type="string" cy:type="String"/>
      <att name="NODE_DEPTH" value="0.0" type="string" cy:type="String"/>
      <att name="NODE_LABEL_POSITION" value="C,C,c,0.00,0.00" type="string" cy:type="String"/>
      <att name="NODE_BORDER_STROKE" value="SOLID" type="string" cy:type="String"/>
      <att name="NODE_CUSTOMGRAPHICS_SIZE_4" value="52.47974068071313" type="string" cy:type="String"/>
      <att name="NODE_CUSTOMGRAPHICS_SIZE_5" value="52.47974068071313" type="string" cy:type="String"/>
      <att name="NODE_LABEL_COLOR" value="#333333" type="string" cy:type="String"/>
      <att name="NODE_CUSTOMGRAPHICS_5" value="org.cytoscape.ding.customgraphics.NullCustomGraphics,0,[ Remove Graphics ]," type="string" cy:type="String"/>
      <att name="NODE_CUSTOMGRAPHICS_POSITION_8" value="C,C,c,0.00,0.00" type="string" cy:type="String"/>
      <att name="NODE_CUSTOMGRAPHICS_SIZE_1" value="52.47974068071313" type="string" cy:type="String"/>
    </graphics>
  </node>
  <node id="29703" label="EMLSAT00000003682">
    <att name="shared name" value="EMLSAT00000003682" type="string" cy:type="String"/>
    <att name="name" value="EMLSAT00000003682" type="string" cy:type="String"/>
    <att name="selected" value="0" type="boolean" cy:type="Boolean"/>
    <att name="K" value="2.82050674869937" type="real" cy:type="Double"/>
    <att name="BC" value="0" type="integer" cy:type="Integer"/>
    <att name="MM" value="0.744468237132291" type="real" cy:type="Double"/>
    <att name="absMM" value="0.744468237132291" type="real" cy:type="Double"/>
    <att name="Phenotype" value="0" type="string" cy:type="String"/>
    <att name="Lethal" value="0" type="boolean" cy:type="Boolean"/>
    <att name="KnownMolt" value="0" type="boolean" cy:type="Boolean"/>
    <att name="DE" value="0" type="boolean" cy:type="Boolean"/>
    <att name="TF" value="0" type="boolean" cy:type="Boolean"/>
    <att name="Annotation" value="RecName: Full=Transcription factor Sp4" type="string" cy:type="String"/>
    <att name="Rank" value="51" type="integer" cy:type="Integer"/>
    <att name="nParalog" value="89" type="integer" cy:type="Integer"/>
    <graphics fill="#00CC66" y="1131.0" type="ELLIPSE" outline="#000000" z="0.0" x="75.0" h="40.0" w="40.0" width="0.0">
      <att name="NODE_LABEL_FONT_FACE" value="Dialog.plain,plain,10" type="string" cy:type="String"/>
      <att name="NODE_CUSTOMGRAPHICS_7" value="org.cytoscape.ding.customgraphics.NullCustomGraphics,0,[ Remove Graphics ]," type="string" cy:type="String"/>
      <att name="NODE_CUSTOMGRAPHICS_POSITION_2" value="C,C,c,0.00,0.00" type="string" cy:type="String"/>
      <att name="NODE_CUSTOMGRAPHICS_POSITION_9" value="C,C,c,0.00,0.00" type="string" cy:type="String"/>
      <att name="NODE_LABEL_FONT_SIZE" value="17" type="string" cy:type="String"/>
      <att name="NODE_CUSTOMGRAPHICS_POSITION_6" value="C,C,c,0.00,0.00" type="string" cy:type="String"/>
      <att name="NODE_LABEL" value="51" type="string" cy:type="String"/>
      <att name="NODE_NESTED_NETWORK_IMAGE_VISIBLE" value="true" type="string" cy:type="String"/>
      <att name="NODE_CUSTOMGRAPHICS_POSITION_5" value="C,C,c,0.00,0.00" type="string" cy:type="String"/>
      <att name="NODE_CUSTOMGRAPHICS_POSITION_1" value="C,C,c,0.00,0.00" type="string" cy:type="String"/>
      <att name="NODE_CUSTOMGRAPHICS_POSITION_7" value="C,C,c,0.00,0.00" type="string" cy:type="String"/>
      <att name="NODE_CUSTOMGRAPHICS_6" value="org.cytoscape.ding.customgraphics.NullCustomGraphics,0,[ Remove Graphics ]," type="string" cy:type="String"/>
      <att name="COMPOUND_NODE_PADDING" value="10.0" type="string" cy:type="String"/>
      <att name="NODE_CUSTOMGRAPHICS_3" value="org.cytoscape.ding.customgraphics.NullCustomGraphics,0,[ Remove Graphics ]," type="string" cy:type="String"/>
      <att name="COMPOUND_NODE_SHAPE" value="ROUND_RECTANGLE" type="string" cy:type="String"/>
      <att name="NODE_CUSTOMGRAPHICS_SIZE_2" value="40.0" type="string" cy:type="String"/>
      <att name="NODE_CUSTOMGRAPHICS_2" value="org.cytoscape.ding.customgraphics.NullCustomGraphics,0,[ Remove Graphics ]," type="string" cy:type="String"/>
      <att name="NODE_LABEL_WIDTH" value="200.0" type="string" cy:type="String"/>
      <att name="NODE_CUSTOMGRAPHICS_SIZE_8" value="40.0" type="string" cy:type="String"/>
      <att name="NODE_VISIBLE" value="true" type="string" cy:type="String"/>
      <att name="NODE_BORDER_TRANSPARENCY" value="255" type="string" cy:type="String"/>
      <att name="NODE_CUSTOMGRAPHICS_9" value="org.cytoscape.ding.customgraphics.NullCustomGraphics,0,[ Remove Graphics ]," type="string" cy:type="String"/>
      <att name="NODE_CUSTOMGRAPHICS_1" value="org.cytoscape.ding.customgraphics.NullCustomGraphics,0,[ Remove Graphics ]," type="string" cy:type="String"/>
      <att name="NODE_CUSTOMGRAPHICS_POSITION_4" value="C,C,c,0.00,0.00" type="string" cy:type="String"/>
      <att name="NODE_TOOLTIP" value="" type="string" cy:type="String"/>
      <att name="NODE_CUSTOMGRAPHICS_SIZE_3" value="40.0" type="string" cy:type="String"/>
      <att name="NODE_CUSTOMGRAPHICS_8" value="org.cytoscape.ding.customgraphics.NullCustomGraphics,0,[ Remove Graphics ]," type="string" cy:type="String"/>
      <att name="NODE_CUSTOMGRAPHICS_POSITION_3" value="C,C,c,0.00,0.00" type="string" cy:type="String"/>
      <att name="NODE_CUSTOMGRAPHICS_SIZE_6" value="40.0" type="string" cy:type="String"/>
      <att name="NODE_CUSTOMGRAPHICS_SIZE_9" value="40.0" type="string" cy:type="String"/>
      <att name="NODE_TRANSPARENCY" value="255" type="string" cy:type="String"/>
      <att name="NODE_LABEL_TRANSPARENCY" value="255" type="string" cy:type="String"/>
      <att name="NODE_SELECTED" value="false" type="string" cy:type="String"/>
      <att name="NODE_CUSTOMGRAPHICS_SIZE_7" value="40.0" type="string" cy:type="String"/>
      <att name="NODE_SELECTED_PAINT" value="#FFFF00" type="string" cy:type="String"/>
      <att name="NODE_CUSTOMGRAPHICS_4" value="org.cytoscape.ding.customgraphics.NullCustomGraphics,0,[ Remove Graphics ]," type="string" cy:type="String"/>
      <att name="NODE_DEPTH" value="0.0" type="string" cy:type="String"/>
      <att name="NODE_LABEL_POSITION" value="C,C,c,0.00,0.00" type="string" cy:type="String"/>
      <att name="NODE_BORDER_STROKE" value="SOLID" type="string" cy:type="String"/>
      <att name="NODE_CUSTOMGRAPHICS_SIZE_4" value="40.0" type="string" cy:type="String"/>
      <att name="NODE_CUSTOMGRAPHICS_SIZE_5" value="40.0" type="string" cy:type="String"/>
      <att name="NODE_LABEL_COLOR" value="#333333" type="string" cy:type="String"/>
      <att name="NODE_CUSTOMGRAPHICS_5" value="org.cytoscape.ding.customgraphics.NullCustomGraphics,0,[ Remove Graphics ]," type="string" cy:type="String"/>
      <att name="NODE_CUSTOMGRAPHICS_POSITION_8" value="C,C,c,0.00,0.00" type="string" cy:type="String"/>
      <att name="NODE_CUSTOMGRAPHICS_SIZE_1" value="40.0" type="string" cy:type="String"/>
    </graphics>
  </node>
  <node id="29641" label="EMLSAT00000003234">
    <att name="shared name" value="EMLSAT00000003234" type="string" cy:type="String"/>
    <att name="name" value="EMLSAT00000003234" type="string" cy:type="String"/>
    <att name="selected" value="0" type="boolean" cy:type="Boolean"/>
    <att name="K" value="0.933012579046078" type="real" cy:type="Double"/>
    <att name="BC" value="0" type="integer" cy:type="Integer"/>
    <att name="MM" value="0.598613086836442" type="real" cy:type="Double"/>
    <att name="absMM" value="0.598613086836442" type="real" cy:type="Double"/>
    <att name="Phenotype" value="0" type="string" cy:type="String"/>
    <att name="Lethal" value="0" type="boolean" cy:type="Boolean"/>
    <att name="KnownMolt" value="0" type="boolean" cy:type="Boolean"/>
    <att name="DE" value="0" type="boolean" cy:type="Boolean"/>
    <att name="TF" value="0" type="boolean" cy:type="Boolean"/>
    <att name="Annotation" value="RecName: Full=Breast carcinoma-amplified sequence 3 homolog" type="string" cy:type="String"/>
    <att name="Rank" value="74" type="integer" cy:type="Integer"/>
    <att name="nParalog" value="0" type="integer" cy:type="Integer"/>
    <graphics fill="#00CC66" y="1131.0" type="ELLIPSE" outline="#000000" z="0.0" x="150.0" h="40.0" w="40.0" width="0.0">
      <att name="NODE_LABEL_FONT_FACE" value="Dialog.plain,plain,10" type="string" cy:type="String"/>
      <att name="NODE_CUSTOMGRAPHICS_7" value="org.cytoscape.ding.customgraphics.NullCustomGraphics,0,[ Remove Graphics ]," type="string" cy:type="String"/>
      <att name="NODE_CUSTOMGRAPHICS_POSITION_2" value="C,C,c,0.00,0.00" type="string" cy:type="String"/>
      <att name="NODE_CUSTOMGRAPHICS_POSITION_9" value="C,C,c,0.00,0.00" type="string" cy:type="String"/>
      <att name="NODE_LABEL_FONT_SIZE" value="10" type="string" cy:type="String"/>
      <att name="NODE_CUSTOMGRAPHICS_POSITION_6" value="C,C,c,0.00,0.00" type="string" cy:type="String"/>
      <att name="NODE_LABEL" value="74" type="string" cy:type="String"/>
      <att name="NODE_NESTED_NETWORK_IMAGE_VISIBLE" value="true" type="string" cy:type="String"/>
      <att name="NODE_CUSTOMGRAPHICS_POSITION_5" value="C,C,c,0.00,0.00" type="string" cy:type="String"/>
      <att name="NODE_CUSTOMGRAPHICS_POSITION_1" value="C,C,c,0.00,0.00" type="string" cy:type="String"/>
      <att name="NODE_CUSTOMGRAPHICS_POSITION_7" value="C,C,c,0.00,0.00" type="string" cy:type="String"/>
      <att name="NODE_CUSTOMGRAPHICS_6" value="org.cytoscape.ding.customgraphics.NullCustomGraphics,0,[ Remove Graphics ]," type="string" cy:type="String"/>
      <att name="COMPOUND_NODE_PADDING" value="10.0" type="string" cy:type="String"/>
      <att name="NODE_CUSTOMGRAPHICS_3" value="org.cytoscape.ding.customgraphics.NullCustomGraphics,0,[ Remove Graphics ]," type="string" cy:type="String"/>
      <att name="COMPOUND_NODE_SHAPE" value="ROUND_RECTANGLE" type="string" cy:type="String"/>
      <att name="NODE_CUSTOMGRAPHICS_SIZE_2" value="40.0" type="string" cy:type="String"/>
      <att name="NODE_CUSTOMGRAPHICS_2" value="org.cytoscape.ding.customgraphics.NullCustomGraphics,0,[ Remove Graphics ]," type="string" cy:type="String"/>
      <att name="NODE_LABEL_WIDTH" value="200.0" type="string" cy:type="String"/>
      <att name="NODE_CUSTOMGRAPHICS_SIZE_8" value="40.0" type="string" cy:type="String"/>
      <att name="NODE_VISIBLE" value="true" type="string" cy:type="String"/>
      <att name="NODE_BORDER_TRANSPARENCY" value="255" type="string" cy:type="String"/>
      <att name="NODE_CUSTOMGRAPHICS_9" value="org.cytoscape.ding.customgraphics.NullCustomGraphics,0,[ Remove Graphics ]," type="string" cy:type="String"/>
      <att name="NODE_CUSTOMGRAPHICS_1" value="org.cytoscape.ding.customgraphics.NullCustomGraphics,0,[ Remove Graphics ]," type="string" cy:type="String"/>
      <att name="NODE_CUSTOMGRAPHICS_POSITION_4" value="C,C,c,0.00,0.00" type="string" cy:type="String"/>
      <att name="NODE_TOOLTIP" value="" type="string" cy:type="String"/>
      <att name="NODE_CUSTOMGRAPHICS_SIZE_3" value="40.0" type="string" cy:type="String"/>
      <att name="NODE_CUSTOMGRAPHICS_8" value="org.cytoscape.ding.customgraphics.NullCustomGraphics,0,[ Remove Graphics ]," type="string" cy:type="String"/>
      <att name="NODE_CUSTOMGRAPHICS_POSITION_3" value="C,C,c,0.00,0.00" type="string" cy:type="String"/>
      <att name="NODE_CUSTOMGRAPHICS_SIZE_6" value="40.0" type="string" cy:type="String"/>
      <att name="NODE_CUSTOMGRAPHICS_SIZE_9" value="40.0" type="string" cy:type="String"/>
      <att name="NODE_TRANSPARENCY" value="255" type="string" cy:type="String"/>
      <att name="NODE_LABEL_TRANSPARENCY" value="255" type="string" cy:type="String"/>
      <att name="NODE_SELECTED" value="false" type="string" cy:type="String"/>
      <att name="NODE_CUSTOMGRAPHICS_SIZE_7" value="40.0" type="string" cy:type="String"/>
      <att name="NODE_SELECTED_PAINT" value="#FFFF00" type="string" cy:type="String"/>
      <att name="NODE_CUSTOMGRAPHICS_4" value="org.cytoscape.ding.customgraphics.NullCustomGraphics,0,[ Remove Graphics ]," type="string" cy:type="String"/>
      <att name="NODE_DEPTH" value="0.0" type="string" cy:type="String"/>
      <att name="NODE_LABEL_POSITION" value="C,C,c,0.00,0.00" type="string" cy:type="String"/>
      <att name="NODE_BORDER_STROKE" value="SOLID" type="string" cy:type="String"/>
      <att name="NODE_CUSTOMGRAPHICS_SIZE_4" value="40.0" type="string" cy:type="String"/>
      <att name="NODE_CUSTOMGRAPHICS_SIZE_5" value="40.0" type="string" cy:type="String"/>
      <att name="NODE_LABEL_COLOR" value="#333333" type="string" cy:type="String"/>
      <att name="NODE_CUSTOMGRAPHICS_5" value="org.cytoscape.ding.customgraphics.NullCustomGraphics,0,[ Remove Graphics ]," type="string" cy:type="String"/>
      <att name="NODE_CUSTOMGRAPHICS_POSITION_8" value="C,C,c,0.00,0.00" type="string" cy:type="String"/>
      <att name="NODE_CUSTOMGRAPHICS_SIZE_1" value="40.0" type="string" cy:type="String"/>
    </graphics>
  </node>
  <node id="29580" label="EMLSAT00000007221">
    <att name="shared name" value="EMLSAT00000007221" type="string" cy:type="String"/>
    <att name="name" value="EMLSAT00000007221" type="string" cy:type="String"/>
    <att name="selected" value="0" type="boolean" cy:type="Boolean"/>
    <att name="K" value="2.07941518354973" type="real" cy:type="Double"/>
    <att name="BC" value="72" type="integer" cy:type="Integer"/>
    <att name="MM" value="0.689464863811826" type="real" cy:type="Double"/>
    <att name="absMM" value="0.689464863811826" type="real" cy:type="Double"/>
    <att name="Phenotype" value="NA_ID" type="string" cy:type="String"/>
    <att name="Lethal" value="0" type="boolean" cy:type="Boolean"/>
    <att name="KnownMolt" value="0" type="boolean" cy:type="Boolean"/>
    <att name="DE" value="0" type="boolean" cy:type="Boolean"/>
    <att name="TF" value="0" type="boolean" cy:type="Boolean"/>
    <att name="Annotation" value="NA" type="string" cy:type="String"/>
    <att name="Rank" value="44" type="integer" cy:type="Integer"/>
    <att name="nParalog" value="0" type="integer" cy:type="Integer"/>
    <graphics fill="#00CC66" y="1131.0" type="ELLIPSE" outline="#000000" z="0.0" x="225.0" h="52.836304700162074" w="52.836304700162074" width="0.0">
      <att name="NODE_LABEL_FONT_FACE" value="Dialog.plain,plain,10" type="string" cy:type="String"/>
      <att name="NODE_CUSTOMGRAPHICS_7" value="org.cytoscape.ding.customgraphics.NullCustomGraphics,0,[ Remove Graphics ]," type="string" cy:type="String"/>
      <att name="NODE_CUSTOMGRAPHICS_POSITION_2" value="C,C,c,0.00,0.00" type="string" cy:type="String"/>
      <att name="NODE_CUSTOMGRAPHICS_POSITION_9" value="C,C,c,0.00,0.00" type="string" cy:type="String"/>
      <att name="NODE_LABEL_FONT_SIZE" value="18" type="string" cy:type="String"/>
      <att name="NODE_CUSTOMGRAPHICS_POSITION_6" value="C,C,c,0.00,0.00" type="string" cy:type="String"/>
      <att name="NODE_LABEL" value="44" type="string" cy:type="String"/>
      <att name="NODE_NESTED_NETWORK_IMAGE_VISIBLE" value="true" type="string" cy:type="String"/>
      <att name="NODE_CUSTOMGRAPHICS_POSITION_5" value="C,C,c,0.00,0.00" type="string" cy:type="String"/>
      <att name="NODE_CUSTOMGRAPHICS_POSITION_1" value="C,C,c,0.00,0.00" type="string" cy:type="String"/>
      <att name="NODE_CUSTOMGRAPHICS_POSITION_7" value="C,C,c,0.00,0.00" type="string" cy:type="String"/>
      <att name="NODE_CUSTOMGRAPHICS_6" value="org.cytoscape.ding.customgraphics.NullCustomGraphics,0,[ Remove Graphics ]," type="string" cy:type="String"/>
      <att name="COMPOUND_NODE_PADDING" value="10.0" type="string" cy:type="String"/>
      <att name="NODE_CUSTOMGRAPHICS_3" value="org.cytoscape.ding.customgraphics.NullCustomGraphics,0,[ Remove Graphics ]," type="string" cy:type="String"/>
      <att name="COMPOUND_NODE_SHAPE" value="ROUND_RECTANGLE" type="string" cy:type="String"/>
      <att name="NODE_CUSTOMGRAPHICS_SIZE_2" value="52.836304700162074" type="string" cy:type="String"/>
      <att name="NODE_CUSTOMGRAPHICS_2" value="org.cytoscape.ding.customgraphics.NullCustomGraphics,0,[ Remove Graphics ]," type="string" cy:type="String"/>
      <att name="NODE_LABEL_WIDTH" value="200.0" type="string" cy:type="String"/>
      <att name="NODE_CUSTOMGRAPHICS_SIZE_8" value="52.836304700162074" type="string" cy:type="String"/>
      <att name="NODE_VISIBLE" value="true" type="string" cy:type="String"/>
      <att name="NODE_BORDER_TRANSPARENCY" value="255" type="string" cy:type="String"/>
      <att name="NODE_CUSTOMGRAPHICS_9" value="org.cytoscape.ding.customgraphics.NullCustomGraphics,0,[ Remove Graphics ]," type="string" cy:type="String"/>
      <att name="NODE_CUSTOMGRAPHICS_1" value="org.cytoscape.ding.customgraphics.NullCustomGraphics,0,[ Remove Graphics ]," type="string" cy:type="String"/>
      <att name="NODE_CUSTOMGRAPHICS_POSITION_4" value="C,C,c,0.00,0.00" type="string" cy:type="String"/>
      <att name="NODE_TOOLTIP" value="" type="string" cy:type="String"/>
      <att name="NODE_CUSTOMGRAPHICS_SIZE_3" value="52.836304700162074" type="string" cy:type="String"/>
      <att name="NODE_CUSTOMGRAPHICS_8" value="org.cytoscape.ding.customgraphics.NullCustomGraphics,0,[ Remove Graphics ]," type="string" cy:type="String"/>
      <att name="NODE_CUSTOMGRAPHICS_POSITION_3" value="C,C,c,0.00,0.00" type="string" cy:type="String"/>
      <att name="NODE_CUSTOMGRAPHICS_SIZE_6" value="52.836304700162074" type="string" cy:type="String"/>
      <att name="NODE_CUSTOMGRAPHICS_SIZE_9" value="52.836304700162074" type="string" cy:type="String"/>
      <att name="NODE_TRANSPARENCY" value="255" type="string" cy:type="String"/>
      <att name="NODE_LABEL_TRANSPARENCY" value="255" type="string" cy:type="String"/>
      <att name="NODE_SELECTED" value="false" type="string" cy:type="String"/>
      <att name="NODE_CUSTOMGRAPHICS_SIZE_7" value="52.836304700162074" type="string" cy:type="String"/>
      <att name="NODE_SELECTED_PAINT" value="#FFFF00" type="string" cy:type="String"/>
      <att name="NODE_CUSTOMGRAPHICS_4" value="org.cytoscape.ding.customgraphics.NullCustomGraphics,0,[ Remove Graphics ]," type="string" cy:type="String"/>
      <att name="NODE_DEPTH" value="0.0" type="string" cy:type="String"/>
      <att name="NODE_LABEL_POSITION" value="C,C,c,0.00,0.00" type="string" cy:type="String"/>
      <att name="NODE_BORDER_STROKE" value="SOLID" type="string" cy:type="String"/>
      <att name="NODE_CUSTOMGRAPHICS_SIZE_4" value="52.836304700162074" type="string" cy:type="String"/>
      <att name="NODE_CUSTOMGRAPHICS_SIZE_5" value="52.836304700162074" type="string" cy:type="String"/>
      <att name="NODE_LABEL_COLOR" value="#333333" type="string" cy:type="String"/>
      <att name="NODE_CUSTOMGRAPHICS_5" value="org.cytoscape.ding.customgraphics.NullCustomGraphics,0,[ Remove Graphics ]," type="string" cy:type="String"/>
      <att name="NODE_CUSTOMGRAPHICS_POSITION_8" value="C,C,c,0.00,0.00" type="string" cy:type="String"/>
      <att name="NODE_CUSTOMGRAPHICS_SIZE_1" value="52.836304700162074" type="string" cy:type="String"/>
    </graphics>
  </node>
  <node id="29520" label="EMLSAT00000011004">
    <att name="shared name" value="EMLSAT00000011004" type="string" cy:type="String"/>
    <att name="name" value="EMLSAT00000011004" type="string" cy:type="String"/>
    <att name="selected" value="0" type="boolean" cy:type="Boolean"/>
    <att name="K" value="2.57180165907362" type="real" cy:type="Double"/>
    <att name="BC" value="102" type="integer" cy:type="Integer"/>
    <att name="MM" value="0.740287037845442" type="real" cy:type="Double"/>
    <att name="absMM" value="0.740287037845442" type="real" cy:type="Double"/>
    <att name="Phenotype" value="9" type="string" cy:type="String"/>
    <att name="Lethal" value="0" type="boolean" cy:type="Boolean"/>
    <att name="KnownMolt" value="0" type="boolean" cy:type="Boolean"/>
    <att name="DE" value="0" type="boolean" cy:type="Boolean"/>
    <att name="TF" value="0" type="boolean" cy:type="Boolean"/>
    <att name="Annotation" value="RecName: Full=Nuclear protein 1" type="string" cy:type="String"/>
    <att name="Rank" value="31" type="integer" cy:type="Integer"/>
    <att name="nParalog" value="0" type="integer" cy:type="Integer"/>
    <graphics fill="#00CC66" y="1131.0" type="ELLIPSE" outline="#000000" z="0.0" x="300.0" h="58.18476499189627" w="58.18476499189627" width="0.0">
      <att name="NODE_LABEL_FONT_FACE" value="Dialog.plain,plain,10" type="string" cy:type="String"/>
      <att name="NODE_CUSTOMGRAPHICS_7" value="org.cytoscape.ding.customgraphics.NullCustomGraphics,0,[ Remove Graphics ]," type="string" cy:type="String"/>
      <att name="NODE_CUSTOMGRAPHICS_POSITION_2" value="C,C,c,0.00,0.00" type="string" cy:type="String"/>
      <att name="NODE_CUSTOMGRAPHICS_POSITION_9" value="C,C,c,0.00,0.00" type="string" cy:type="String"/>
      <att name="NODE_LABEL_FONT_SIZE" value="22" type="string" cy:type="String"/>
      <att name="NODE_CUSTOMGRAPHICS_POSITION_6" value="C,C,c,0.00,0.00" type="string" cy:type="String"/>
      <att name="NODE_LABEL" value="31" type="string" cy:type="String"/>
      <att name="NODE_NESTED_NETWORK_IMAGE_VISIBLE" value="true" type="string" cy:type="String"/>
      <att name="NODE_CUSTOMGRAPHICS_POSITION_5" value="C,C,c,0.00,0.00" type="string" cy:type="String"/>
      <att name="NODE_CUSTOMGRAPHICS_POSITION_1" value="C,C,c,0.00,0.00" type="string" cy:type="String"/>
      <att name="NODE_CUSTOMGRAPHICS_POSITION_7" value="C,C,c,0.00,0.00" type="string" cy:type="String"/>
      <att name="NODE_CUSTOMGRAPHICS_6" value="org.cytoscape.ding.customgraphics.NullCustomGraphics,0,[ Remove Graphics ]," type="string" cy:type="String"/>
      <att name="COMPOUND_NODE_PADDING" value="10.0" type="string" cy:type="String"/>
      <att name="NODE_CUSTOMGRAPHICS_3" value="org.cytoscape.ding.customgraphics.NullCustomGraphics,0,[ Remove Graphics ]," type="string" cy:type="String"/>
      <att name="COMPOUND_NODE_SHAPE" value="ROUND_RECTANGLE" type="string" cy:type="String"/>
      <att name="NODE_CUSTOMGRAPHICS_SIZE_2" value="58.18476499189627" type="string" cy:type="String"/>
      <att name="NODE_CUSTOMGRAPHICS_2" value="org.cytoscape.ding.customgraphics.NullCustomGraphics,0,[ Remove Graphics ]," type="string" cy:type="String"/>
      <att name="NODE_LABEL_WIDTH" value="200.0" type="string" cy:type="String"/>
      <att name="NODE_CUSTOMGRAPHICS_SIZE_8" value="58.18476499189627" type="string" cy:type="String"/>
      <att name="NODE_VISIBLE" value="true" type="string" cy:type="String"/>
      <att name="NODE_BORDER_TRANSPARENCY" value="255" type="string" cy:type="String"/>
      <att name="NODE_CUSTOMGRAPHICS_9" value="org.cytoscape.ding.customgraphics.NullCustomGraphics,0,[ Remove Graphics ]," type="string" cy:type="String"/>
      <att name="NODE_CUSTOMGRAPHICS_1" value="org.cytoscape.ding.customgraphics.NullCustomGraphics,0,[ Remove Graphics ]," type="string" cy:type="String"/>
      <att name="NODE_CUSTOMGRAPHICS_POSITION_4" value="C,C,c,0.00,0.00" type="string" cy:type="String"/>
      <att name="NODE_TOOLTIP" value="" type="string" cy:type="String"/>
      <att name="NODE_CUSTOMGRAPHICS_SIZE_3" value="58.18476499189627" type="string" cy:type="String"/>
      <att name="NODE_CUSTOMGRAPHICS_8" value="org.cytoscape.ding.customgraphics.NullCustomGraphics,0,[ Remove Graphics ]," type="string" cy:type="String"/>
      <att name="NODE_CUSTOMGRAPHICS_POSITION_3" value="C,C,c,0.00,0.00" type="string" cy:type="String"/>
      <att name="NODE_CUSTOMGRAPHICS_SIZE_6" value="58.18476499189627" type="string" cy:type="String"/>
      <att name="NODE_CUSTOMGRAPHICS_SIZE_9" value="58.18476499189627" type="string" cy:type="String"/>
      <att name="NODE_TRANSPARENCY" value="255" type="string" cy:type="String"/>
      <att name="NODE_LABEL_TRANSPARENCY" value="255" type="string" cy:type="String"/>
      <att name="NODE_SELECTED" value="false" type="string" cy:type="String"/>
      <att name="NODE_CUSTOMGRAPHICS_SIZE_7" value="58.18476499189627" type="string" cy:type="String"/>
      <att name="NODE_SELECTED_PAINT" value="#FFFF00" type="string" cy:type="String"/>
      <att name="NODE_CUSTOMGRAPHICS_4" value="org.cytoscape.ding.customgraphics.NullCustomGraphics,0,[ Remove Graphics ]," type="string" cy:type="String"/>
      <att name="NODE_DEPTH" value="0.0" type="string" cy:type="String"/>
      <att name="NODE_LABEL_POSITION" value="C,C,c,0.00,0.00" type="string" cy:type="String"/>
      <att name="NODE_BORDER_STROKE" value="SOLID" type="string" cy:type="String"/>
      <att name="NODE_CUSTOMGRAPHICS_SIZE_4" value="58.18476499189627" type="string" cy:type="String"/>
      <att name="NODE_CUSTOMGRAPHICS_SIZE_5" value="58.18476499189627" type="string" cy:type="String"/>
      <att name="NODE_LABEL_COLOR" value="#333333" type="string" cy:type="String"/>
      <att name="NODE_CUSTOMGRAPHICS_5" value="org.cytoscape.ding.customgraphics.NullCustomGraphics,0,[ Remove Graphics ]," type="string" cy:type="String"/>
      <att name="NODE_CUSTOMGRAPHICS_POSITION_8" value="C,C,c,0.00,0.00" type="string" cy:type="String"/>
      <att name="NODE_CUSTOMGRAPHICS_SIZE_1" value="58.18476499189627" type="string" cy:type="String"/>
    </graphics>
  </node>
  <node id="29461" label="EMLSAT00000003450">
    <att name="shared name" value="EMLSAT00000003450" type="string" cy:type="String"/>
    <att name="name" value="EMLSAT00000003450" type="string" cy:type="String"/>
    <att name="selected" value="0" type="boolean" cy:type="Boolean"/>
    <att name="K" value="1.56005561959154" type="real" cy:type="Double"/>
    <att name="BC" value="11" type="integer" cy:type="Integer"/>
    <att name="MM" value="0.641079692332039" type="real" cy:type="Double"/>
    <att name="absMM" value="0.641079692332039" type="real" cy:type="Double"/>
    <att name="Phenotype" value="9" type="string" cy:type="String"/>
    <att name="Lethal" value="1" type="boolean" cy:type="Boolean"/>
    <att name="KnownMolt" value="0" type="boolean" cy:type="Boolean"/>
    <att name="DE" value="0" type="boolean" cy:type="Boolean"/>
    <att name="TF" value="0" type="boolean" cy:type="Boolean"/>
    <att name="Annotation" value="RecName: Full=Polyhomeotic-like protein 1" type="string" cy:type="String"/>
    <att name="Rank" value="53" type="integer" cy:type="Integer"/>
    <att name="nParalog" value="6" type="integer" cy:type="Integer"/>
    <graphics fill="#00CC66" y="1131.0" type="ELLIPSE" outline="#000000" z="0.0" x="375.0" h="41.96110210696921" w="41.96110210696921" width="0.0">
      <att name="NODE_LABEL_FONT_FACE" value="Dialog.plain,plain,10" type="string" cy:type="String"/>
      <att name="NODE_CUSTOMGRAPHICS_7" value="org.cytoscape.ding.customgraphics.NullCustomGraphics,0,[ Remove Graphics ]," type="string" cy:type="String"/>
      <att name="NODE_CUSTOMGRAPHICS_POSITION_2" value="C,C,c,0.00,0.00" type="string" cy:type="String"/>
      <att name="NODE_CUSTOMGRAPHICS_POSITION_9" value="C,C,c,0.00,0.00" type="string" cy:type="String"/>
      <att name="NODE_LABEL_FONT_SIZE" value="16" type="string" cy:type="String"/>
      <att name="NODE_CUSTOMGRAPHICS_POSITION_6" value="C,C,c,0.00,0.00" type="string" cy:type="String"/>
      <att name="NODE_LABEL" value="53" type="string" cy:type="String"/>
      <att name="NODE_NESTED_NETWORK_IMAGE_VISIBLE" value="true" type="string" cy:type="String"/>
      <att name="NODE_CUSTOMGRAPHICS_POSITION_5" value="C,C,c,0.00,0.00" type="string" cy:type="String"/>
      <att name="NODE_CUSTOMGRAPHICS_POSITION_1" value="C,C,c,0.00,0.00" type="string" cy:type="String"/>
      <att name="NODE_CUSTOMGRAPHICS_POSITION_7" value="C,C,c,0.00,0.00" type="string" cy:type="String"/>
      <att name="NODE_CUSTOMGRAPHICS_6" value="org.cytoscape.ding.customgraphics.NullCustomGraphics,0,[ Remove Graphics ]," type="string" cy:type="String"/>
      <att name="COMPOUND_NODE_PADDING" value="10.0" type="string" cy:type="String"/>
      <att name="NODE_CUSTOMGRAPHICS_3" value="org.cytoscape.ding.customgraphics.NullCustomGraphics,0,[ Remove Graphics ]," type="string" cy:type="String"/>
      <att name="COMPOUND_NODE_SHAPE" value="ROUND_RECTANGLE" type="string" cy:type="String"/>
      <att name="NODE_CUSTOMGRAPHICS_SIZE_2" value="41.96110210696921" type="string" cy:type="String"/>
      <att name="NODE_CUSTOMGRAPHICS_2" value="org.cytoscape.ding.customgraphics.NullCustomGraphics,0,[ Remove Graphics ]," type="string" cy:type="String"/>
      <att name="NODE_LABEL_WIDTH" value="200.0" type="string" cy:type="String"/>
      <att name="NODE_CUSTOMGRAPHICS_SIZE_8" value="41.96110210696921" type="string" cy:type="String"/>
      <att name="NODE_VISIBLE" value="true" type="string" cy:type="String"/>
      <att name="NODE_BORDER_TRANSPARENCY" value="255" type="string" cy:type="String"/>
      <att name="NODE_CUSTOMGRAPHICS_9" value="org.cytoscape.ding.customgraphics.NullCustomGraphics,0,[ Remove Graphics ]," type="string" cy:type="String"/>
      <att name="NODE_CUSTOMGRAPHICS_1" value="org.cytoscape.ding.customgraphics.NullCustomGraphics,0,[ Remove Graphics ]," type="string" cy:type="String"/>
      <att name="NODE_CUSTOMGRAPHICS_POSITION_4" value="C,C,c,0.00,0.00" type="string" cy:type="String"/>
      <att name="NODE_TOOLTIP" value="" type="string" cy:type="String"/>
      <att name="NODE_CUSTOMGRAPHICS_SIZE_3" value="41.96110210696921" type="string" cy:type="String"/>
      <att name="NODE_CUSTOMGRAPHICS_8" value="org.cytoscape.ding.customgraphics.NullCustomGraphics,0,[ Remove Graphics ]," type="string" cy:type="String"/>
      <att name="NODE_CUSTOMGRAPHICS_POSITION_3" value="C,C,c,0.00,0.00" type="string" cy:type="String"/>
      <att name="NODE_CUSTOMGRAPHICS_SIZE_6" value="41.96110210696921" type="string" cy:type="String"/>
      <att name="NODE_CUSTOMGRAPHICS_SIZE_9" value="41.96110210696921" type="string" cy:type="String"/>
      <att name="NODE_TRANSPARENCY" value="255" type="string" cy:type="String"/>
      <att name="NODE_LABEL_TRANSPARENCY" value="255" type="string" cy:type="String"/>
      <att name="NODE_SELECTED" value="false" type="string" cy:type="String"/>
      <att name="NODE_CUSTOMGRAPHICS_SIZE_7" value="41.96110210696921" type="string" cy:type="String"/>
      <att name="NODE_SELECTED_PAINT" value="#FFFF00" type="string" cy:type="String"/>
      <att name="NODE_CUSTOMGRAPHICS_4" value="org.cytoscape.ding.customgraphics.NullCustomGraphics,0,[ Remove Graphics ]," type="string" cy:type="String"/>
      <att name="NODE_DEPTH" value="0.0" type="string" cy:type="String"/>
      <att name="NODE_LABEL_POSITION" value="C,C,c,0.00,0.00" type="string" cy:type="String"/>
      <att name="NODE_BORDER_STROKE" value="SOLID" type="string" cy:type="String"/>
      <att name="NODE_CUSTOMGRAPHICS_SIZE_4" value="41.96110210696921" type="string" cy:type="String"/>
      <att name="NODE_CUSTOMGRAPHICS_SIZE_5" value="41.96110210696921" type="string" cy:type="String"/>
      <att name="NODE_LABEL_COLOR" value="#333333" type="string" cy:type="String"/>
      <att name="NODE_CUSTOMGRAPHICS_5" value="org.cytoscape.ding.customgraphics.NullCustomGraphics,0,[ Remove Graphics ]," type="string" cy:type="String"/>
      <att name="NODE_CUSTOMGRAPHICS_POSITION_8" value="C,C,c,0.00,0.00" type="string" cy:type="String"/>
      <att name="NODE_CUSTOMGRAPHICS_SIZE_1" value="41.96110210696921" type="string" cy:type="String"/>
    </graphics>
  </node>
  <node id="29403" label="EMLSAT00000008812">
    <att name="shared name" value="EMLSAT00000008812" type="string" cy:type="String"/>
    <att name="name" value="EMLSAT00000008812" type="string" cy:type="String"/>
    <att name="selected" value="0" type="boolean" cy:type="Boolean"/>
    <att name="K" value="8.77679147698246" type="real" cy:type="Double"/>
    <att name="BC" value="162" type="integer" cy:type="Integer"/>
    <att name="MM" value="0.87204612100875" type="real" cy:type="Double"/>
    <att name="absMM" value="0.87204612100875" type="real" cy:type="Double"/>
    <att name="Phenotype" value="0" type="string" cy:type="String"/>
    <att name="Lethal" value="0" type="boolean" cy:type="Boolean"/>
    <att name="KnownMolt" value="1" type="boolean" cy:type="Boolean"/>
    <att name="DE" value="0" type="boolean" cy:type="Boolean"/>
    <att name="TF" value="0" type="boolean" cy:type="Boolean"/>
    <att name="Annotation" value="RecName: Full=Acidic mammalian chitinase" type="string" cy:type="String"/>
    <att name="Rank" value="11" type="integer" cy:type="Integer"/>
    <att name="nParalog" value="4" type="integer" cy:type="Integer"/>
    <graphics fill="#9933FF" y="347.0" type="ELLIPSE" outline="#000000" z="0.0" x="679.0" h="68.88168557536467" w="68.88168557536467" width="0.0">
      <att name="NODE_LABEL_FONT_FACE" value="Dialog.plain,plain,10" type="string" cy:type="String"/>
      <att name="NODE_CUSTOMGRAPHICS_7" value="org.cytoscape.ding.customgraphics.NullCustomGraphics,0,[ Remove Graphics ]," type="string" cy:type="String"/>
      <att name="NODE_CUSTOMGRAPHICS_POSITION_2" value="C,C,c,0.00,0.00" type="string" cy:type="String"/>
      <att name="NODE_CUSTOMGRAPHICS_POSITION_9" value="C,C,c,0.00,0.00" type="string" cy:type="String"/>
      <att name="NODE_LABEL_FONT_SIZE" value="27" type="string" cy:type="String"/>
      <att name="NODE_CUSTOMGRAPHICS_POSITION_6" value="C,C,c,0.00,0.00" type="string" cy:type="String"/>
      <att name="NODE_LABEL" value="11" type="string" cy:type="String"/>
      <att name="NODE_NESTED_NETWORK_IMAGE_VISIBLE" value="true" type="string" cy:type="String"/>
      <att name="NODE_CUSTOMGRAPHICS_POSITION_5" value="C,C,c,0.00,0.00" type="string" cy:type="String"/>
      <att name="NODE_CUSTOMGRAPHICS_POSITION_1" value="C,C,c,0.00,0.00" type="string" cy:type="String"/>
      <att name="NODE_CUSTOMGRAPHICS_POSITION_7" value="C,C,c,0.00,0.00" type="string" cy:type="String"/>
      <att name="NODE_CUSTOMGRAPHICS_6" value="org.cytoscape.ding.customgraphics.NullCustomGraphics,0,[ Remove Graphics ]," type="string" cy:type="String"/>
      <att name="COMPOUND_NODE_PADDING" value="10.0" type="string" cy:type="String"/>
      <att name="NODE_CUSTOMGRAPHICS_3" value="org.cytoscape.ding.customgraphics.NullCustomGraphics,0,[ Remove Graphics ]," type="string" cy:type="String"/>
      <att name="COMPOUND_NODE_SHAPE" value="ROUND_RECTANGLE" type="string" cy:type="String"/>
      <att name="NODE_CUSTOMGRAPHICS_SIZE_2" value="68.88168557536467" type="string" cy:type="String"/>
      <att name="NODE_CUSTOMGRAPHICS_2" value="org.cytoscape.ding.customgraphics.NullCustomGraphics,0,[ Remove Graphics ]," type="string" cy:type="String"/>
      <att name="NODE_LABEL_WIDTH" value="200.0" type="string" cy:type="String"/>
      <att name="NODE_CUSTOMGRAPHICS_SIZE_8" value="68.88168557536467" type="string" cy:type="String"/>
      <att name="NODE_VISIBLE" value="true" type="string" cy:type="String"/>
      <att name="NODE_BORDER_TRANSPARENCY" value="255" type="string" cy:type="String"/>
      <att name="NODE_CUSTOMGRAPHICS_9" value="org.cytoscape.ding.customgraphics.NullCustomGraphics,0,[ Remove Graphics ]," type="string" cy:type="String"/>
      <att name="NODE_CUSTOMGRAPHICS_1" value="org.cytoscape.ding.customgraphics.NullCustomGraphics,0,[ Remove Graphics ]," type="string" cy:type="String"/>
      <att name="NODE_CUSTOMGRAPHICS_POSITION_4" value="C,C,c,0.00,0.00" type="string" cy:type="String"/>
      <att name="NODE_TOOLTIP" value="" type="string" cy:type="String"/>
      <att name="NODE_CUSTOMGRAPHICS_SIZE_3" value="68.88168557536467" type="string" cy:type="String"/>
      <att name="NODE_CUSTOMGRAPHICS_8" value="org.cytoscape.ding.customgraphics.NullCustomGraphics,0,[ Remove Graphics ]," type="string" cy:type="String"/>
      <att name="NODE_CUSTOMGRAPHICS_POSITION_3" value="C,C,c,0.00,0.00" type="string" cy:type="String"/>
      <att name="NODE_CUSTOMGRAPHICS_SIZE_6" value="68.88168557536467" type="string" cy:type="String"/>
      <att name="NODE_CUSTOMGRAPHICS_SIZE_9" value="68.88168557536467" type="string" cy:type="String"/>
      <att name="NODE_TRANSPARENCY" value="255" type="string" cy:type="String"/>
      <att name="NODE_LABEL_TRANSPARENCY" value="255" type="string" cy:type="String"/>
      <att name="NODE_SELECTED" value="false" type="string" cy:type="String"/>
      <att name="NODE_CUSTOMGRAPHICS_SIZE_7" value="68.88168557536467" type="string" cy:type="String"/>
      <att name="NODE_SELECTED_PAINT" value="#FFFF00" type="string" cy:type="String"/>
      <att name="NODE_CUSTOMGRAPHICS_4" value="org.cytoscape.ding.customgraphics.NullCustomGraphics,0,[ Remove Graphics ]," type="string" cy:type="String"/>
      <att name="NODE_DEPTH" value="0.0" type="string" cy:type="String"/>
      <att name="NODE_LABEL_POSITION" value="C,C,c,0.00,0.00" type="string" cy:type="String"/>
      <att name="NODE_BORDER_STROKE" value="SOLID" type="string" cy:type="String"/>
      <att name="NODE_CUSTOMGRAPHICS_SIZE_4" value="68.88168557536467" type="string" cy:type="String"/>
      <att name="NODE_CUSTOMGRAPHICS_SIZE_5" value="68.88168557536467" type="string" cy:type="String"/>
      <att name="NODE_LABEL_COLOR" value="#333333" type="string" cy:type="String"/>
      <att name="NODE_CUSTOMGRAPHICS_5" value="org.cytoscape.ding.customgraphics.NullCustomGraphics,0,[ Remove Graphics ]," type="string" cy:type="String"/>
      <att name="NODE_CUSTOMGRAPHICS_POSITION_8" value="C,C,c,0.00,0.00" type="string" cy:type="String"/>
      <att name="NODE_CUSTOMGRAPHICS_SIZE_1" value="68.88168557536467" type="string" cy:type="String"/>
    </graphics>
  </node>
  <node id="29346" label="EMLSAT00000007315">
    <att name="shared name" value="EMLSAT00000007315" type="string" cy:type="String"/>
    <att name="name" value="EMLSAT00000007315" type="string" cy:type="String"/>
    <att name="selected" value="0" type="boolean" cy:type="Boolean"/>
    <att name="K" value="2.43499032009962" type="real" cy:type="Double"/>
    <att name="BC" value="3" type="integer" cy:type="Integer"/>
    <att name="MM" value="0.706457168837079" type="real" cy:type="Double"/>
    <att name="absMM" value="0.706457168837079" type="real" cy:type="Double"/>
    <att name="Phenotype" value="0" type="string" cy:type="String"/>
    <att name="Lethal" value="0" type="boolean" cy:type="Boolean"/>
    <att name="KnownMolt" value="0" type="boolean" cy:type="Boolean"/>
    <att name="DE" value="1" type="boolean" cy:type="Boolean"/>
    <att name="TF" value="0" type="boolean" cy:type="Boolean"/>
    <att name="Annotation" value="RecName: Full=Catalase" type="string" cy:type="String"/>
    <att name="Rank" value="45" type="integer" cy:type="Integer"/>
    <att name="nParalog" value="0" type="integer" cy:type="Integer"/>
    <graphics fill="#00CC66" y="1131.0" type="DIAMOND" outline="#000000" z="0.0" x="450.0" h="40.53484602917342" w="40.53484602917342" width="0.0">
      <att name="NODE_LABEL_FONT_FACE" value="Dialog.plain,plain,10" type="string" cy:type="String"/>
      <att name="NODE_CUSTOMGRAPHICS_7" value="org.cytoscape.ding.customgraphics.NullCustomGraphics,0,[ Remove Graphics ]," type="string" cy:type="String"/>
      <att name="NODE_CUSTOMGRAPHICS_POSITION_2" value="C,C,c,0.00,0.00" type="string" cy:type="String"/>
      <att name="NODE_CUSTOMGRAPHICS_POSITION_9" value="C,C,c,0.00,0.00" type="string" cy:type="String"/>
      <att name="NODE_LABEL_FONT_SIZE" value="18" type="string" cy:type="String"/>
      <att name="NODE_CUSTOMGRAPHICS_POSITION_6" value="C,C,c,0.00,0.00" type="string" cy:type="String"/>
      <att name="NODE_LABEL" value="45" type="string" cy:type="String"/>
      <att name="NODE_NESTED_NETWORK_IMAGE_VISIBLE" value="true" type="string" cy:type="String"/>
      <att name="NODE_CUSTOMGRAPHICS_POSITION_5" value="C,C,c,0.00,0.00" type="string" cy:type="String"/>
      <att name="NODE_CUSTOMGRAPHICS_POSITION_1" value="C,C,c,0.00,0.00" type="string" cy:type="String"/>
      <att name="NODE_CUSTOMGRAPHICS_POSITION_7" value="C,C,c,0.00,0.00" type="string" cy:type="String"/>
      <att name="NODE_CUSTOMGRAPHICS_6" value="org.cytoscape.ding.customgraphics.NullCustomGraphics,0,[ Remove Graphics ]," type="string" cy:type="String"/>
      <att name="COMPOUND_NODE_PADDING" value="10.0" type="string" cy:type="String"/>
      <att name="NODE_CUSTOMGRAPHICS_3" value="org.cytoscape.ding.customgraphics.NullCustomGraphics,0,[ Remove Graphics ]," type="string" cy:type="String"/>
      <att name="COMPOUND_NODE_SHAPE" value="ROUND_RECTANGLE" type="string" cy:type="String"/>
      <att name="NODE_CUSTOMGRAPHICS_SIZE_2" value="40.53484602917342" type="string" cy:type="String"/>
      <att name="NODE_CUSTOMGRAPHICS_2" value="org.cytoscape.ding.customgraphics.NullCustomGraphics,0,[ Remove Graphics ]," type="string" cy:type="String"/>
      <att name="NODE_LABEL_WIDTH" value="200.0" type="string" cy:type="String"/>
      <att name="NODE_CUSTOMGRAPHICS_SIZE_8" value="40.53484602917342" type="string" cy:type="String"/>
      <att name="NODE_VISIBLE" value="true" type="string" cy:type="String"/>
      <att name="NODE_BORDER_TRANSPARENCY" value="255" type="string" cy:type="String"/>
      <att name="NODE_CUSTOMGRAPHICS_9" value="org.cytoscape.ding.customgraphics.NullCustomGraphics,0,[ Remove Graphics ]," type="string" cy:type="String"/>
      <att name="NODE_CUSTOMGRAPHICS_1" value="org.cytoscape.ding.customgraphics.NullCustomGraphics,0,[ Remove Graphics ]," type="string" cy:type="String"/>
      <att name="NODE_CUSTOMGRAPHICS_POSITION_4" value="C,C,c,0.00,0.00" type="string" cy:type="String"/>
      <att name="NODE_TOOLTIP" value="" type="string" cy:type="String"/>
      <att name="NODE_CUSTOMGRAPHICS_SIZE_3" value="40.53484602917342" type="string" cy:type="String"/>
      <att name="NODE_CUSTOMGRAPHICS_8" value="org.cytoscape.ding.customgraphics.NullCustomGraphics,0,[ Remove Graphics ]," type="string" cy:type="String"/>
      <att name="NODE_CUSTOMGRAPHICS_POSITION_3" value="C,C,c,0.00,0.00" type="string" cy:type="String"/>
      <att name="NODE_CUSTOMGRAPHICS_SIZE_6" value="40.53484602917342" type="string" cy:type="String"/>
      <att name="NODE_CUSTOMGRAPHICS_SIZE_9" value="40.53484602917342" type="string" cy:type="String"/>
      <att name="NODE_TRANSPARENCY" value="255" type="string" cy:type="String"/>
      <att name="NODE_LABEL_TRANSPARENCY" value="255" type="string" cy:type="String"/>
      <att name="NODE_SELECTED" value="false" type="string" cy:type="String"/>
      <att name="NODE_CUSTOMGRAPHICS_SIZE_7" value="40.53484602917342" type="string" cy:type="String"/>
      <att name="NODE_SELECTED_PAINT" value="#FFFF00" type="string" cy:type="String"/>
      <att name="NODE_CUSTOMGRAPHICS_4" value="org.cytoscape.ding.customgraphics.NullCustomGraphics,0,[ Remove Graphics ]," type="string" cy:type="String"/>
      <att name="NODE_DEPTH" value="0.0" type="string" cy:type="String"/>
      <att name="NODE_LABEL_POSITION" value="C,C,c,0.00,0.00" type="string" cy:type="String"/>
      <att name="NODE_BORDER_STROKE" value="SOLID" type="string" cy:type="String"/>
      <att name="NODE_CUSTOMGRAPHICS_SIZE_4" value="40.53484602917342" type="string" cy:type="String"/>
      <att name="NODE_CUSTOMGRAPHICS_SIZE_5" value="40.53484602917342" type="string" cy:type="String"/>
      <att name="NODE_LABEL_COLOR" value="#333333" type="string" cy:type="String"/>
      <att name="NODE_CUSTOMGRAPHICS_5" value="org.cytoscape.ding.customgraphics.NullCustomGraphics,0,[ Remove Graphics ]," type="string" cy:type="String"/>
      <att name="NODE_CUSTOMGRAPHICS_POSITION_8" value="C,C,c,0.00,0.00" type="string" cy:type="String"/>
      <att name="NODE_CUSTOMGRAPHICS_SIZE_1" value="40.53484602917342" type="string" cy:type="String"/>
    </graphics>
  </node>
  <node id="29290" label="EMLSAT00000009804">
    <att name="shared name" value="EMLSAT00000009804" type="string" cy:type="String"/>
    <att name="name" value="EMLSAT00000009804" type="string" cy:type="String"/>
    <att name="selected" value="0" type="boolean" cy:type="Boolean"/>
    <att name="K" value="0.528278739642644" type="real" cy:type="Double"/>
    <att name="BC" value="0" type="integer" cy:type="Integer"/>
    <att name="MM" value="0.52869182544023" type="real" cy:type="Double"/>
    <att name="absMM" value="0.52869182544023" type="real" cy:type="Double"/>
    <att name="Phenotype" value="NA_ID" type="string" cy:type="String"/>
    <att name="Lethal" value="0" type="boolean" cy:type="Boolean"/>
    <att name="KnownMolt" value="0" type="boolean" cy:type="Boolean"/>
    <att name="DE" value="0" type="boolean" cy:type="Boolean"/>
    <att name="TF" value="0" type="boolean" cy:type="Boolean"/>
    <att name="Annotation" value="NA" type="string" cy:type="String"/>
    <att name="Rank" value="78" type="integer" cy:type="Integer"/>
    <att name="nParalog" value="1" type="integer" cy:type="Integer"/>
    <graphics fill="#00CC66" y="1131.0" type="ELLIPSE" outline="#000000" z="0.0" x="525.0" h="40.0" w="40.0" width="0.0">
      <att name="NODE_LABEL_FONT_FACE" value="Dialog.plain,plain,10" type="string" cy:type="String"/>
      <att name="NODE_CUSTOMGRAPHICS_7" value="org.cytoscape.ding.customgraphics.NullCustomGraphics,0,[ Remove Graphics ]," type="string" cy:type="String"/>
      <att name="NODE_CUSTOMGRAPHICS_POSITION_2" value="C,C,c,0.00,0.00" type="string" cy:type="String"/>
      <att name="NODE_CUSTOMGRAPHICS_POSITION_9" value="C,C,c,0.00,0.00" type="string" cy:type="String"/>
      <att name="NODE_LABEL_FONT_SIZE" value="9" type="string" cy:type="String"/>
      <att name="NODE_CUSTOMGRAPHICS_POSITION_6" value="C,C,c,0.00,0.00" type="string" cy:type="String"/>
      <att name="NODE_LABEL" value="78" type="string" cy:type="String"/>
      <att name="NODE_NESTED_NETWORK_IMAGE_VISIBLE" value="true" type="string" cy:type="String"/>
      <att name="NODE_CUSTOMGRAPHICS_POSITION_5" value="C,C,c,0.00,0.00" type="string" cy:type="String"/>
      <att name="NODE_CUSTOMGRAPHICS_POSITION_1" value="C,C,c,0.00,0.00" type="string" cy:type="String"/>
      <att name="NODE_CUSTOMGRAPHICS_POSITION_7" value="C,C,c,0.00,0.00" type="string" cy:type="String"/>
      <att name="NODE_CUSTOMGRAPHICS_6" value="org.cytoscape.ding.customgraphics.NullCustomGraphics,0,[ Remove Graphics ]," type="string" cy:type="String"/>
      <att name="COMPOUND_NODE_PADDING" value="10.0" type="string" cy:type="String"/>
      <att name="NODE_CUSTOMGRAPHICS_3" value="org.cytoscape.ding.customgraphics.NullCustomGraphics,0,[ Remove Graphics ]," type="string" cy:type="String"/>
      <att name="COMPOUND_NODE_SHAPE" value="ROUND_RECTANGLE" type="string" cy:type="String"/>
      <att name="NODE_CUSTOMGRAPHICS_SIZE_2" value="40.0" type="string" cy:type="String"/>
      <att name="NODE_CUSTOMGRAPHICS_2" value="org.cytoscape.ding.customgraphics.NullCustomGraphics,0,[ Remove Graphics ]," type="string" cy:type="String"/>
      <att name="NODE_LABEL_WIDTH" value="200.0" type="string" cy:type="String"/>
      <att name="NODE_CUSTOMGRAPHICS_SIZE_8" value="40.0" type="string" cy:type="String"/>
      <att name="NODE_VISIBLE" value="true" type="string" cy:type="String"/>
      <att name="NODE_BORDER_TRANSPARENCY" value="255" type="string" cy:type="String"/>
      <att name="NODE_CUSTOMGRAPHICS_9" value="org.cytoscape.ding.customgraphics.NullCustomGraphics,0,[ Remove Graphics ]," type="string" cy:type="String"/>
      <att name="NODE_CUSTOMGRAPHICS_1" value="org.cytoscape.ding.customgraphics.NullCustomGraphics,0,[ Remove Graphics ]," type="string" cy:type="String"/>
      <att name="NODE_CUSTOMGRAPHICS_POSITION_4" value="C,C,c,0.00,0.00" type="string" cy:type="String"/>
      <att name="NODE_TOOLTIP" value="" type="string" cy:type="String"/>
      <att name="NODE_CUSTOMGRAPHICS_SIZE_3" value="40.0" type="string" cy:type="String"/>
      <att name="NODE_CUSTOMGRAPHICS_8" value="org.cytoscape.ding.customgraphics.NullCustomGraphics,0,[ Remove Graphics ]," type="string" cy:type="String"/>
      <att name="NODE_CUSTOMGRAPHICS_POSITION_3" value="C,C,c,0.00,0.00" type="string" cy:type="String"/>
      <att name="NODE_CUSTOMGRAPHICS_SIZE_6" value="40.0" type="string" cy:type="String"/>
      <att name="NODE_CUSTOMGRAPHICS_SIZE_9" value="40.0" type="string" cy:type="String"/>
      <att name="NODE_TRANSPARENCY" value="255" type="string" cy:type="String"/>
      <att name="NODE_LABEL_TRANSPARENCY" value="255" type="string" cy:type="String"/>
      <att name="NODE_SELECTED" value="false" type="string" cy:type="String"/>
      <att name="NODE_CUSTOMGRAPHICS_SIZE_7" value="40.0" type="string" cy:type="String"/>
      <att name="NODE_SELECTED_PAINT" value="#FFFF00" type="string" cy:type="String"/>
      <att name="NODE_CUSTOMGRAPHICS_4" value="org.cytoscape.ding.customgraphics.NullCustomGraphics,0,[ Remove Graphics ]," type="string" cy:type="String"/>
      <att name="NODE_DEPTH" value="0.0" type="string" cy:type="String"/>
      <att name="NODE_LABEL_POSITION" value="C,C,c,0.00,0.00" type="string" cy:type="String"/>
      <att name="NODE_BORDER_STROKE" value="SOLID" type="string" cy:type="String"/>
      <att name="NODE_CUSTOMGRAPHICS_SIZE_4" value="40.0" type="string" cy:type="String"/>
      <att name="NODE_CUSTOMGRAPHICS_SIZE_5" value="40.0" type="string" cy:type="String"/>
      <att name="NODE_LABEL_COLOR" value="#333333" type="string" cy:type="String"/>
      <att name="NODE_CUSTOMGRAPHICS_5" value="org.cytoscape.ding.customgraphics.NullCustomGraphics,0,[ Remove Graphics ]," type="string" cy:type="String"/>
      <att name="NODE_CUSTOMGRAPHICS_POSITION_8" value="C,C,c,0.00,0.00" type="string" cy:type="String"/>
      <att name="NODE_CUSTOMGRAPHICS_SIZE_1" value="40.0" type="string" cy:type="String"/>
    </graphics>
  </node>
  <node id="29235" label="EMLSAT00000009802">
    <att name="shared name" value="EMLSAT00000009802" type="string" cy:type="String"/>
    <att name="name" value="EMLSAT00000009802" type="string" cy:type="String"/>
    <att name="selected" value="0" type="boolean" cy:type="Boolean"/>
    <att name="K" value="1.60721627513054" type="real" cy:type="Double"/>
    <att name="BC" value="0" type="integer" cy:type="Integer"/>
    <att name="MM" value="0.669138767947634" type="real" cy:type="Double"/>
    <att name="absMM" value="0.669138767947634" type="real" cy:type="Double"/>
    <att name="Phenotype" value="0" type="string" cy:type="String"/>
    <att name="Lethal" value="0" type="boolean" cy:type="Boolean"/>
    <att name="KnownMolt" value="0" type="boolean" cy:type="Boolean"/>
    <att name="DE" value="1" type="boolean" cy:type="Boolean"/>
    <att name="TF" value="0" type="boolean" cy:type="Boolean"/>
    <att name="Annotation" value="RecName: Full=Ubiquitin-associated and SH3 domain-containing protein B" type="string" cy:type="String"/>
    <att name="Rank" value="60" type="integer" cy:type="Integer"/>
    <att name="nParalog" value="0" type="integer" cy:type="Integer"/>
    <graphics fill="#00CC66" y="1131.0" type="DIAMOND" outline="#000000" z="0.0" x="600.0" h="40.0" w="40.0" width="0.0">
      <att name="NODE_LABEL_FONT_FACE" value="Dialog.plain,plain,10" type="string" cy:type="String"/>
      <att name="NODE_CUSTOMGRAPHICS_7" value="org.cytoscape.ding.customgraphics.NullCustomGraphics,0,[ Remove Graphics ]," type="string" cy:type="String"/>
      <att name="NODE_CUSTOMGRAPHICS_POSITION_2" value="C,C,c,0.00,0.00" type="string" cy:type="String"/>
      <att name="NODE_CUSTOMGRAPHICS_POSITION_9" value="C,C,c,0.00,0.00" type="string" cy:type="String"/>
      <att name="NODE_LABEL_FONT_SIZE" value="14" type="string" cy:type="String"/>
      <att name="NODE_CUSTOMGRAPHICS_POSITION_6" value="C,C,c,0.00,0.00" type="string" cy:type="String"/>
      <att name="NODE_LABEL" value="60" type="string" cy:type="String"/>
      <att name="NODE_NESTED_NETWORK_IMAGE_VISIBLE" value="true" type="string" cy:type="String"/>
      <att name="NODE_CUSTOMGRAPHICS_POSITION_5" value="C,C,c,0.00,0.00" type="string" cy:type="String"/>
      <att name="NODE_CUSTOMGRAPHICS_POSITION_1" value="C,C,c,0.00,0.00" type="string" cy:type="String"/>
      <att name="NODE_CUSTOMGRAPHICS_POSITION_7" value="C,C,c,0.00,0.00" type="string" cy:type="String"/>
      <att name="NODE_CUSTOMGRAPHICS_6" value="org.cytoscape.ding.customgraphics.NullCustomGraphics,0,[ Remove Graphics ]," type="string" cy:type="String"/>
      <att name="COMPOUND_NODE_PADDING" value="10.0" type="string" cy:type="String"/>
      <att name="NODE_CUSTOMGRAPHICS_3" value="org.cytoscape.ding.customgraphics.NullCustomGraphics,0,[ Remove Graphics ]," type="string" cy:type="String"/>
      <att name="COMPOUND_NODE_SHAPE" value="ROUND_RECTANGLE" type="string" cy:type="String"/>
      <att name="NODE_CUSTOMGRAPHICS_SIZE_2" value="40.0" type="string" cy:type="String"/>
      <att name="NODE_CUSTOMGRAPHICS_2" value="org.cytoscape.ding.customgraphics.NullCustomGraphics,0,[ Remove Graphics ]," type="string" cy:type="String"/>
      <att name="NODE_LABEL_WIDTH" value="200.0" type="string" cy:type="String"/>
      <att name="NODE_CUSTOMGRAPHICS_SIZE_8" value="40.0" type="string" cy:type="String"/>
      <att name="NODE_VISIBLE" value="true" type="string" cy:type="String"/>
      <att name="NODE_BORDER_TRANSPARENCY" value="255" type="string" cy:type="String"/>
      <att name="NODE_CUSTOMGRAPHICS_9" value="org.cytoscape.ding.customgraphics.NullCustomGraphics,0,[ Remove Graphics ]," type="string" cy:type="String"/>
      <att name="NODE_CUSTOMGRAPHICS_1" value="org.cytoscape.ding.customgraphics.NullCustomGraphics,0,[ Remove Graphics ]," type="string" cy:type="String"/>
      <att name="NODE_CUSTOMGRAPHICS_POSITION_4" value="C,C,c,0.00,0.00" type="string" cy:type="String"/>
      <att name="NODE_TOOLTIP" value="" type="string" cy:type="String"/>
      <att name="NODE_CUSTOMGRAPHICS_SIZE_3" value="40.0" type="string" cy:type="String"/>
      <att name="NODE_CUSTOMGRAPHICS_8" value="org.cytoscape.ding.customgraphics.NullCustomGraphics,0,[ Remove Graphics ]," type="string" cy:type="String"/>
      <att name="NODE_CUSTOMGRAPHICS_POSITION_3" value="C,C,c,0.00,0.00" type="string" cy:type="String"/>
      <att name="NODE_CUSTOMGRAPHICS_SIZE_6" value="40.0" type="string" cy:type="String"/>
      <att name="NODE_CUSTOMGRAPHICS_SIZE_9" value="40.0" type="string" cy:type="String"/>
      <att name="NODE_TRANSPARENCY" value="255" type="string" cy:type="String"/>
      <att name="NODE_LABEL_TRANSPARENCY" value="255" type="string" cy:type="String"/>
      <att name="NODE_SELECTED" value="false" type="string" cy:type="String"/>
      <att name="NODE_CUSTOMGRAPHICS_SIZE_7" value="40.0" type="string" cy:type="String"/>
      <att name="NODE_SELECTED_PAINT" value="#FFFF00" type="string" cy:type="String"/>
      <att name="NODE_CUSTOMGRAPHICS_4" value="org.cytoscape.ding.customgraphics.NullCustomGraphics,0,[ Remove Graphics ]," type="string" cy:type="String"/>
      <att name="NODE_DEPTH" value="0.0" type="string" cy:type="String"/>
      <att name="NODE_LABEL_POSITION" value="C,C,c,0.00,0.00" type="string" cy:type="String"/>
      <att name="NODE_BORDER_STROKE" value="SOLID" type="string" cy:type="String"/>
      <att name="NODE_CUSTOMGRAPHICS_SIZE_4" value="40.0" type="string" cy:type="String"/>
      <att name="NODE_CUSTOMGRAPHICS_SIZE_5" value="40.0" type="string" cy:type="String"/>
      <att name="NODE_LABEL_COLOR" value="#333333" type="string" cy:type="String"/>
      <att name="NODE_CUSTOMGRAPHICS_5" value="org.cytoscape.ding.customgraphics.NullCustomGraphics,0,[ Remove Graphics ]," type="string" cy:type="String"/>
      <att name="NODE_CUSTOMGRAPHICS_POSITION_8" value="C,C,c,0.00,0.00" type="string" cy:type="String"/>
      <att name="NODE_CUSTOMGRAPHICS_SIZE_1" value="40.0" type="string" cy:type="String"/>
    </graphics>
  </node>
  <node id="29181" label="EMLSAT00000006157">
    <att name="shared name" value="EMLSAT00000006157" type="string" cy:type="String"/>
    <att name="name" value="EMLSAT00000006157" type="string" cy:type="String"/>
    <att name="selected" value="0" type="boolean" cy:type="Boolean"/>
    <att name="K" value="3.18025140934751" type="real" cy:type="Double"/>
    <att name="BC" value="0" type="integer" cy:type="Integer"/>
    <att name="MM" value="0.748511819880229" type="real" cy:type="Double"/>
    <att name="absMM" value="0.748511819880229" type="real" cy:type="Double"/>
    <att name="Phenotype" value="1" type="string" cy:type="String"/>
    <att name="Lethal" value="0" type="boolean" cy:type="Boolean"/>
    <att name="KnownMolt" value="0" type="boolean" cy:type="Boolean"/>
    <att name="DE" value="1" type="boolean" cy:type="Boolean"/>
    <att name="TF" value="0" type="boolean" cy:type="Boolean"/>
    <att name="Annotation" value="RecName: Full=Ankyrin repeat and BTB/POZ domain-containing protein 2" type="string" cy:type="String"/>
    <att name="Rank" value="48" type="integer" cy:type="Integer"/>
    <att name="nParalog" value="12" type="integer" cy:type="Integer"/>
    <graphics fill="#00CC66" y="751.2863846252924" type="DIAMOND" outline="#000000" z="0.0" x="710.8328703978527" h="40.0" w="40.0" width="0.0">
      <att name="NODE_LABEL_FONT_FACE" value="Dialog.plain,plain,10" type="string" cy:type="String"/>
      <att name="NODE_CUSTOMGRAPHICS_7" value="org.cytoscape.ding.customgraphics.NullCustomGraphics,0,[ Remove Graphics ]," type="string" cy:type="String"/>
      <att name="NODE_CUSTOMGRAPHICS_POSITION_2" value="C,C,c,0.00,0.00" type="string" cy:type="String"/>
      <att name="NODE_CUSTOMGRAPHICS_POSITION_9" value="C,C,c,0.00,0.00" type="string" cy:type="String"/>
      <att name="NODE_LABEL_FONT_SIZE" value="17" type="string" cy:type="String"/>
      <att name="NODE_CUSTOMGRAPHICS_POSITION_6" value="C,C,c,0.00,0.00" type="string" cy:type="String"/>
      <att name="NODE_LABEL" value="48" type="string" cy:type="String"/>
      <att name="NODE_NESTED_NETWORK_IMAGE_VISIBLE" value="true" type="string" cy:type="String"/>
      <att name="NODE_CUSTOMGRAPHICS_POSITION_5" value="C,C,c,0.00,0.00" type="string" cy:type="String"/>
      <att name="NODE_CUSTOMGRAPHICS_POSITION_1" value="C,C,c,0.00,0.00" type="string" cy:type="String"/>
      <att name="NODE_CUSTOMGRAPHICS_POSITION_7" value="C,C,c,0.00,0.00" type="string" cy:type="String"/>
      <att name="NODE_CUSTOMGRAPHICS_6" value="org.cytoscape.ding.customgraphics.NullCustomGraphics,0,[ Remove Graphics ]," type="string" cy:type="String"/>
      <att name="COMPOUND_NODE_PADDING" value="10.0" type="string" cy:type="String"/>
      <att name="NODE_CUSTOMGRAPHICS_3" value="org.cytoscape.ding.customgraphics.NullCustomGraphics,0,[ Remove Graphics ]," type="string" cy:type="String"/>
      <att name="COMPOUND_NODE_SHAPE" value="ROUND_RECTANGLE" type="string" cy:type="String"/>
      <att name="NODE_CUSTOMGRAPHICS_SIZE_2" value="40.0" type="string" cy:type="String"/>
      <att name="NODE_CUSTOMGRAPHICS_2" value="org.cytoscape.ding.customgraphics.NullCustomGraphics,0,[ Remove Graphics ]," type="string" cy:type="String"/>
      <att name="NODE_LABEL_WIDTH" value="200.0" type="string" cy:type="String"/>
      <att name="NODE_CUSTOMGRAPHICS_SIZE_8" value="40.0" type="string" cy:type="String"/>
      <att name="NODE_VISIBLE" value="true" type="string" cy:type="String"/>
      <att name="NODE_BORDER_TRANSPARENCY" value="255" type="string" cy:type="String"/>
      <att name="NODE_CUSTOMGRAPHICS_9" value="org.cytoscape.ding.customgraphics.NullCustomGraphics,0,[ Remove Graphics ]," type="string" cy:type="String"/>
      <att name="NODE_CUSTOMGRAPHICS_1" value="org.cytoscape.ding.customgraphics.NullCustomGraphics,0,[ Remove Graphics ]," type="string" cy:type="String"/>
      <att name="NODE_CUSTOMGRAPHICS_POSITION_4" value="C,C,c,0.00,0.00" type="string" cy:type="String"/>
      <att name="NODE_TOOLTIP" value="" type="string" cy:type="String"/>
      <att name="NODE_CUSTOMGRAPHICS_SIZE_3" value="40.0" type="string" cy:type="String"/>
      <att name="NODE_CUSTOMGRAPHICS_8" value="org.cytoscape.ding.customgraphics.NullCustomGraphics,0,[ Remove Graphics ]," type="string" cy:type="String"/>
      <att name="NODE_CUSTOMGRAPHICS_POSITION_3" value="C,C,c,0.00,0.00" type="string" cy:type="String"/>
      <att name="NODE_CUSTOMGRAPHICS_SIZE_6" value="40.0" type="string" cy:type="String"/>
      <att name="NODE_CUSTOMGRAPHICS_SIZE_9" value="40.0" type="string" cy:type="String"/>
      <att name="NODE_TRANSPARENCY" value="255" type="string" cy:type="String"/>
      <att name="NODE_LABEL_TRANSPARENCY" value="255" type="string" cy:type="String"/>
      <att name="NODE_SELECTED" value="false" type="string" cy:type="String"/>
      <att name="NODE_CUSTOMGRAPHICS_SIZE_7" value="40.0" type="string" cy:type="String"/>
      <att name="NODE_SELECTED_PAINT" value="#FFFF00" type="string" cy:type="String"/>
      <att name="NODE_CUSTOMGRAPHICS_4" value="org.cytoscape.ding.customgraphics.NullCustomGraphics,0,[ Remove Graphics ]," type="string" cy:type="String"/>
      <att name="NODE_DEPTH" value="0.0" type="string" cy:type="String"/>
      <att name="NODE_LABEL_POSITION" value="C,C,c,0.00,0.00" type="string" cy:type="String"/>
      <att name="NODE_BORDER_STROKE" value="SOLID" type="string" cy:type="String"/>
      <att name="NODE_CUSTOMGRAPHICS_SIZE_4" value="40.0" type="string" cy:type="String"/>
      <att name="NODE_CUSTOMGRAPHICS_SIZE_5" value="40.0" type="string" cy:type="String"/>
      <att name="NODE_LABEL_COLOR" value="#333333" type="string" cy:type="String"/>
      <att name="NODE_CUSTOMGRAPHICS_5" value="org.cytoscape.ding.customgraphics.NullCustomGraphics,0,[ Remove Graphics ]," type="string" cy:type="String"/>
      <att name="NODE_CUSTOMGRAPHICS_POSITION_8" value="C,C,c,0.00,0.00" type="string" cy:type="String"/>
      <att name="NODE_CUSTOMGRAPHICS_SIZE_1" value="40.0" type="string" cy:type="String"/>
    </graphics>
  </node>
  <node id="29128" label="EMLSAT00000010914">
    <att name="shared name" value="EMLSAT00000010914" type="string" cy:type="String"/>
    <att name="name" value="EMLSAT00000010914" type="string" cy:type="String"/>
    <att name="selected" value="0" type="boolean" cy:type="Boolean"/>
    <att name="K" value="4.88762813106126" type="real" cy:type="Double"/>
    <att name="BC" value="235" type="integer" cy:type="Integer"/>
    <att name="MM" value="0.803601338894725" type="real" cy:type="Double"/>
    <att name="absMM" value="0.803601338894725" type="real" cy:type="Double"/>
    <att name="Phenotype" value="4" type="string" cy:type="String"/>
    <att name="Lethal" value="1" type="boolean" cy:type="Boolean"/>
    <att name="KnownMolt" value="0" type="boolean" cy:type="Boolean"/>
    <att name="DE" value="0" type="boolean" cy:type="Boolean"/>
    <att name="TF" value="1" type="boolean" cy:type="Boolean"/>
    <att name="Annotation" value="RecName: Full=Embryonic polarity protein dorsal" type="string" cy:type="String"/>
    <att name="Rank" value="21" type="integer" cy:type="Integer"/>
    <att name="nParalog" value="2" type="integer" cy:type="Integer"/>
    <graphics fill="#FF0000" y="560.963335878093" type="ELLIPSE" outline="#000000" z="0.0" x="246.36453247070312" h="81.89627228525121" w="81.89627228525121" width="0.0">
      <att name="NODE_LABEL_FONT_FACE" value="Dialog.plain,plain,10" type="string" cy:type="String"/>
      <att name="NODE_CUSTOMGRAPHICS_7" value="org.cytoscape.ding.customgraphics.NullCustomGraphics,0,[ Remove Graphics ]," type="string" cy:type="String"/>
      <att name="NODE_CUSTOMGRAPHICS_POSITION_2" value="C,C,c,0.00,0.00" type="string" cy:type="String"/>
      <att name="NODE_CUSTOMGRAPHICS_POSITION_9" value="C,C,c,0.00,0.00" type="string" cy:type="String"/>
      <att name="NODE_LABEL_FONT_SIZE" value="25" type="string" cy:type="String"/>
      <att name="NODE_CUSTOMGRAPHICS_POSITION_6" value="C,C,c,0.00,0.00" type="string" cy:type="String"/>
      <att name="NODE_LABEL" value="21" type="string" cy:type="String"/>
      <att name="NODE_NESTED_NETWORK_IMAGE_VISIBLE" value="true" type="string" cy:type="String"/>
      <att name="NODE_CUSTOMGRAPHICS_POSITION_5" value="C,C,c,0.00,0.00" type="string" cy:type="String"/>
      <att name="NODE_CUSTOMGRAPHICS_POSITION_1" value="C,C,c,0.00,0.00" type="string" cy:type="String"/>
      <att name="NODE_CUSTOMGRAPHICS_POSITION_7" value="C,C,c,0.00,0.00" type="string" cy:type="String"/>
      <att name="NODE_CUSTOMGRAPHICS_6" value="org.cytoscape.ding.customgraphics.NullCustomGraphics,0,[ Remove Graphics ]," type="string" cy:type="String"/>
      <att name="COMPOUND_NODE_PADDING" value="10.0" type="string" cy:type="String"/>
      <att name="NODE_CUSTOMGRAPHICS_3" value="org.cytoscape.ding.customgraphics.NullCustomGraphics,0,[ Remove Graphics ]," type="string" cy:type="String"/>
      <att name="COMPOUND_NODE_SHAPE" value="ROUND_RECTANGLE" type="string" cy:type="String"/>
      <att name="NODE_CUSTOMGRAPHICS_SIZE_2" value="81.89627228525121" type="string" cy:type="String"/>
      <att name="NODE_CUSTOMGRAPHICS_2" value="org.cytoscape.ding.customgraphics.NullCustomGraphics,0,[ Remove Graphics ]," type="string" cy:type="String"/>
      <att name="NODE_LABEL_WIDTH" value="200.0" type="string" cy:type="String"/>
      <att name="NODE_CUSTOMGRAPHICS_SIZE_8" value="81.89627228525121" type="string" cy:type="String"/>
      <att name="NODE_VISIBLE" value="true" type="string" cy:type="String"/>
      <att name="NODE_BORDER_TRANSPARENCY" value="255" type="string" cy:type="String"/>
      <att name="NODE_CUSTOMGRAPHICS_9" value="org.cytoscape.ding.customgraphics.NullCustomGraphics,0,[ Remove Graphics ]," type="string" cy:type="String"/>
      <att name="NODE_CUSTOMGRAPHICS_1" value="org.cytoscape.ding.customgraphics.NullCustomGraphics,0,[ Remove Graphics ]," type="string" cy:type="String"/>
      <att name="NODE_CUSTOMGRAPHICS_POSITION_4" value="C,C,c,0.00,0.00" type="string" cy:type="String"/>
      <att name="NODE_TOOLTIP" value="" type="string" cy:type="String"/>
      <att name="NODE_CUSTOMGRAPHICS_SIZE_3" value="81.89627228525121" type="string" cy:type="String"/>
      <att name="NODE_CUSTOMGRAPHICS_8" value="org.cytoscape.ding.customgraphics.NullCustomGraphics,0,[ Remove Graphics ]," type="string" cy:type="String"/>
      <att name="NODE_CUSTOMGRAPHICS_POSITION_3" value="C,C,c,0.00,0.00" type="string" cy:type="String"/>
      <att name="NODE_CUSTOMGRAPHICS_SIZE_6" value="81.89627228525121" type="string" cy:type="String"/>
      <att name="NODE_CUSTOMGRAPHICS_SIZE_9" value="81.89627228525121" type="string" cy:type="String"/>
      <att name="NODE_TRANSPARENCY" value="255" type="string" cy:type="String"/>
      <att name="NODE_LABEL_TRANSPARENCY" value="255" type="string" cy:type="String"/>
      <att name="NODE_SELECTED" value="false" type="string" cy:type="String"/>
      <att name="NODE_CUSTOMGRAPHICS_SIZE_7" value="81.89627228525121" type="string" cy:type="String"/>
      <att name="NODE_SELECTED_PAINT" value="#FFFF00" type="string" cy:type="String"/>
      <att name="NODE_CUSTOMGRAPHICS_4" value="org.cytoscape.ding.customgraphics.NullCustomGraphics,0,[ Remove Graphics ]," type="string" cy:type="String"/>
      <att name="NODE_DEPTH" value="0.0" type="string" cy:type="String"/>
      <att name="NODE_LABEL_POSITION" value="C,C,c,0.00,0.00" type="string" cy:type="String"/>
      <att name="NODE_BORDER_STROKE" value="SOLID" type="string" cy:type="String"/>
      <att name="NODE_CUSTOMGRAPHICS_SIZE_4" value="81.89627228525121" type="string" cy:type="String"/>
      <att name="NODE_CUSTOMGRAPHICS_SIZE_5" value="81.89627228525121" type="string" cy:type="String"/>
      <att name="NODE_LABEL_COLOR" value="#333333" type="string" cy:type="String"/>
      <att name="NODE_CUSTOMGRAPHICS_5" value="org.cytoscape.ding.customgraphics.NullCustomGraphics,0,[ Remove Graphics ]," type="string" cy:type="String"/>
      <att name="NODE_CUSTOMGRAPHICS_POSITION_8" value="C,C,c,0.00,0.00" type="string" cy:type="String"/>
      <att name="NODE_CUSTOMGRAPHICS_SIZE_1" value="81.89627228525121" type="string" cy:type="String"/>
    </graphics>
  </node>
  <node id="29076" label="EMLSAT00000009026">
    <att name="shared name" value="EMLSAT00000009026" type="string" cy:type="String"/>
    <att name="name" value="EMLSAT00000009026" type="string" cy:type="String"/>
    <att name="selected" value="0" type="boolean" cy:type="Boolean"/>
    <att name="K" value="1.02338435747785" type="real" cy:type="Double"/>
    <att name="BC" value="0" type="integer" cy:type="Integer"/>
    <att name="MM" value="0.551615922129902" type="real" cy:type="Double"/>
    <att name="absMM" value="0.551615922129902" type="real" cy:type="Double"/>
    <att name="Phenotype" value="NA_ID" type="string" cy:type="String"/>
    <att name="Lethal" value="0" type="boolean" cy:type="Boolean"/>
    <att name="KnownMolt" value="0" type="boolean" cy:type="Boolean"/>
    <att name="DE" value="0" type="boolean" cy:type="Boolean"/>
    <att name="TF" value="0" type="boolean" cy:type="Boolean"/>
    <att name="Annotation" value="RecName: Full=Sodium-coupled neutral amino acid transporter 9" type="string" cy:type="String"/>
    <att name="Rank" value="73" type="integer" cy:type="Integer"/>
    <att name="nParalog" value="0" type="integer" cy:type="Integer"/>
    <graphics fill="#00CC66" y="1131.0" type="ELLIPSE" outline="#000000" z="0.0" x="675.0" h="40.0" w="40.0" width="0.0">
      <att name="NODE_LABEL_FONT_FACE" value="Dialog.plain,plain,10" type="string" cy:type="String"/>
      <att name="NODE_CUSTOMGRAPHICS_7" value="org.cytoscape.ding.customgraphics.NullCustomGraphics,0,[ Remove Graphics ]," type="string" cy:type="String"/>
      <att name="NODE_CUSTOMGRAPHICS_POSITION_2" value="C,C,c,0.00,0.00" type="string" cy:type="String"/>
      <att name="NODE_CUSTOMGRAPHICS_POSITION_9" value="C,C,c,0.00,0.00" type="string" cy:type="String"/>
      <att name="NODE_LABEL_FONT_SIZE" value="11" type="string" cy:type="String"/>
      <att name="NODE_CUSTOMGRAPHICS_POSITION_6" value="C,C,c,0.00,0.00" type="string" cy:type="String"/>
      <att name="NODE_LABEL" value="73" type="string" cy:type="String"/>
      <att name="NODE_NESTED_NETWORK_IMAGE_VISIBLE" value="true" type="string" cy:type="String"/>
      <att name="NODE_CUSTOMGRAPHICS_POSITION_5" value="C,C,c,0.00,0.00" type="string" cy:type="String"/>
      <att name="NODE_CUSTOMGRAPHICS_POSITION_1" value="C,C,c,0.00,0.00" type="string" cy:type="String"/>
      <att name="NODE_CUSTOMGRAPHICS_POSITION_7" value="C,C,c,0.00,0.00" type="string" cy:type="String"/>
      <att name="NODE_CUSTOMGRAPHICS_6" value="org.cytoscape.ding.customgraphics.NullCustomGraphics,0,[ Remove Graphics ]," type="string" cy:type="String"/>
      <att name="COMPOUND_NODE_PADDING" value="10.0" type="string" cy:type="String"/>
      <att name="NODE_CUSTOMGRAPHICS_3" value="org.cytoscape.ding.customgraphics.NullCustomGraphics,0,[ Remove Graphics ]," type="string" cy:type="String"/>
      <att name="COMPOUND_NODE_SHAPE" value="ROUND_RECTANGLE" type="string" cy:type="String"/>
      <att name="NODE_CUSTOMGRAPHICS_SIZE_2" value="40.0" type="string" cy:type="String"/>
      <att name="NODE_CUSTOMGRAPHICS_2" value="org.cytoscape.ding.customgraphics.NullCustomGraphics,0,[ Remove Graphics ]," type="string" cy:type="String"/>
      <att name="NODE_LABEL_WIDTH" value="200.0" type="string" cy:type="String"/>
      <att name="NODE_CUSTOMGRAPHICS_SIZE_8" value="40.0" type="string" cy:type="String"/>
      <att name="NODE_VISIBLE" value="true" type="string" cy:type="String"/>
      <att name="NODE_BORDER_TRANSPARENCY" value="255" type="string" cy:type="String"/>
      <att name="NODE_CUSTOMGRAPHICS_9" value="org.cytoscape.ding.customgraphics.NullCustomGraphics,0,[ Remove Graphics ]," type="string" cy:type="String"/>
      <att name="NODE_CUSTOMGRAPHICS_1" value="org.cytoscape.ding.customgraphics.NullCustomGraphics,0,[ Remove Graphics ]," type="string" cy:type="String"/>
      <att name="NODE_CUSTOMGRAPHICS_POSITION_4" value="C,C,c,0.00,0.00" type="string" cy:type="String"/>
      <att name="NODE_TOOLTIP" value="" type="string" cy:type="String"/>
      <att name="NODE_CUSTOMGRAPHICS_SIZE_3" value="40.0" type="string" cy:type="String"/>
      <att name="NODE_CUSTOMGRAPHICS_8" value="org.cytoscape.ding.customgraphics.NullCustomGraphics,0,[ Remove Graphics ]," type="string" cy:type="String"/>
      <att name="NODE_CUSTOMGRAPHICS_POSITION_3" value="C,C,c,0.00,0.00" type="string" cy:type="String"/>
      <att name="NODE_CUSTOMGRAPHICS_SIZE_6" value="40.0" type="string" cy:type="String"/>
      <att name="NODE_CUSTOMGRAPHICS_SIZE_9" value="40.0" type="string" cy:type="String"/>
      <att name="NODE_TRANSPARENCY" value="255" type="string" cy:type="String"/>
      <att name="NODE_LABEL_TRANSPARENCY" value="255" type="string" cy:type="String"/>
      <att name="NODE_SELECTED" value="false" type="string" cy:type="String"/>
      <att name="NODE_CUSTOMGRAPHICS_SIZE_7" value="40.0" type="string" cy:type="String"/>
      <att name="NODE_SELECTED_PAINT" value="#FFFF00" type="string" cy:type="String"/>
      <att name="NODE_CUSTOMGRAPHICS_4" value="org.cytoscape.ding.customgraphics.NullCustomGraphics,0,[ Remove Graphics ]," type="string" cy:type="String"/>
      <att name="NODE_DEPTH" value="0.0" type="string" cy:type="String"/>
      <att name="NODE_LABEL_POSITION" value="C,C,c,0.00,0.00" type="string" cy:type="String"/>
      <att name="NODE_BORDER_STROKE" value="SOLID" type="string" cy:type="String"/>
      <att name="NODE_CUSTOMGRAPHICS_SIZE_4" value="40.0" type="string" cy:type="String"/>
      <att name="NODE_CUSTOMGRAPHICS_SIZE_5" value="40.0" type="string" cy:type="String"/>
      <att name="NODE_LABEL_COLOR" value="#333333" type="string" cy:type="String"/>
      <att name="NODE_CUSTOMGRAPHICS_5" value="org.cytoscape.ding.customgraphics.NullCustomGraphics,0,[ Remove Graphics ]," type="string" cy:type="String"/>
      <att name="NODE_CUSTOMGRAPHICS_POSITION_8" value="C,C,c,0.00,0.00" type="string" cy:type="String"/>
      <att name="NODE_CUSTOMGRAPHICS_SIZE_1" value="40.0" type="string" cy:type="String"/>
    </graphics>
  </node>
  <node id="29025" label="EMLSAT00000003901">
    <att name="shared name" value="EMLSAT00000003901" type="string" cy:type="String"/>
    <att name="name" value="EMLSAT00000003901" type="string" cy:type="String"/>
    <att name="selected" value="0" type="boolean" cy:type="Boolean"/>
    <att name="K" value="0.141050269103268" type="real" cy:type="Double"/>
    <att name="BC" value="0" type="integer" cy:type="Integer"/>
    <att name="MM" value="0.293411025762089" type="real" cy:type="Double"/>
    <att name="absMM" value="0.293411025762089" type="real" cy:type="Double"/>
    <att name="Phenotype" value="NA_ID" type="string" cy:type="String"/>
    <att name="Lethal" value="0" type="boolean" cy:type="Boolean"/>
    <att name="KnownMolt" value="0" type="boolean" cy:type="Boolean"/>
    <att name="DE" value="0" type="boolean" cy:type="Boolean"/>
    <att name="TF" value="0" type="boolean" cy:type="Boolean"/>
    <att name="Annotation" value="NA" type="string" cy:type="String"/>
    <att name="Rank" value="80" type="integer" cy:type="Integer"/>
    <att name="nParalog" value="2" type="integer" cy:type="Integer"/>
    <graphics fill="#00CC66" y="1131.0" type="ELLIPSE" outline="#000000" z="0.0" x="750.0" h="40.0" w="40.0" width="0.0">
      <att name="NODE_LABEL_FONT_FACE" value="Dialog.plain,plain,10" type="string" cy:type="String"/>
      <att name="NODE_CUSTOMGRAPHICS_7" value="org.cytoscape.ding.customgraphics.NullCustomGraphics,0,[ Remove Graphics ]," type="string" cy:type="String"/>
      <att name="NODE_CUSTOMGRAPHICS_POSITION_2" value="C,C,c,0.00,0.00" type="string" cy:type="String"/>
      <att name="NODE_CUSTOMGRAPHICS_POSITION_9" value="C,C,c,0.00,0.00" type="string" cy:type="String"/>
      <att name="NODE_LABEL_FONT_SIZE" value="9" type="string" cy:type="String"/>
      <att name="NODE_CUSTOMGRAPHICS_POSITION_6" value="C,C,c,0.00,0.00" type="string" cy:type="String"/>
      <att name="NODE_LABEL" value="80" type="string" cy:type="String"/>
      <att name="NODE_NESTED_NETWORK_IMAGE_VISIBLE" value="true" type="string" cy:type="String"/>
      <att name="NODE_CUSTOMGRAPHICS_POSITION_5" value="C,C,c,0.00,0.00" type="string" cy:type="String"/>
      <att name="NODE_CUSTOMGRAPHICS_POSITION_1" value="C,C,c,0.00,0.00" type="string" cy:type="String"/>
      <att name="NODE_CUSTOMGRAPHICS_POSITION_7" value="C,C,c,0.00,0.00" type="string" cy:type="String"/>
      <att name="NODE_CUSTOMGRAPHICS_6" value="org.cytoscape.ding.customgraphics.NullCustomGraphics,0,[ Remove Graphics ]," type="string" cy:type="String"/>
      <att name="COMPOUND_NODE_PADDING" value="10.0" type="string" cy:type="String"/>
      <att name="NODE_CUSTOMGRAPHICS_3" value="org.cytoscape.ding.customgraphics.NullCustomGraphics,0,[ Remove Graphics ]," type="string" cy:type="String"/>
      <att name="COMPOUND_NODE_SHAPE" value="ROUND_RECTANGLE" type="string" cy:type="String"/>
      <att name="NODE_CUSTOMGRAPHICS_SIZE_2" value="40.0" type="string" cy:type="String"/>
      <att name="NODE_CUSTOMGRAPHICS_2" value="org.cytoscape.ding.customgraphics.NullCustomGraphics,0,[ Remove Graphics ]," type="string" cy:type="String"/>
      <att name="NODE_LABEL_WIDTH" value="200.0" type="string" cy:type="String"/>
      <att name="NODE_CUSTOMGRAPHICS_SIZE_8" value="40.0" type="string" cy:type="String"/>
      <att name="NODE_VISIBLE" value="true" type="string" cy:type="String"/>
      <att name="NODE_BORDER_TRANSPARENCY" value="255" type="string" cy:type="String"/>
      <att name="NODE_CUSTOMGRAPHICS_9" value="org.cytoscape.ding.customgraphics.NullCustomGraphics,0,[ Remove Graphics ]," type="string" cy:type="String"/>
      <att name="NODE_CUSTOMGRAPHICS_1" value="org.cytoscape.ding.customgraphics.NullCustomGraphics,0,[ Remove Graphics ]," type="string" cy:type="String"/>
      <att name="NODE_CUSTOMGRAPHICS_POSITION_4" value="C,C,c,0.00,0.00" type="string" cy:type="String"/>
      <att name="NODE_TOOLTIP" value="" type="string" cy:type="String"/>
      <att name="NODE_CUSTOMGRAPHICS_SIZE_3" value="40.0" type="string" cy:type="String"/>
      <att name="NODE_CUSTOMGRAPHICS_8" value="org.cytoscape.ding.customgraphics.NullCustomGraphics,0,[ Remove Graphics ]," type="string" cy:type="String"/>
      <att name="NODE_CUSTOMGRAPHICS_POSITION_3" value="C,C,c,0.00,0.00" type="string" cy:type="String"/>
      <att name="NODE_CUSTOMGRAPHICS_SIZE_6" value="40.0" type="string" cy:type="String"/>
      <att name="NODE_CUSTOMGRAPHICS_SIZE_9" value="40.0" type="string" cy:type="String"/>
      <att name="NODE_TRANSPARENCY" value="255" type="string" cy:type="String"/>
      <att name="NODE_LABEL_TRANSPARENCY" value="255" type="string" cy:type="String"/>
      <att name="NODE_SELECTED" value="false" type="string" cy:type="String"/>
      <att name="NODE_CUSTOMGRAPHICS_SIZE_7" value="40.0" type="string" cy:type="String"/>
      <att name="NODE_SELECTED_PAINT" value="#FFFF00" type="string" cy:type="String"/>
      <att name="NODE_CUSTOMGRAPHICS_4" value="org.cytoscape.ding.customgraphics.NullCustomGraphics,0,[ Remove Graphics ]," type="string" cy:type="String"/>
      <att name="NODE_DEPTH" value="0.0" type="string" cy:type="String"/>
      <att name="NODE_LABEL_POSITION" value="C,C,c,0.00,0.00" type="string" cy:type="String"/>
      <att name="NODE_BORDER_STROKE" value="SOLID" type="string" cy:type="String"/>
      <att name="NODE_CUSTOMGRAPHICS_SIZE_4" value="40.0" type="string" cy:type="String"/>
      <att name="NODE_CUSTOMGRAPHICS_SIZE_5" value="40.0" type="string" cy:type="String"/>
      <att name="NODE_LABEL_COLOR" value="#333333" type="string" cy:type="String"/>
      <att name="NODE_CUSTOMGRAPHICS_5" value="org.cytoscape.ding.customgraphics.NullCustomGraphics,0,[ Remove Graphics ]," type="string" cy:type="String"/>
      <att name="NODE_CUSTOMGRAPHICS_POSITION_8" value="C,C,c,0.00,0.00" type="string" cy:type="String"/>
      <att name="NODE_CUSTOMGRAPHICS_SIZE_1" value="40.0" type="string" cy:type="String"/>
    </graphics>
  </node>
  <node id="28975" label="EMLSAT00000012178">
    <att name="shared name" value="EMLSAT00000012178" type="string" cy:type="String"/>
    <att name="name" value="EMLSAT00000012178" type="string" cy:type="String"/>
    <att name="selected" value="0" type="boolean" cy:type="Boolean"/>
    <att name="K" value="5.05047256658211" type="real" cy:type="Double"/>
    <att name="BC" value="281" type="integer" cy:type="Integer"/>
    <att name="MM" value="0.842963447930287" type="real" cy:type="Double"/>
    <att name="absMM" value="0.842963447930287" type="real" cy:type="Double"/>
    <att name="Phenotype" value="5" type="string" cy:type="String"/>
    <att name="Lethal" value="1" type="boolean" cy:type="Boolean"/>
    <att name="KnownMolt" value="0" type="boolean" cy:type="Boolean"/>
    <att name="DE" value="0" type="boolean" cy:type="Boolean"/>
    <att name="TF" value="0" type="boolean" cy:type="Boolean"/>
    <att name="Annotation" value="RecName: Full=Wee1-like protein kinase" type="string" cy:type="String"/>
    <att name="Rank" value="15" type="integer" cy:type="Integer"/>
    <att name="nParalog" value="47" type="integer" cy:type="Integer"/>
    <graphics fill="#00CC66" y="727.319091796875" type="ELLIPSE" outline="#000000" z="0.0" x="393.31906895146426" h="90.097244732577" w="90.097244732577" width="0.0">
      <att name="NODE_LABEL_FONT_FACE" value="Dialog.plain,plain,10" type="string" cy:type="String"/>
      <att name="NODE_CUSTOMGRAPHICS_7" value="org.cytoscape.ding.customgraphics.NullCustomGraphics,0,[ Remove Graphics ]," type="string" cy:type="String"/>
      <att name="NODE_CUSTOMGRAPHICS_POSITION_2" value="C,C,c,0.00,0.00" type="string" cy:type="String"/>
      <att name="NODE_CUSTOMGRAPHICS_POSITION_9" value="C,C,c,0.00,0.00" type="string" cy:type="String"/>
      <att name="NODE_LABEL_FONT_SIZE" value="26" type="string" cy:type="String"/>
      <att name="NODE_CUSTOMGRAPHICS_POSITION_6" value="C,C,c,0.00,0.00" type="string" cy:type="String"/>
      <att name="NODE_LABEL" value="15" type="string" cy:type="String"/>
      <att name="NODE_NESTED_NETWORK_IMAGE_VISIBLE" value="true" type="string" cy:type="String"/>
      <att name="NODE_CUSTOMGRAPHICS_POSITION_5" value="C,C,c,0.00,0.00" type="string" cy:type="String"/>
      <att name="NODE_CUSTOMGRAPHICS_POSITION_1" value="C,C,c,0.00,0.00" type="string" cy:type="String"/>
      <att name="NODE_CUSTOMGRAPHICS_POSITION_7" value="C,C,c,0.00,0.00" type="string" cy:type="String"/>
      <att name="NODE_CUSTOMGRAPHICS_6" value="org.cytoscape.ding.customgraphics.NullCustomGraphics,0,[ Remove Graphics ]," type="string" cy:type="String"/>
      <att name="COMPOUND_NODE_PADDING" value="10.0" type="string" cy:type="String"/>
      <att name="NODE_CUSTOMGRAPHICS_3" value="org.cytoscape.ding.customgraphics.NullCustomGraphics,0,[ Remove Graphics ]," type="string" cy:type="String"/>
      <att name="COMPOUND_NODE_SHAPE" value="ROUND_RECTANGLE" type="string" cy:type="String"/>
      <att name="NODE_CUSTOMGRAPHICS_SIZE_2" value="90.097244732577" type="string" cy:type="String"/>
      <att name="NODE_CUSTOMGRAPHICS_2" value="org.cytoscape.ding.customgraphics.NullCustomGraphics,0,[ Remove Graphics ]," type="string" cy:type="String"/>
      <att name="NODE_LABEL_WIDTH" value="200.0" type="string" cy:type="String"/>
      <att name="NODE_CUSTOMGRAPHICS_SIZE_8" value="90.097244732577" type="string" cy:type="String"/>
      <att name="NODE_VISIBLE" value="true" type="string" cy:type="String"/>
      <att name="NODE_BORDER_TRANSPARENCY" value="255" type="string" cy:type="String"/>
      <att name="NODE_CUSTOMGRAPHICS_9" value="org.cytoscape.ding.customgraphics.NullCustomGraphics,0,[ Remove Graphics ]," type="string" cy:type="String"/>
      <att name="NODE_CUSTOMGRAPHICS_1" value="org.cytoscape.ding.customgraphics.NullCustomGraphics,0,[ Remove Graphics ]," type="string" cy:type="String"/>
      <att name="NODE_CUSTOMGRAPHICS_POSITION_4" value="C,C,c,0.00,0.00" type="string" cy:type="String"/>
      <att name="NODE_TOOLTIP" value="" type="string" cy:type="String"/>
      <att name="NODE_CUSTOMGRAPHICS_SIZE_3" value="90.097244732577" type="string" cy:type="String"/>
      <att name="NODE_CUSTOMGRAPHICS_8" value="org.cytoscape.ding.customgraphics.NullCustomGraphics,0,[ Remove Graphics ]," type="string" cy:type="String"/>
      <att name="NODE_CUSTOMGRAPHICS_POSITION_3" value="C,C,c,0.00,0.00" type="string" cy:type="String"/>
      <att name="NODE_CUSTOMGRAPHICS_SIZE_6" value="90.097244732577" type="string" cy:type="String"/>
      <att name="NODE_CUSTOMGRAPHICS_SIZE_9" value="90.097244732577" type="string" cy:type="String"/>
      <att name="NODE_TRANSPARENCY" value="255" type="string" cy:type="String"/>
      <att name="NODE_LABEL_TRANSPARENCY" value="255" type="string" cy:type="String"/>
      <att name="NODE_SELECTED" value="false" type="string" cy:type="String"/>
      <att name="NODE_CUSTOMGRAPHICS_SIZE_7" value="90.097244732577" type="string" cy:type="String"/>
      <att name="NODE_SELECTED_PAINT" value="#FFFF00" type="string" cy:type="String"/>
      <att name="NODE_CUSTOMGRAPHICS_4" value="org.cytoscape.ding.customgraphics.NullCustomGraphics,0,[ Remove Graphics ]," type="string" cy:type="String"/>
      <att name="NODE_DEPTH" value="0.0" type="string" cy:type="String"/>
      <att name="NODE_LABEL_POSITION" value="C,C,c,0.00,0.00" type="string" cy:type="String"/>
      <att name="NODE_BORDER_STROKE" value="SOLID" type="string" cy:type="String"/>
      <att name="NODE_CUSTOMGRAPHICS_SIZE_4" value="90.097244732577" type="string" cy:type="String"/>
      <att name="NODE_CUSTOMGRAPHICS_SIZE_5" value="90.097244732577" type="string" cy:type="String"/>
      <att name="NODE_LABEL_COLOR" value="#333333" type="string" cy:type="String"/>
      <att name="NODE_CUSTOMGRAPHICS_5" value="org.cytoscape.ding.customgraphics.NullCustomGraphics,0,[ Remove Graphics ]," type="string" cy:type="String"/>
      <att name="NODE_CUSTOMGRAPHICS_POSITION_8" value="C,C,c,0.00,0.00" type="string" cy:type="String"/>
      <att name="NODE_CUSTOMGRAPHICS_SIZE_1" value="90.097244732577" type="string" cy:type="String"/>
    </graphics>
  </node>
  <node id="28926" label="EMLSAT00000007632">
    <att name="shared name" value="EMLSAT00000007632" type="string" cy:type="String"/>
    <att name="name" value="EMLSAT00000007632" type="string" cy:type="String"/>
    <att name="selected" value="0" type="boolean" cy:type="Boolean"/>
    <att name="K" value="3.0566221180675" type="real" cy:type="Double"/>
    <att name="BC" value="163" type="integer" cy:type="Integer"/>
    <att name="MM" value="0.703978528202294" type="real" cy:type="Double"/>
    <att name="absMM" value="0.703978528202294" type="real" cy:type="Double"/>
    <att name="Phenotype" value="NA_ID" type="string" cy:type="String"/>
    <att name="Lethal" value="0" type="boolean" cy:type="Boolean"/>
    <att name="KnownMolt" value="0" type="boolean" cy:type="Boolean"/>
    <att name="DE" value="0" type="boolean" cy:type="Boolean"/>
    <att name="TF" value="0" type="boolean" cy:type="Boolean"/>
    <att name="Annotation" value="NA" type="string" cy:type="String"/>
    <att name="Rank" value="29" type="integer" cy:type="Integer"/>
    <att name="nParalog" value="0" type="integer" cy:type="Integer"/>
    <graphics fill="#00CC66" y="1131.0" type="ELLIPSE" outline="#000000" z="0.0" x="825.0" h="69.05996758508914" w="69.05996758508914" width="0.0">
      <att name="NODE_LABEL_FONT_FACE" value="Dialog.plain,plain,10" type="string" cy:type="String"/>
      <att name="NODE_CUSTOMGRAPHICS_7" value="org.cytoscape.ding.customgraphics.NullCustomGraphics,0,[ Remove Graphics ]," type="string" cy:type="String"/>
      <att name="NODE_CUSTOMGRAPHICS_POSITION_2" value="C,C,c,0.00,0.00" type="string" cy:type="String"/>
      <att name="NODE_CUSTOMGRAPHICS_POSITION_9" value="C,C,c,0.00,0.00" type="string" cy:type="String"/>
      <att name="NODE_LABEL_FONT_SIZE" value="22" type="string" cy:type="String"/>
      <att name="NODE_CUSTOMGRAPHICS_POSITION_6" value="C,C,c,0.00,0.00" type="string" cy:type="String"/>
      <att name="NODE_LABEL" value="29" type="string" cy:type="String"/>
      <att name="NODE_NESTED_NETWORK_IMAGE_VISIBLE" value="true" type="string" cy:type="String"/>
      <att name="NODE_CUSTOMGRAPHICS_POSITION_5" value="C,C,c,0.00,0.00" type="string" cy:type="String"/>
      <att name="NODE_CUSTOMGRAPHICS_POSITION_1" value="C,C,c,0.00,0.00" type="string" cy:type="String"/>
      <att name="NODE_CUSTOMGRAPHICS_POSITION_7" value="C,C,c,0.00,0.00" type="string" cy:type="String"/>
      <att name="NODE_CUSTOMGRAPHICS_6" value="org.cytoscape.ding.customgraphics.NullCustomGraphics,0,[ Remove Graphics ]," type="string" cy:type="String"/>
      <att name="COMPOUND_NODE_PADDING" value="10.0" type="string" cy:type="String"/>
      <att name="NODE_CUSTOMGRAPHICS_3" value="org.cytoscape.ding.customgraphics.NullCustomGraphics,0,[ Remove Graphics ]," type="string" cy:type="String"/>
      <att name="COMPOUND_NODE_SHAPE" value="ROUND_RECTANGLE" type="string" cy:type="String"/>
      <att name="NODE_CUSTOMGRAPHICS_SIZE_2" value="69.05996758508914" type="string" cy:type="String"/>
      <att name="NODE_CUSTOMGRAPHICS_2" value="org.cytoscape.ding.customgraphics.NullCustomGraphics,0,[ Remove Graphics ]," type="string" cy:type="String"/>
      <att name="NODE_LABEL_WIDTH" value="200.0" type="string" cy:type="String"/>
      <att name="NODE_CUSTOMGRAPHICS_SIZE_8" value="69.05996758508914" type="string" cy:type="String"/>
      <att name="NODE_VISIBLE" value="true" type="string" cy:type="String"/>
      <att name="NODE_BORDER_TRANSPARENCY" value="255" type="string" cy:type="String"/>
      <att name="NODE_CUSTOMGRAPHICS_9" value="org.cytoscape.ding.customgraphics.NullCustomGraphics,0,[ Remove Graphics ]," type="string" cy:type="String"/>
      <att name="NODE_CUSTOMGRAPHICS_1" value="org.cytoscape.ding.customgraphics.NullCustomGraphics,0,[ Remove Graphics ]," type="string" cy:type="String"/>
      <att name="NODE_CUSTOMGRAPHICS_POSITION_4" value="C,C,c,0.00,0.00" type="string" cy:type="String"/>
      <att name="NODE_TOOLTIP" value="" type="string" cy:type="String"/>
      <att name="NODE_CUSTOMGRAPHICS_SIZE_3" value="69.05996758508914" type="string" cy:type="String"/>
      <att name="NODE_CUSTOMGRAPHICS_8" value="org.cytoscape.ding.customgraphics.NullCustomGraphics,0,[ Remove Graphics ]," type="string" cy:type="String"/>
      <att name="NODE_CUSTOMGRAPHICS_POSITION_3" value="C,C,c,0.00,0.00" type="string" cy:type="String"/>
      <att name="NODE_CUSTOMGRAPHICS_SIZE_6" value="69.05996758508914" type="string" cy:type="String"/>
      <att name="NODE_CUSTOMGRAPHICS_SIZE_9" value="69.05996758508914" type="string" cy:type="String"/>
      <att name="NODE_TRANSPARENCY" value="255" type="string" cy:type="String"/>
      <att name="NODE_LABEL_TRANSPARENCY" value="255" type="string" cy:type="String"/>
      <att name="NODE_SELECTED" value="false" type="string" cy:type="String"/>
      <att name="NODE_CUSTOMGRAPHICS_SIZE_7" value="69.05996758508914" type="string" cy:type="String"/>
      <att name="NODE_SELECTED_PAINT" value="#FFFF00" type="string" cy:type="String"/>
      <att name="NODE_CUSTOMGRAPHICS_4" value="org.cytoscape.ding.customgraphics.NullCustomGraphics,0,[ Remove Graphics ]," type="string" cy:type="String"/>
      <att name="NODE_DEPTH" value="0.0" type="string" cy:type="String"/>
      <att name="NODE_LABEL_POSITION" value="C,C,c,0.00,0.00" type="string" cy:type="String"/>
      <att name="NODE_BORDER_STROKE" value="SOLID" type="string" cy:type="String"/>
      <att name="NODE_CUSTOMGRAPHICS_SIZE_4" value="69.05996758508914" type="string" cy:type="String"/>
      <att name="NODE_CUSTOMGRAPHICS_SIZE_5" value="69.05996758508914" type="string" cy:type="String"/>
      <att name="NODE_LABEL_COLOR" value="#333333" type="string" cy:type="String"/>
      <att name="NODE_CUSTOMGRAPHICS_5" value="org.cytoscape.ding.customgraphics.NullCustomGraphics,0,[ Remove Graphics ]," type="string" cy:type="String"/>
      <att name="NODE_CUSTOMGRAPHICS_POSITION_8" value="C,C,c,0.00,0.00" type="string" cy:type="String"/>
      <att name="NODE_CUSTOMGRAPHICS_SIZE_1" value="69.05996758508914" type="string" cy:type="String"/>
    </graphics>
  </node>
  <node id="28878" label="EMLSAT00000005544">
    <att name="shared name" value="EMLSAT00000005544" type="string" cy:type="String"/>
    <att name="name" value="EMLSAT00000005544" type="string" cy:type="String"/>
    <att name="selected" value="0" type="boolean" cy:type="Boolean"/>
    <att name="K" value="9.00384231012265" type="real" cy:type="Double"/>
    <att name="BC" value="27" type="integer" cy:type="Integer"/>
    <att name="MM" value="0.904312464083657" type="real" cy:type="Double"/>
    <att name="absMM" value="0.904312464083657" type="real" cy:type="Double"/>
    <att name="Phenotype" value="1" type="string" cy:type="String"/>
    <att name="Lethal" value="0" type="boolean" cy:type="Boolean"/>
    <att name="KnownMolt" value="0" type="boolean" cy:type="Boolean"/>
    <att name="DE" value="0" type="boolean" cy:type="Boolean"/>
    <att name="TF" value="1" type="boolean" cy:type="Boolean"/>
    <att name="Annotation" value="RecName: Full=Sex comb on midleg-like protein 2" type="string" cy:type="String"/>
    <att name="Rank" value="18" type="integer" cy:type="Integer"/>
    <att name="nParalog" value="3" type="integer" cy:type="Integer"/>
    <graphics fill="#FF0000" y="463.1261721785477" type="ELLIPSE" outline="#000000" z="0.0" x="574.7215576171875" h="44.813614262560776" w="44.813614262560776" width="0.0">
      <att name="NODE_LABEL_FONT_FACE" value="Dialog.plain,plain,10" type="string" cy:type="String"/>
      <att name="NODE_CUSTOMGRAPHICS_7" value="org.cytoscape.ding.customgraphics.NullCustomGraphics,0,[ Remove Graphics ]," type="string" cy:type="String"/>
      <att name="NODE_CUSTOMGRAPHICS_POSITION_2" value="C,C,c,0.00,0.00" type="string" cy:type="String"/>
      <att name="NODE_CUSTOMGRAPHICS_POSITION_9" value="C,C,c,0.00,0.00" type="string" cy:type="String"/>
      <att name="NODE_LABEL_FONT_SIZE" value="25" type="string" cy:type="String"/>
      <att name="NODE_CUSTOMGRAPHICS_POSITION_6" value="C,C,c,0.00,0.00" type="string" cy:type="String"/>
      <att name="NODE_LABEL" value="18" type="string" cy:type="String"/>
      <att name="NODE_NESTED_NETWORK_IMAGE_VISIBLE" value="true" type="string" cy:type="String"/>
      <att name="NODE_CUSTOMGRAPHICS_POSITION_5" value="C,C,c,0.00,0.00" type="string" cy:type="String"/>
      <att name="NODE_CUSTOMGRAPHICS_POSITION_1" value="C,C,c,0.00,0.00" type="string" cy:type="String"/>
      <att name="NODE_CUSTOMGRAPHICS_POSITION_7" value="C,C,c,0.00,0.00" type="string" cy:type="String"/>
      <att name="NODE_CUSTOMGRAPHICS_6" value="org.cytoscape.ding.customgraphics.NullCustomGraphics,0,[ Remove Graphics ]," type="string" cy:type="String"/>
      <att name="COMPOUND_NODE_PADDING" value="10.0" type="string" cy:type="String"/>
      <att name="NODE_CUSTOMGRAPHICS_3" value="org.cytoscape.ding.customgraphics.NullCustomGraphics,0,[ Remove Graphics ]," type="string" cy:type="String"/>
      <att name="COMPOUND_NODE_SHAPE" value="ROUND_RECTANGLE" type="string" cy:type="String"/>
      <att name="NODE_CUSTOMGRAPHICS_SIZE_2" value="44.813614262560776" type="string" cy:type="String"/>
      <att name="NODE_CUSTOMGRAPHICS_2" value="org.cytoscape.ding.customgraphics.NullCustomGraphics,0,[ Remove Graphics ]," type="string" cy:type="String"/>
      <att name="NODE_LABEL_WIDTH" value="200.0" type="string" cy:type="String"/>
      <att name="NODE_CUSTOMGRAPHICS_SIZE_8" value="44.813614262560776" type="string" cy:type="String"/>
      <att name="NODE_VISIBLE" value="true" type="string" cy:type="String"/>
      <att name="NODE_BORDER_TRANSPARENCY" value="255" type="string" cy:type="String"/>
      <att name="NODE_CUSTOMGRAPHICS_9" value="org.cytoscape.ding.customgraphics.NullCustomGraphics,0,[ Remove Graphics ]," type="string" cy:type="String"/>
      <att name="NODE_CUSTOMGRAPHICS_1" value="org.cytoscape.ding.customgraphics.NullCustomGraphics,0,[ Remove Graphics ]," type="string" cy:type="String"/>
      <att name="NODE_CUSTOMGRAPHICS_POSITION_4" value="C,C,c,0.00,0.00" type="string" cy:type="String"/>
      <att name="NODE_TOOLTIP" value="" type="string" cy:type="String"/>
      <att name="NODE_CUSTOMGRAPHICS_SIZE_3" value="44.813614262560776" type="string" cy:type="String"/>
      <att name="NODE_CUSTOMGRAPHICS_8" value="org.cytoscape.ding.customgraphics.NullCustomGraphics,0,[ Remove Graphics ]," type="string" cy:type="String"/>
      <att name="NODE_CUSTOMGRAPHICS_POSITION_3" value="C,C,c,0.00,0.00" type="string" cy:type="String"/>
      <att name="NODE_CUSTOMGRAPHICS_SIZE_6" value="44.813614262560776" type="string" cy:type="String"/>
      <att name="NODE_CUSTOMGRAPHICS_SIZE_9" value="44.813614262560776" type="string" cy:type="String"/>
      <att name="NODE_TRANSPARENCY" value="255" type="string" cy:type="String"/>
      <att name="NODE_LABEL_TRANSPARENCY" value="255" type="string" cy:type="String"/>
      <att name="NODE_SELECTED" value="false" type="string" cy:type="String"/>
      <att name="NODE_CUSTOMGRAPHICS_SIZE_7" value="44.813614262560776" type="string" cy:type="String"/>
      <att name="NODE_SELECTED_PAINT" value="#FFFF00" type="string" cy:type="String"/>
      <att name="NODE_CUSTOMGRAPHICS_4" value="org.cytoscape.ding.customgraphics.NullCustomGraphics,0,[ Remove Graphics ]," type="string" cy:type="String"/>
      <att name="NODE_DEPTH" value="0.0" type="string" cy:type="String"/>
      <att name="NODE_LABEL_POSITION" value="C,C,c,0.00,0.00" type="string" cy:type="String"/>
      <att name="NODE_BORDER_STROKE" value="SOLID" type="string" cy:type="String"/>
      <att name="NODE_CUSTOMGRAPHICS_SIZE_4" value="44.813614262560776" type="string" cy:type="String"/>
      <att name="NODE_CUSTOMGRAPHICS_SIZE_5" value="44.813614262560776" type="string" cy:type="String"/>
      <att name="NODE_LABEL_COLOR" value="#333333" type="string" cy:type="String"/>
      <att name="NODE_CUSTOMGRAPHICS_5" value="org.cytoscape.ding.customgraphics.NullCustomGraphics,0,[ Remove Graphics ]," type="string" cy:type="String"/>
      <att name="NODE_CUSTOMGRAPHICS_POSITION_8" value="C,C,c,0.00,0.00" type="string" cy:type="String"/>
      <att name="NODE_CUSTOMGRAPHICS_SIZE_1" value="44.813614262560776" type="string" cy:type="String"/>
    </graphics>
  </node>
  <node id="28831" label="EMLSAT00000005502">
    <att name="shared name" value="EMLSAT00000005502" type="string" cy:type="String"/>
    <att name="name" value="EMLSAT00000005502" type="string" cy:type="String"/>
    <att name="selected" value="0" type="boolean" cy:type="Boolean"/>
    <att name="K" value="2.71052444597073" type="real" cy:type="Double"/>
    <att name="BC" value="0" type="integer" cy:type="Integer"/>
    <att name="MM" value="-0.722326071977104" type="real" cy:type="Double"/>
    <att name="absMM" value="0.722326071977104" type="real" cy:type="Double"/>
    <att name="Phenotype" value="0" type="string" cy:type="String"/>
    <att name="Lethal" value="0" type="boolean" cy:type="Boolean"/>
    <att name="KnownMolt" value="0" type="boolean" cy:type="Boolean"/>
    <att name="DE" value="0" type="boolean" cy:type="Boolean"/>
    <att name="TF" value="0" type="boolean" cy:type="Boolean"/>
    <att name="Annotation" value="RecName: Full=Chaperone protein DnaJ" type="string" cy:type="String"/>
    <att name="Rank" value="50" type="integer" cy:type="Integer"/>
    <att name="nParalog" value="13" type="integer" cy:type="Integer"/>
    <graphics fill="#00CC66" y="1131.0" type="ELLIPSE" outline="#000000" z="0.0" x="900.0" h="40.0" w="40.0" width="0.0">
      <att name="NODE_LABEL_FONT_FACE" value="Dialog.plain,plain,10" type="string" cy:type="String"/>
      <att name="NODE_CUSTOMGRAPHICS_7" value="org.cytoscape.ding.customgraphics.NullCustomGraphics,0,[ Remove Graphics ]," type="string" cy:type="String"/>
      <att name="NODE_CUSTOMGRAPHICS_POSITION_2" value="C,C,c,0.00,0.00" type="string" cy:type="String"/>
      <att name="NODE_CUSTOMGRAPHICS_POSITION_9" value="C,C,c,0.00,0.00" type="string" cy:type="String"/>
      <att name="NODE_LABEL_FONT_SIZE" value="17" type="string" cy:type="String"/>
      <att name="NODE_CUSTOMGRAPHICS_POSITION_6" value="C,C,c,0.00,0.00" type="string" cy:type="String"/>
      <att name="NODE_LABEL" value="50" type="string" cy:type="String"/>
      <att name="NODE_NESTED_NETWORK_IMAGE_VISIBLE" value="true" type="string" cy:type="String"/>
      <att name="NODE_CUSTOMGRAPHICS_POSITION_5" value="C,C,c,0.00,0.00" type="string" cy:type="String"/>
      <att name="NODE_CUSTOMGRAPHICS_POSITION_1" value="C,C,c,0.00,0.00" type="string" cy:type="String"/>
      <att name="NODE_CUSTOMGRAPHICS_POSITION_7" value="C,C,c,0.00,0.00" type="string" cy:type="String"/>
      <att name="NODE_CUSTOMGRAPHICS_6" value="org.cytoscape.ding.customgraphics.NullCustomGraphics,0,[ Remove Graphics ]," type="string" cy:type="String"/>
      <att name="COMPOUND_NODE_PADDING" value="10.0" type="string" cy:type="String"/>
      <att name="NODE_CUSTOMGRAPHICS_3" value="org.cytoscape.ding.customgraphics.NullCustomGraphics,0,[ Remove Graphics ]," type="string" cy:type="String"/>
      <att name="COMPOUND_NODE_SHAPE" value="ROUND_RECTANGLE" type="string" cy:type="String"/>
      <att name="NODE_CUSTOMGRAPHICS_SIZE_2" value="40.0" type="string" cy:type="String"/>
      <att name="NODE_CUSTOMGRAPHICS_2" value="org.cytoscape.ding.customgraphics.NullCustomGraphics,0,[ Remove Graphics ]," type="string" cy:type="String"/>
      <att name="NODE_LABEL_WIDTH" value="200.0" type="string" cy:type="String"/>
      <att name="NODE_CUSTOMGRAPHICS_SIZE_8" value="40.0" type="string" cy:type="String"/>
      <att name="NODE_VISIBLE" value="true" type="string" cy:type="String"/>
      <att name="NODE_BORDER_TRANSPARENCY" value="255" type="string" cy:type="String"/>
      <att name="NODE_CUSTOMGRAPHICS_9" value="org.cytoscape.ding.customgraphics.NullCustomGraphics,0,[ Remove Graphics ]," type="string" cy:type="String"/>
      <att name="NODE_CUSTOMGRAPHICS_1" value="org.cytoscape.ding.customgraphics.NullCustomGraphics,0,[ Remove Graphics ]," type="string" cy:type="String"/>
      <att name="NODE_CUSTOMGRAPHICS_POSITION_4" value="C,C,c,0.00,0.00" type="string" cy:type="String"/>
      <att name="NODE_TOOLTIP" value="" type="string" cy:type="String"/>
      <att name="NODE_CUSTOMGRAPHICS_SIZE_3" value="40.0" type="string" cy:type="String"/>
      <att name="NODE_CUSTOMGRAPHICS_8" value="org.cytoscape.ding.customgraphics.NullCustomGraphics,0,[ Remove Graphics ]," type="string" cy:type="String"/>
      <att name="NODE_CUSTOMGRAPHICS_POSITION_3" value="C,C,c,0.00,0.00" type="string" cy:type="String"/>
      <att name="NODE_CUSTOMGRAPHICS_SIZE_6" value="40.0" type="string" cy:type="String"/>
      <att name="NODE_CUSTOMGRAPHICS_SIZE_9" value="40.0" type="string" cy:type="String"/>
      <att name="NODE_TRANSPARENCY" value="255" type="string" cy:type="String"/>
      <att name="NODE_LABEL_TRANSPARENCY" value="255" type="string" cy:type="String"/>
      <att name="NODE_SELECTED" value="false" type="string" cy:type="String"/>
      <att name="NODE_CUSTOMGRAPHICS_SIZE_7" value="40.0" type="string" cy:type="String"/>
      <att name="NODE_SELECTED_PAINT" value="#FFFF00" type="string" cy:type="String"/>
      <att name="NODE_CUSTOMGRAPHICS_4" value="org.cytoscape.ding.customgraphics.NullCustomGraphics,0,[ Remove Graphics ]," type="string" cy:type="String"/>
      <att name="NODE_DEPTH" value="0.0" type="string" cy:type="String"/>
      <att name="NODE_LABEL_POSITION" value="C,C,c,0.00,0.00" type="string" cy:type="String"/>
      <att name="NODE_BORDER_STROKE" value="SOLID" type="string" cy:type="String"/>
      <att name="NODE_CUSTOMGRAPHICS_SIZE_4" value="40.0" type="string" cy:type="String"/>
      <att name="NODE_CUSTOMGRAPHICS_SIZE_5" value="40.0" type="string" cy:type="String"/>
      <att name="NODE_LABEL_COLOR" value="#333333" type="string" cy:type="String"/>
      <att name="NODE_CUSTOMGRAPHICS_5" value="org.cytoscape.ding.customgraphics.NullCustomGraphics,0,[ Remove Graphics ]," type="string" cy:type="String"/>
      <att name="NODE_CUSTOMGRAPHICS_POSITION_8" value="C,C,c,0.00,0.00" type="string" cy:type="String"/>
      <att name="NODE_CUSTOMGRAPHICS_SIZE_1" value="40.0" type="string" cy:type="String"/>
    </graphics>
  </node>
  <node id="28785" label="EMLSAT00000010636">
    <att name="shared name" value="EMLSAT00000010636" type="string" cy:type="String"/>
    <att name="name" value="EMLSAT00000010636" type="string" cy:type="String"/>
    <att name="selected" value="0" type="boolean" cy:type="Boolean"/>
    <att name="K" value="1.98195114966656" type="real" cy:type="Double"/>
    <att name="BC" value="0" type="integer" cy:type="Integer"/>
    <att name="MM" value="0.717384874098836" type="real" cy:type="Double"/>
    <att name="absMM" value="0.717384874098836" type="real" cy:type="Double"/>
    <att name="Phenotype" value="0" type="string" cy:type="String"/>
    <att name="Lethal" value="0" type="boolean" cy:type="Boolean"/>
    <att name="KnownMolt" value="0" type="boolean" cy:type="Boolean"/>
    <att name="DE" value="0" type="boolean" cy:type="Boolean"/>
    <att name="TF" value="0" type="boolean" cy:type="Boolean"/>
    <att name="Annotation" value="RecName: Full=Amyloid protein-binding protein 2" type="string" cy:type="String"/>
    <att name="Rank" value="54" type="integer" cy:type="Integer"/>
    <att name="nParalog" value="1" type="integer" cy:type="Integer"/>
    <graphics fill="#00CC66" y="1131.0" type="ELLIPSE" outline="#000000" z="0.0" x="975.0" h="40.0" w="40.0" width="0.0">
      <att name="NODE_LABEL_FONT_FACE" value="Dialog.plain,plain,10" type="string" cy:type="String"/>
      <att name="NODE_CUSTOMGRAPHICS_7" value="org.cytoscape.ding.customgraphics.NullCustomGraphics,0,[ Remove Graphics ]," type="string" cy:type="String"/>
      <att name="NODE_CUSTOMGRAPHICS_POSITION_2" value="C,C,c,0.00,0.00" type="string" cy:type="String"/>
      <att name="NODE_CUSTOMGRAPHICS_POSITION_9" value="C,C,c,0.00,0.00" type="string" cy:type="String"/>
      <att name="NODE_LABEL_FONT_SIZE" value="16" type="string" cy:type="String"/>
      <att name="NODE_CUSTOMGRAPHICS_POSITION_6" value="C,C,c,0.00,0.00" type="string" cy:type="String"/>
      <att name="NODE_LABEL" value="54" type="string" cy:type="String"/>
      <att name="NODE_NESTED_NETWORK_IMAGE_VISIBLE" value="true" type="string" cy:type="String"/>
      <att name="NODE_CUSTOMGRAPHICS_POSITION_5" value="C,C,c,0.00,0.00" type="string" cy:type="String"/>
      <att name="NODE_CUSTOMGRAPHICS_POSITION_1" value="C,C,c,0.00,0.00" type="string" cy:type="String"/>
      <att name="NODE_CUSTOMGRAPHICS_POSITION_7" value="C,C,c,0.00,0.00" type="string" cy:type="String"/>
      <att name="NODE_CUSTOMGRAPHICS_6" value="org.cytoscape.ding.customgraphics.NullCustomGraphics,0,[ Remove Graphics ]," type="string" cy:type="String"/>
      <att name="COMPOUND_NODE_PADDING" value="10.0" type="string" cy:type="String"/>
      <att name="NODE_CUSTOMGRAPHICS_3" value="org.cytoscape.ding.customgraphics.NullCustomGraphics,0,[ Remove Graphics ]," type="string" cy:type="String"/>
      <att name="COMPOUND_NODE_SHAPE" value="ROUND_RECTANGLE" type="string" cy:type="String"/>
      <att name="NODE_CUSTOMGRAPHICS_SIZE_2" value="40.0" type="string" cy:type="String"/>
      <att name="NODE_CUSTOMGRAPHICS_2" value="org.cytoscape.ding.customgraphics.NullCustomGraphics,0,[ Remove Graphics ]," type="string" cy:type="String"/>
      <att name="NODE_LABEL_WIDTH" value="200.0" type="string" cy:type="String"/>
      <att name="NODE_CUSTOMGRAPHICS_SIZE_8" value="40.0" type="string" cy:type="String"/>
      <att name="NODE_VISIBLE" value="true" type="string" cy:type="String"/>
      <att name="NODE_BORDER_TRANSPARENCY" value="255" type="string" cy:type="String"/>
      <att name="NODE_CUSTOMGRAPHICS_9" value="org.cytoscape.ding.customgraphics.NullCustomGraphics,0,[ Remove Graphics ]," type="string" cy:type="String"/>
      <att name="NODE_CUSTOMGRAPHICS_1" value="org.cytoscape.ding.customgraphics.NullCustomGraphics,0,[ Remove Graphics ]," type="string" cy:type="String"/>
      <att name="NODE_CUSTOMGRAPHICS_POSITION_4" value="C,C,c,0.00,0.00" type="string" cy:type="String"/>
      <att name="NODE_TOOLTIP" value="" type="string" cy:type="String"/>
      <att name="NODE_CUSTOMGRAPHICS_SIZE_3" value="40.0" type="string" cy:type="String"/>
      <att name="NODE_CUSTOMGRAPHICS_8" value="org.cytoscape.ding.customgraphics.NullCustomGraphics,0,[ Remove Graphics ]," type="string" cy:type="String"/>
      <att name="NODE_CUSTOMGRAPHICS_POSITION_3" value="C,C,c,0.00,0.00" type="string" cy:type="String"/>
      <att name="NODE_CUSTOMGRAPHICS_SIZE_6" value="40.0" type="string" cy:type="String"/>
      <att name="NODE_CUSTOMGRAPHICS_SIZE_9" value="40.0" type="string" cy:type="String"/>
      <att name="NODE_TRANSPARENCY" value="255" type="string" cy:type="String"/>
      <att name="NODE_LABEL_TRANSPARENCY" value="255" type="string" cy:type="String"/>
      <att name="NODE_SELECTED" value="false" type="string" cy:type="String"/>
      <att name="NODE_CUSTOMGRAPHICS_SIZE_7" value="40.0" type="string" cy:type="String"/>
      <att name="NODE_SELECTED_PAINT" value="#FFFF00" type="string" cy:type="String"/>
      <att name="NODE_CUSTOMGRAPHICS_4" value="org.cytoscape.ding.customgraphics.NullCustomGraphics,0,[ Remove Graphics ]," type="string" cy:type="String"/>
      <att name="NODE_DEPTH" value="0.0" type="string" cy:type="String"/>
      <att name="NODE_LABEL_POSITION" value="C,C,c,0.00,0.00" type="string" cy:type="String"/>
      <att name="NODE_BORDER_STROKE" value="SOLID" type="string" cy:type="String"/>
      <att name="NODE_CUSTOMGRAPHICS_SIZE_4" value="40.0" type="string" cy:type="String"/>
      <att name="NODE_CUSTOMGRAPHICS_SIZE_5" value="40.0" type="string" cy:type="String"/>
      <att name="NODE_LABEL_COLOR" value="#333333" type="string" cy:type="String"/>
      <att name="NODE_CUSTOMGRAPHICS_5" value="org.cytoscape.ding.customgraphics.NullCustomGraphics,0,[ Remove Graphics ]," type="string" cy:type="String"/>
      <att name="NODE_CUSTOMGRAPHICS_POSITION_8" value="C,C,c,0.00,0.00" type="string" cy:type="String"/>
      <att name="NODE_CUSTOMGRAPHICS_SIZE_1" value="40.0" type="string" cy:type="String"/>
    </graphics>
  </node>
  <node id="28740" label="EMLSAT00000010609">
    <att name="shared name" value="EMLSAT00000010609" type="string" cy:type="String"/>
    <att name="name" value="EMLSAT00000010609" type="string" cy:type="String"/>
    <att name="selected" value="0" type="boolean" cy:type="Boolean"/>
    <att name="K" value="0.842271413400316" type="real" cy:type="Double"/>
    <att name="BC" value="0" type="integer" cy:type="Integer"/>
    <att name="MM" value="0.537973500992199" type="real" cy:type="Double"/>
    <att name="absMM" value="0.537973500992199" type="real" cy:type="Double"/>
    <att name="Phenotype" value="1" type="string" cy:type="String"/>
    <att name="Lethal" value="0" type="boolean" cy:type="Boolean"/>
    <att name="KnownMolt" value="0" type="boolean" cy:type="Boolean"/>
    <att name="DE" value="0" type="boolean" cy:type="Boolean"/>
    <att name="TF" value="0" type="boolean" cy:type="Boolean"/>
    <att name="Annotation" value="RecName: Full=Longitudinals lacking protein, isoforms J/P/Q/S/Z" type="string" cy:type="String"/>
    <att name="Rank" value="76" type="integer" cy:type="Integer"/>
    <att name="nParalog" value="36" type="integer" cy:type="Integer"/>
    <graphics fill="#00CC66" y="1131.0" type="ELLIPSE" outline="#000000" z="0.0" x="1050.0" h="40.0" w="40.0" width="0.0">
      <att name="NODE_LABEL_FONT_FACE" value="Dialog.plain,plain,10" type="string" cy:type="String"/>
      <att name="NODE_CUSTOMGRAPHICS_7" value="org.cytoscape.ding.customgraphics.NullCustomGraphics,0,[ Remove Graphics ]," type="string" cy:type="String"/>
      <att name="NODE_CUSTOMGRAPHICS_POSITION_2" value="C,C,c,0.00,0.00" type="string" cy:type="String"/>
      <att name="NODE_CUSTOMGRAPHICS_POSITION_9" value="C,C,c,0.00,0.00" type="string" cy:type="String"/>
      <att name="NODE_LABEL_FONT_SIZE" value="10" type="string" cy:type="String"/>
      <att name="NODE_CUSTOMGRAPHICS_POSITION_6" value="C,C,c,0.00,0.00" type="string" cy:type="String"/>
      <att name="NODE_LABEL" value="76" type="string" cy:type="String"/>
      <att name="NODE_NESTED_NETWORK_IMAGE_VISIBLE" value="true" type="string" cy:type="String"/>
      <att name="NODE_CUSTOMGRAPHICS_POSITION_5" value="C,C,c,0.00,0.00" type="string" cy:type="String"/>
      <att name="NODE_CUSTOMGRAPHICS_POSITION_1" value="C,C,c,0.00,0.00" type="string" cy:type="String"/>
      <att name="NODE_CUSTOMGRAPHICS_POSITION_7" value="C,C,c,0.00,0.00" type="string" cy:type="String"/>
      <att name="NODE_CUSTOMGRAPHICS_6" value="org.cytoscape.ding.customgraphics.NullCustomGraphics,0,[ Remove Graphics ]," type="string" cy:type="String"/>
      <att name="COMPOUND_NODE_PADDING" value="10.0" type="string" cy:type="String"/>
      <att name="NODE_CUSTOMGRAPHICS_3" value="org.cytoscape.ding.customgraphics.NullCustomGraphics,0,[ Remove Graphics ]," type="string" cy:type="String"/>
      <att name="COMPOUND_NODE_SHAPE" value="ROUND_RECTANGLE" type="string" cy:type="String"/>
      <att name="NODE_CUSTOMGRAPHICS_SIZE_2" value="40.0" type="string" cy:type="String"/>
      <att name="NODE_CUSTOMGRAPHICS_2" value="org.cytoscape.ding.customgraphics.NullCustomGraphics,0,[ Remove Graphics ]," type="string" cy:type="String"/>
      <att name="NODE_LABEL_WIDTH" value="200.0" type="string" cy:type="String"/>
      <att name="NODE_CUSTOMGRAPHICS_SIZE_8" value="40.0" type="string" cy:type="String"/>
      <att name="NODE_VISIBLE" value="true" type="string" cy:type="String"/>
      <att name="NODE_BORDER_TRANSPARENCY" value="255" type="string" cy:type="String"/>
      <att name="NODE_CUSTOMGRAPHICS_9" value="org.cytoscape.ding.customgraphics.NullCustomGraphics,0,[ Remove Graphics ]," type="string" cy:type="String"/>
      <att name="NODE_CUSTOMGRAPHICS_1" value="org.cytoscape.ding.customgraphics.NullCustomGraphics,0,[ Remove Graphics ]," type="string" cy:type="String"/>
      <att name="NODE_CUSTOMGRAPHICS_POSITION_4" value="C,C,c,0.00,0.00" type="string" cy:type="String"/>
      <att name="NODE_TOOLTIP" value="" type="string" cy:type="String"/>
      <att name="NODE_CUSTOMGRAPHICS_SIZE_3" value="40.0" type="string" cy:type="String"/>
      <att name="NODE_CUSTOMGRAPHICS_8" value="org.cytoscape.ding.customgraphics.NullCustomGraphics,0,[ Remove Graphics ]," type="string" cy:type="String"/>
      <att name="NODE_CUSTOMGRAPHICS_POSITION_3" value="C,C,c,0.00,0.00" type="string" cy:type="String"/>
      <att name="NODE_CUSTOMGRAPHICS_SIZE_6" value="40.0" type="string" cy:type="String"/>
      <att name="NODE_CUSTOMGRAPHICS_SIZE_9" value="40.0" type="string" cy:type="String"/>
      <att name="NODE_TRANSPARENCY" value="255" type="string" cy:type="String"/>
      <att name="NODE_LABEL_TRANSPARENCY" value="255" type="string" cy:type="String"/>
      <att name="NODE_SELECTED" value="false" type="string" cy:type="String"/>
      <att name="NODE_CUSTOMGRAPHICS_SIZE_7" value="40.0" type="string" cy:type="String"/>
      <att name="NODE_SELECTED_PAINT" value="#FFFF00" type="string" cy:type="String"/>
      <att name="NODE_CUSTOMGRAPHICS_4" value="org.cytoscape.ding.customgraphics.NullCustomGraphics,0,[ Remove Graphics ]," type="string" cy:type="String"/>
      <att name="NODE_DEPTH" value="0.0" type="string" cy:type="String"/>
      <att name="NODE_LABEL_POSITION" value="C,C,c,0.00,0.00" type="string" cy:type="String"/>
      <att name="NODE_BORDER_STROKE" value="SOLID" type="string" cy:type="String"/>
      <att name="NODE_CUSTOMGRAPHICS_SIZE_4" value="40.0" type="string" cy:type="String"/>
      <att name="NODE_CUSTOMGRAPHICS_SIZE_5" value="40.0" type="string" cy:type="String"/>
      <att name="NODE_LABEL_COLOR" value="#333333" type="string" cy:type="String"/>
      <att name="NODE_CUSTOMGRAPHICS_5" value="org.cytoscape.ding.customgraphics.NullCustomGraphics,0,[ Remove Graphics ]," type="string" cy:type="String"/>
      <att name="NODE_CUSTOMGRAPHICS_POSITION_8" value="C,C,c,0.00,0.00" type="string" cy:type="String"/>
      <att name="NODE_CUSTOMGRAPHICS_SIZE_1" value="40.0" type="string" cy:type="String"/>
    </graphics>
  </node>
  <node id="28696" label="EMLSAT00000002702">
    <att name="shared name" value="EMLSAT00000002702" type="string" cy:type="String"/>
    <att name="name" value="EMLSAT00000002702" type="string" cy:type="String"/>
    <att name="selected" value="0" type="boolean" cy:type="Boolean"/>
    <att name="K" value="8.01536128275396" type="real" cy:type="Double"/>
    <att name="BC" value="0" type="integer" cy:type="Integer"/>
    <att name="MM" value="0.896315597084061" type="real" cy:type="Double"/>
    <att name="absMM" value="0.896315597084061" type="real" cy:type="Double"/>
    <att name="Phenotype" value="0" type="string" cy:type="String"/>
    <att name="Lethal" value="0" type="boolean" cy:type="Boolean"/>
    <att name="KnownMolt" value="0" type="boolean" cy:type="Boolean"/>
    <att name="DE" value="0" type="boolean" cy:type="Boolean"/>
    <att name="TF" value="0" type="boolean" cy:type="Boolean"/>
    <att name="Annotation" value="RecName: Full=4-hydroxyphenylpyruvate dioxygenase" type="string" cy:type="String"/>
    <att name="Rank" value="28" type="integer" cy:type="Integer"/>
    <att name="nParalog" value="1" type="integer" cy:type="Integer"/>
    <graphics fill="#00CC66" y="505.96142578125" type="ELLIPSE" outline="#000000" z="0.0" x="779.1108446156226" h="40.0" w="40.0" width="0.0">
      <att name="NODE_LABEL_FONT_FACE" value="Dialog.plain,plain,10" type="string" cy:type="String"/>
      <att name="NODE_CUSTOMGRAPHICS_7" value="org.cytoscape.ding.customgraphics.NullCustomGraphics,0,[ Remove Graphics ]," type="string" cy:type="String"/>
      <att name="NODE_CUSTOMGRAPHICS_POSITION_2" value="C,C,c,0.00,0.00" type="string" cy:type="String"/>
      <att name="NODE_CUSTOMGRAPHICS_POSITION_9" value="C,C,c,0.00,0.00" type="string" cy:type="String"/>
      <att name="NODE_LABEL_FONT_SIZE" value="23" type="string" cy:type="String"/>
      <att name="NODE_CUSTOMGRAPHICS_POSITION_6" value="C,C,c,0.00,0.00" type="string" cy:type="String"/>
      <att name="NODE_LABEL" value="28" type="string" cy:type="String"/>
      <att name="NODE_NESTED_NETWORK_IMAGE_VISIBLE" value="true" type="string" cy:type="String"/>
      <att name="NODE_CUSTOMGRAPHICS_POSITION_5" value="C,C,c,0.00,0.00" type="string" cy:type="String"/>
      <att name="NODE_CUSTOMGRAPHICS_POSITION_1" value="C,C,c,0.00,0.00" type="string" cy:type="String"/>
      <att name="NODE_CUSTOMGRAPHICS_POSITION_7" value="C,C,c,0.00,0.00" type="string" cy:type="String"/>
      <att name="NODE_CUSTOMGRAPHICS_6" value="org.cytoscape.ding.customgraphics.NullCustomGraphics,0,[ Remove Graphics ]," type="string" cy:type="String"/>
      <att name="COMPOUND_NODE_PADDING" value="10.0" type="string" cy:type="String"/>
      <att name="NODE_CUSTOMGRAPHICS_3" value="org.cytoscape.ding.customgraphics.NullCustomGraphics,0,[ Remove Graphics ]," type="string" cy:type="String"/>
      <att name="COMPOUND_NODE_SHAPE" value="ROUND_RECTANGLE" type="string" cy:type="String"/>
      <att name="NODE_CUSTOMGRAPHICS_SIZE_2" value="40.0" type="string" cy:type="String"/>
      <att name="NODE_CUSTOMGRAPHICS_2" value="org.cytoscape.ding.customgraphics.NullCustomGraphics,0,[ Remove Graphics ]," type="string" cy:type="String"/>
      <att name="NODE_LABEL_WIDTH" value="200.0" type="string" cy:type="String"/>
      <att name="NODE_CUSTOMGRAPHICS_SIZE_8" value="40.0" type="string" cy:type="String"/>
      <att name="NODE_VISIBLE" value="true" type="string" cy:type="String"/>
      <att name="NODE_BORDER_TRANSPARENCY" value="255" type="string" cy:type="String"/>
      <att name="NODE_CUSTOMGRAPHICS_9" value="org.cytoscape.ding.customgraphics.NullCustomGraphics,0,[ Remove Graphics ]," type="string" cy:type="String"/>
      <att name="NODE_CUSTOMGRAPHICS_1" value="org.cytoscape.ding.customgraphics.NullCustomGraphics,0,[ Remove Graphics ]," type="string" cy:type="String"/>
      <att name="NODE_CUSTOMGRAPHICS_POSITION_4" value="C,C,c,0.00,0.00" type="string" cy:type="String"/>
      <att name="NODE_TOOLTIP" value="" type="string" cy:type="String"/>
      <att name="NODE_CUSTOMGRAPHICS_SIZE_3" value="40.0" type="string" cy:type="String"/>
      <att name="NODE_CUSTOMGRAPHICS_8" value="org.cytoscape.ding.customgraphics.NullCustomGraphics,0,[ Remove Graphics ]," type="string" cy:type="String"/>
      <att name="NODE_CUSTOMGRAPHICS_POSITION_3" value="C,C,c,0.00,0.00" type="string" cy:type="String"/>
      <att name="NODE_CUSTOMGRAPHICS_SIZE_6" value="40.0" type="string" cy:type="String"/>
      <att name="NODE_CUSTOMGRAPHICS_SIZE_9" value="40.0" type="string" cy:type="String"/>
      <att name="NODE_TRANSPARENCY" value="255" type="string" cy:type="String"/>
      <att name="NODE_LABEL_TRANSPARENCY" value="255" type="string" cy:type="String"/>
      <att name="NODE_SELECTED" value="false" type="string" cy:type="String"/>
      <att name="NODE_CUSTOMGRAPHICS_SIZE_7" value="40.0" type="string" cy:type="String"/>
      <att name="NODE_SELECTED_PAINT" value="#FFFF00" type="string" cy:type="String"/>
      <att name="NODE_CUSTOMGRAPHICS_4" value="org.cytoscape.ding.customgraphics.NullCustomGraphics,0,[ Remove Graphics ]," type="string" cy:type="String"/>
      <att name="NODE_DEPTH" value="0.0" type="string" cy:type="String"/>
      <att name="NODE_LABEL_POSITION" value="C,C,c,0.00,0.00" type="string" cy:type="String"/>
      <att name="NODE_BORDER_STROKE" value="SOLID" type="string" cy:type="String"/>
      <att name="NODE_CUSTOMGRAPHICS_SIZE_4" value="40.0" type="string" cy:type="String"/>
      <att name="NODE_CUSTOMGRAPHICS_SIZE_5" value="40.0" type="string" cy:type="String"/>
      <att name="NODE_LABEL_COLOR" value="#333333" type="string" cy:type="String"/>
      <att name="NODE_CUSTOMGRAPHICS_5" value="org.cytoscape.ding.customgraphics.NullCustomGraphics,0,[ Remove Graphics ]," type="string" cy:type="String"/>
      <att name="NODE_CUSTOMGRAPHICS_POSITION_8" value="C,C,c,0.00,0.00" type="string" cy:type="String"/>
      <att name="NODE_CUSTOMGRAPHICS_SIZE_1" value="40.0" type="string" cy:type="String"/>
    </graphics>
  </node>
  <node id="28653" label="EMLSAT00000009228">
    <att name="shared name" value="EMLSAT00000009228" type="string" cy:type="String"/>
    <att name="name" value="EMLSAT00000009228" type="string" cy:type="String"/>
    <att name="selected" value="0" type="boolean" cy:type="Boolean"/>
    <att name="K" value="0.624317720803034" type="real" cy:type="Double"/>
    <att name="BC" value="0" type="integer" cy:type="Integer"/>
    <att name="MM" value="0.59586721107023" type="real" cy:type="Double"/>
    <att name="absMM" value="0.59586721107023" type="real" cy:type="Double"/>
    <att name="Phenotype" value="1" type="string" cy:type="String"/>
    <att name="Lethal" value="0" type="boolean" cy:type="Boolean"/>
    <att name="KnownMolt" value="0" type="boolean" cy:type="Boolean"/>
    <att name="DE" value="0" type="boolean" cy:type="Boolean"/>
    <att name="TF" value="1" type="boolean" cy:type="Boolean"/>
    <att name="Annotation" value="RecName: Full=Protein mothers against dpp" type="string" cy:type="String"/>
    <att name="Rank" value="69" type="integer" cy:type="Integer"/>
    <att name="nParalog" value="3" type="integer" cy:type="Integer"/>
    <graphics fill="#FF0000" y="1131.0" type="ELLIPSE" outline="#000000" z="0.0" x="1125.0" h="40.0" w="40.0" width="0.0">
      <att name="NODE_LABEL_FONT_FACE" value="Dialog.plain,plain,10" type="string" cy:type="String"/>
      <att name="NODE_CUSTOMGRAPHICS_7" value="org.cytoscape.ding.customgraphics.NullCustomGraphics,0,[ Remove Graphics ]," type="string" cy:type="String"/>
      <att name="NODE_CUSTOMGRAPHICS_POSITION_2" value="C,C,c,0.00,0.00" type="string" cy:type="String"/>
      <att name="NODE_CUSTOMGRAPHICS_POSITION_9" value="C,C,c,0.00,0.00" type="string" cy:type="String"/>
      <att name="NODE_LABEL_FONT_SIZE" value="12" type="string" cy:type="String"/>
      <att name="NODE_CUSTOMGRAPHICS_POSITION_6" value="C,C,c,0.00,0.00" type="string" cy:type="String"/>
      <att name="NODE_LABEL" value="69" type="string" cy:type="String"/>
      <att name="NODE_NESTED_NETWORK_IMAGE_VISIBLE" value="true" type="string" cy:type="String"/>
      <att name="NODE_CUSTOMGRAPHICS_POSITION_5" value="C,C,c,0.00,0.00" type="string" cy:type="String"/>
      <att name="NODE_CUSTOMGRAPHICS_POSITION_1" value="C,C,c,0.00,0.00" type="string" cy:type="String"/>
      <att name="NODE_CUSTOMGRAPHICS_POSITION_7" value="C,C,c,0.00,0.00" type="string" cy:type="String"/>
      <att name="NODE_CUSTOMGRAPHICS_6" value="org.cytoscape.ding.customgraphics.NullCustomGraphics,0,[ Remove Graphics ]," type="string" cy:type="String"/>
      <att name="COMPOUND_NODE_PADDING" value="10.0" type="string" cy:type="String"/>
      <att name="NODE_CUSTOMGRAPHICS_3" value="org.cytoscape.ding.customgraphics.NullCustomGraphics,0,[ Remove Graphics ]," type="string" cy:type="String"/>
      <att name="COMPOUND_NODE_SHAPE" value="ROUND_RECTANGLE" type="string" cy:type="String"/>
      <att name="NODE_CUSTOMGRAPHICS_SIZE_2" value="40.0" type="string" cy:type="String"/>
      <att name="NODE_CUSTOMGRAPHICS_2" value="org.cytoscape.ding.customgraphics.NullCustomGraphics,0,[ Remove Graphics ]," type="string" cy:type="String"/>
      <att name="NODE_LABEL_WIDTH" value="200.0" type="string" cy:type="String"/>
      <att name="NODE_CUSTOMGRAPHICS_SIZE_8" value="40.0" type="string" cy:type="String"/>
      <att name="NODE_VISIBLE" value="true" type="string" cy:type="String"/>
      <att name="NODE_BORDER_TRANSPARENCY" value="255" type="string" cy:type="String"/>
      <att name="NODE_CUSTOMGRAPHICS_9" value="org.cytoscape.ding.customgraphics.NullCustomGraphics,0,[ Remove Graphics ]," type="string" cy:type="String"/>
      <att name="NODE_CUSTOMGRAPHICS_1" value="org.cytoscape.ding.customgraphics.NullCustomGraphics,0,[ Remove Graphics ]," type="string" cy:type="String"/>
      <att name="NODE_CUSTOMGRAPHICS_POSITION_4" value="C,C,c,0.00,0.00" type="string" cy:type="String"/>
      <att name="NODE_TOOLTIP" value="" type="string" cy:type="String"/>
      <att name="NODE_CUSTOMGRAPHICS_SIZE_3" value="40.0" type="string" cy:type="String"/>
      <att name="NODE_CUSTOMGRAPHICS_8" value="org.cytoscape.ding.customgraphics.NullCustomGraphics,0,[ Remove Graphics ]," type="string" cy:type="String"/>
      <att name="NODE_CUSTOMGRAPHICS_POSITION_3" value="C,C,c,0.00,0.00" type="string" cy:type="String"/>
      <att name="NODE_CUSTOMGRAPHICS_SIZE_6" value="40.0" type="string" cy:type="String"/>
      <att name="NODE_CUSTOMGRAPHICS_SIZE_9" value="40.0" type="string" cy:type="String"/>
      <att name="NODE_TRANSPARENCY" value="255" type="string" cy:type="String"/>
      <att name="NODE_LABEL_TRANSPARENCY" value="255" type="string" cy:type="String"/>
      <att name="NODE_SELECTED" value="false" type="string" cy:type="String"/>
      <att name="NODE_CUSTOMGRAPHICS_SIZE_7" value="40.0" type="string" cy:type="String"/>
      <att name="NODE_SELECTED_PAINT" value="#FFFF00" type="string" cy:type="String"/>
      <att name="NODE_CUSTOMGRAPHICS_4" value="org.cytoscape.ding.customgraphics.NullCustomGraphics,0,[ Remove Graphics ]," type="string" cy:type="String"/>
      <att name="NODE_DEPTH" value="0.0" type="string" cy:type="String"/>
      <att name="NODE_LABEL_POSITION" value="C,C,c,0.00,0.00" type="string" cy:type="String"/>
      <att name="NODE_BORDER_STROKE" value="SOLID" type="string" cy:type="String"/>
      <att name="NODE_CUSTOMGRAPHICS_SIZE_4" value="40.0" type="string" cy:type="String"/>
      <att name="NODE_CUSTOMGRAPHICS_SIZE_5" value="40.0" type="string" cy:type="String"/>
      <att name="NODE_LABEL_COLOR" value="#333333" type="string" cy:type="String"/>
      <att name="NODE_CUSTOMGRAPHICS_5" value="org.cytoscape.ding.customgraphics.NullCustomGraphics,0,[ Remove Graphics ]," type="string" cy:type="String"/>
      <att name="NODE_CUSTOMGRAPHICS_POSITION_8" value="C,C,c,0.00,0.00" type="string" cy:type="String"/>
      <att name="NODE_CUSTOMGRAPHICS_SIZE_1" value="40.0" type="string" cy:type="String"/>
    </graphics>
  </node>
  <node id="28611" label="EMLSAT00000006031">
    <att name="shared name" value="EMLSAT00000006031" type="string" cy:type="String"/>
    <att name="name" value="EMLSAT00000006031" type="string" cy:type="String"/>
    <att name="selected" value="0" type="boolean" cy:type="Boolean"/>
    <att name="K" value="0.96478423349468" type="real" cy:type="Double"/>
    <att name="BC" value="0" type="integer" cy:type="Integer"/>
    <att name="MM" value="0.588121841214509" type="real" cy:type="Double"/>
    <att name="absMM" value="0.588121841214509" type="real" cy:type="Double"/>
    <att name="Phenotype" value="0" type="string" cy:type="String"/>
    <att name="Lethal" value="0" type="boolean" cy:type="Boolean"/>
    <att name="KnownMolt" value="0" type="boolean" cy:type="Boolean"/>
    <att name="DE" value="0" type="boolean" cy:type="Boolean"/>
    <att name="TF" value="0" type="boolean" cy:type="Boolean"/>
    <att name="Annotation" value="RecName: Full=HemK methyltransferase family member 1" type="string" cy:type="String"/>
    <att name="Rank" value="67" type="integer" cy:type="Integer"/>
    <att name="nParalog" value="0" type="integer" cy:type="Integer"/>
    <graphics fill="#00CC66" y="1131.0" type="ELLIPSE" outline="#000000" z="0.0" x="1200.0" h="40.0" w="40.0" width="0.0">
      <att name="NODE_LABEL_FONT_FACE" value="Dialog.plain,plain,10" type="string" cy:type="String"/>
      <att name="NODE_CUSTOMGRAPHICS_7" value="org.cytoscape.ding.customgraphics.NullCustomGraphics,0,[ Remove Graphics ]," type="string" cy:type="String"/>
      <att name="NODE_CUSTOMGRAPHICS_POSITION_2" value="C,C,c,0.00,0.00" type="string" cy:type="String"/>
      <att name="NODE_CUSTOMGRAPHICS_POSITION_9" value="C,C,c,0.00,0.00" type="string" cy:type="String"/>
      <att name="NODE_LABEL_FONT_SIZE" value="12" type="string" cy:type="String"/>
      <att name="NODE_CUSTOMGRAPHICS_POSITION_6" value="C,C,c,0.00,0.00" type="string" cy:type="String"/>
      <att name="NODE_LABEL" value="67" type="string" cy:type="String"/>
      <att name="NODE_NESTED_NETWORK_IMAGE_VISIBLE" value="true" type="string" cy:type="String"/>
      <att name="NODE_CUSTOMGRAPHICS_POSITION_5" value="C,C,c,0.00,0.00" type="string" cy:type="String"/>
      <att name="NODE_CUSTOMGRAPHICS_POSITION_1" value="C,C,c,0.00,0.00" type="string" cy:type="String"/>
      <att name="NODE_CUSTOMGRAPHICS_POSITION_7" value="C,C,c,0.00,0.00" type="string" cy:type="String"/>
      <att name="NODE_CUSTOMGRAPHICS_6" value="org.cytoscape.ding.customgraphics.NullCustomGraphics,0,[ Remove Graphics ]," type="string" cy:type="String"/>
      <att name="COMPOUND_NODE_PADDING" value="10.0" type="string" cy:type="String"/>
      <att name="NODE_CUSTOMGRAPHICS_3" value="org.cytoscape.ding.customgraphics.NullCustomGraphics,0,[ Remove Graphics ]," type="string" cy:type="String"/>
      <att name="COMPOUND_NODE_SHAPE" value="ROUND_RECTANGLE" type="string" cy:type="String"/>
      <att name="NODE_CUSTOMGRAPHICS_SIZE_2" value="40.0" type="string" cy:type="String"/>
      <att name="NODE_CUSTOMGRAPHICS_2" value="org.cytoscape.ding.customgraphics.NullCustomGraphics,0,[ Remove Graphics ]," type="string" cy:type="String"/>
      <att name="NODE_LABEL_WIDTH" value="200.0" type="string" cy:type="String"/>
      <att name="NODE_CUSTOMGRAPHICS_SIZE_8" value="40.0" type="string" cy:type="String"/>
      <att name="NODE_VISIBLE" value="true" type="string" cy:type="String"/>
      <att name="NODE_BORDER_TRANSPARENCY" value="255" type="string" cy:type="String"/>
      <att name="NODE_CUSTOMGRAPHICS_9" value="org.cytoscape.ding.customgraphics.NullCustomGraphics,0,[ Remove Graphics ]," type="string" cy:type="String"/>
      <att name="NODE_CUSTOMGRAPHICS_1" value="org.cytoscape.ding.customgraphics.NullCustomGraphics,0,[ Remove Graphics ]," type="string" cy:type="String"/>
      <att name="NODE_CUSTOMGRAPHICS_POSITION_4" value="C,C,c,0.00,0.00" type="string" cy:type="String"/>
      <att name="NODE_TOOLTIP" value="" type="string" cy:type="String"/>
      <att name="NODE_CUSTOMGRAPHICS_SIZE_3" value="40.0" type="string" cy:type="String"/>
      <att name="NODE_CUSTOMGRAPHICS_8" value="org.cytoscape.ding.customgraphics.NullCustomGraphics,0,[ Remove Graphics ]," type="string" cy:type="String"/>
      <att name="NODE_CUSTOMGRAPHICS_POSITION_3" value="C,C,c,0.00,0.00" type="string" cy:type="String"/>
      <att name="NODE_CUSTOMGRAPHICS_SIZE_6" value="40.0" type="string" cy:type="String"/>
      <att name="NODE_CUSTOMGRAPHICS_SIZE_9" value="40.0" type="string" cy:type="String"/>
      <att name="NODE_TRANSPARENCY" value="255" type="string" cy:type="String"/>
      <att name="NODE_LABEL_TRANSPARENCY" value="255" type="string" cy:type="String"/>
      <att name="NODE_SELECTED" value="false" type="string" cy:type="String"/>
      <att name="NODE_CUSTOMGRAPHICS_SIZE_7" value="40.0" type="string" cy:type="String"/>
      <att name="NODE_SELECTED_PAINT" value="#FFFF00" type="string" cy:type="String"/>
      <att name="NODE_CUSTOMGRAPHICS_4" value="org.cytoscape.ding.customgraphics.NullCustomGraphics,0,[ Remove Graphics ]," type="string" cy:type="String"/>
      <att name="NODE_DEPTH" value="0.0" type="string" cy:type="String"/>
      <att name="NODE_LABEL_POSITION" value="C,C,c,0.00,0.00" type="string" cy:type="String"/>
      <att name="NODE_BORDER_STROKE" value="SOLID" type="string" cy:type="String"/>
      <att name="NODE_CUSTOMGRAPHICS_SIZE_4" value="40.0" type="string" cy:type="String"/>
      <att name="NODE_CUSTOMGRAPHICS_SIZE_5" value="40.0" type="string" cy:type="String"/>
      <att name="NODE_LABEL_COLOR" value="#333333" type="string" cy:type="String"/>
      <att name="NODE_CUSTOMGRAPHICS_5" value="org.cytoscape.ding.customgraphics.NullCustomGraphics,0,[ Remove Graphics ]," type="string" cy:type="String"/>
      <att name="NODE_CUSTOMGRAPHICS_POSITION_8" value="C,C,c,0.00,0.00" type="string" cy:type="String"/>
      <att name="NODE_CUSTOMGRAPHICS_SIZE_1" value="40.0" type="string" cy:type="String"/>
    </graphics>
  </node>
  <node id="28570" label="EMLSAT00000006021">
    <att name="shared name" value="EMLSAT00000006021" type="string" cy:type="String"/>
    <att name="name" value="EMLSAT00000006021" type="string" cy:type="String"/>
    <att name="selected" value="0" type="boolean" cy:type="Boolean"/>
    <att name="K" value="0.944735099033278" type="real" cy:type="Double"/>
    <att name="BC" value="0" type="integer" cy:type="Integer"/>
    <att name="MM" value="0.589230193927743" type="real" cy:type="Double"/>
    <att name="absMM" value="0.589230193927743" type="real" cy:type="Double"/>
    <att name="Phenotype" value="0" type="string" cy:type="String"/>
    <att name="Lethal" value="0" type="boolean" cy:type="Boolean"/>
    <att name="KnownMolt" value="0" type="boolean" cy:type="Boolean"/>
    <att name="DE" value="0" type="boolean" cy:type="Boolean"/>
    <att name="TF" value="0" type="boolean" cy:type="Boolean"/>
    <att name="Annotation" value="RecName: Full=6-phosphofructo-2-kinase/fructose-2,6-bisphosphatase 3" type="string" cy:type="String"/>
    <att name="Rank" value="66" type="integer" cy:type="Integer"/>
    <att name="nParalog" value="4" type="integer" cy:type="Integer"/>
    <graphics fill="#00CC66" y="1131.0" type="ELLIPSE" outline="#000000" z="0.0" x="1275.0" h="40.0" w="40.0" width="0.0">
      <att name="NODE_LABEL_FONT_FACE" value="Dialog.plain,plain,10" type="string" cy:type="String"/>
      <att name="NODE_CUSTOMGRAPHICS_7" value="org.cytoscape.ding.customgraphics.NullCustomGraphics,0,[ Remove Graphics ]," type="string" cy:type="String"/>
      <att name="NODE_CUSTOMGRAPHICS_POSITION_2" value="C,C,c,0.00,0.00" type="string" cy:type="String"/>
      <att name="NODE_CUSTOMGRAPHICS_POSITION_9" value="C,C,c,0.00,0.00" type="string" cy:type="String"/>
      <att name="NODE_LABEL_FONT_SIZE" value="13" type="string" cy:type="String"/>
      <att name="NODE_CUSTOMGRAPHICS_POSITION_6" value="C,C,c,0.00,0.00" type="string" cy:type="String"/>
      <att name="NODE_LABEL" value="66" type="string" cy:type="String"/>
      <att name="NODE_NESTED_NETWORK_IMAGE_VISIBLE" value="true" type="string" cy:type="String"/>
      <att name="NODE_CUSTOMGRAPHICS_POSITION_5" value="C,C,c,0.00,0.00" type="string" cy:type="String"/>
      <att name="NODE_CUSTOMGRAPHICS_POSITION_1" value="C,C,c,0.00,0.00" type="string" cy:type="String"/>
      <att name="NODE_CUSTOMGRAPHICS_POSITION_7" value="C,C,c,0.00,0.00" type="string" cy:type="String"/>
      <att name="NODE_CUSTOMGRAPHICS_6" value="org.cytoscape.ding.customgraphics.NullCustomGraphics,0,[ Remove Graphics ]," type="string" cy:type="String"/>
      <att name="COMPOUND_NODE_PADDING" value="10.0" type="string" cy:type="String"/>
      <att name="NODE_CUSTOMGRAPHICS_3" value="org.cytoscape.ding.customgraphics.NullCustomGraphics,0,[ Remove Graphics ]," type="string" cy:type="String"/>
      <att name="COMPOUND_NODE_SHAPE" value="ROUND_RECTANGLE" type="string" cy:type="String"/>
      <att name="NODE_CUSTOMGRAPHICS_SIZE_2" value="40.0" type="string" cy:type="String"/>
      <att name="NODE_CUSTOMGRAPHICS_2" value="org.cytoscape.ding.customgraphics.NullCustomGraphics,0,[ Remove Graphics ]," type="string" cy:type="String"/>
      <att name="NODE_LABEL_WIDTH" value="200.0" type="string" cy:type="String"/>
      <att name="NODE_CUSTOMGRAPHICS_SIZE_8" value="40.0" type="string" cy:type="String"/>
      <att name="NODE_VISIBLE" value="true" type="string" cy:type="String"/>
      <att name="NODE_BORDER_TRANSPARENCY" value="255" type="string" cy:type="String"/>
      <att name="NODE_CUSTOMGRAPHICS_9" value="org.cytoscape.ding.customgraphics.NullCustomGraphics,0,[ Remove Graphics ]," type="string" cy:type="String"/>
      <att name="NODE_CUSTOMGRAPHICS_1" value="org.cytoscape.ding.customgraphics.NullCustomGraphics,0,[ Remove Graphics ]," type="string" cy:type="String"/>
      <att name="NODE_CUSTOMGRAPHICS_POSITION_4" value="C,C,c,0.00,0.00" type="string" cy:type="String"/>
      <att name="NODE_TOOLTIP" value="" type="string" cy:type="String"/>
      <att name="NODE_CUSTOMGRAPHICS_SIZE_3" value="40.0" type="string" cy:type="String"/>
      <att name="NODE_CUSTOMGRAPHICS_8" value="org.cytoscape.ding.customgraphics.NullCustomGraphics,0,[ Remove Graphics ]," type="string" cy:type="String"/>
      <att name="NODE_CUSTOMGRAPHICS_POSITION_3" value="C,C,c,0.00,0.00" type="string" cy:type="String"/>
      <att name="NODE_CUSTOMGRAPHICS_SIZE_6" value="40.0" type="string" cy:type="String"/>
      <att name="NODE_CUSTOMGRAPHICS_SIZE_9" value="40.0" type="string" cy:type="String"/>
      <att name="NODE_TRANSPARENCY" value="255" type="string" cy:type="String"/>
      <att name="NODE_LABEL_TRANSPARENCY" value="255" type="string" cy:type="String"/>
      <att name="NODE_SELECTED" value="false" type="string" cy:type="String"/>
      <att name="NODE_CUSTOMGRAPHICS_SIZE_7" value="40.0" type="string" cy:type="String"/>
      <att name="NODE_SELECTED_PAINT" value="#FFFF00" type="string" cy:type="String"/>
      <att name="NODE_CUSTOMGRAPHICS_4" value="org.cytoscape.ding.customgraphics.NullCustomGraphics,0,[ Remove Graphics ]," type="string" cy:type="String"/>
      <att name="NODE_DEPTH" value="0.0" type="string" cy:type="String"/>
      <att name="NODE_LABEL_POSITION" value="C,C,c,0.00,0.00" type="string" cy:type="String"/>
      <att name="NODE_BORDER_STROKE" value="SOLID" type="string" cy:type="String"/>
      <att name="NODE_CUSTOMGRAPHICS_SIZE_4" value="40.0" type="string" cy:type="String"/>
      <att name="NODE_CUSTOMGRAPHICS_SIZE_5" value="40.0" type="string" cy:type="String"/>
      <att name="NODE_LABEL_COLOR" value="#333333" type="string" cy:type="String"/>
      <att name="NODE_CUSTOMGRAPHICS_5" value="org.cytoscape.ding.customgraphics.NullCustomGraphics,0,[ Remove Graphics ]," type="string" cy:type="String"/>
      <att name="NODE_CUSTOMGRAPHICS_POSITION_8" value="C,C,c,0.00,0.00" type="string" cy:type="String"/>
      <att name="NODE_CUSTOMGRAPHICS_SIZE_1" value="40.0" type="string" cy:type="String"/>
    </graphics>
  </node>
  <node id="28530" label="EMLSAT00000009346">
    <att name="shared name" value="EMLSAT00000009346" type="string" cy:type="String"/>
    <att name="name" value="EMLSAT00000009346" type="string" cy:type="String"/>
    <att name="selected" value="0" type="boolean" cy:type="Boolean"/>
    <att name="K" value="1.39857426705511" type="real" cy:type="Double"/>
    <att name="BC" value="0" type="integer" cy:type="Integer"/>
    <att name="MM" value="-0.597549212098912" type="real" cy:type="Double"/>
    <att name="absMM" value="0.597549212098912" type="real" cy:type="Double"/>
    <att name="Phenotype" value="1" type="string" cy:type="String"/>
    <att name="Lethal" value="0" type="boolean" cy:type="Boolean"/>
    <att name="KnownMolt" value="0" type="boolean" cy:type="Boolean"/>
    <att name="DE" value="0" type="boolean" cy:type="Boolean"/>
    <att name="TF" value="0" type="boolean" cy:type="Boolean"/>
    <att name="Annotation" value="RecName: Full=Dehydrogenase/reductase SDR family member 4" type="string" cy:type="String"/>
    <att name="Rank" value="63" type="integer" cy:type="Integer"/>
    <att name="nParalog" value="5" type="integer" cy:type="Integer"/>
    <graphics fill="#00CC66" y="1131.0" type="ELLIPSE" outline="#000000" z="0.0" x="1350.0" h="40.0" w="40.0" width="0.0">
      <att name="NODE_LABEL_FONT_FACE" value="Dialog.plain,plain,10" type="string" cy:type="String"/>
      <att name="NODE_CUSTOMGRAPHICS_7" value="org.cytoscape.ding.customgraphics.NullCustomGraphics,0,[ Remove Graphics ]," type="string" cy:type="String"/>
      <att name="NODE_CUSTOMGRAPHICS_POSITION_2" value="C,C,c,0.00,0.00" type="string" cy:type="String"/>
      <att name="NODE_CUSTOMGRAPHICS_POSITION_9" value="C,C,c,0.00,0.00" type="string" cy:type="String"/>
      <att name="NODE_LABEL_FONT_SIZE" value="13" type="string" cy:type="String"/>
      <att name="NODE_CUSTOMGRAPHICS_POSITION_6" value="C,C,c,0.00,0.00" type="string" cy:type="String"/>
      <att name="NODE_LABEL" value="63" type="string" cy:type="String"/>
      <att name="NODE_NESTED_NETWORK_IMAGE_VISIBLE" value="true" type="string" cy:type="String"/>
      <att name="NODE_CUSTOMGRAPHICS_POSITION_5" value="C,C,c,0.00,0.00" type="string" cy:type="String"/>
      <att name="NODE_CUSTOMGRAPHICS_POSITION_1" value="C,C,c,0.00,0.00" type="string" cy:type="String"/>
      <att name="NODE_CUSTOMGRAPHICS_POSITION_7" value="C,C,c,0.00,0.00" type="string" cy:type="String"/>
      <att name="NODE_CUSTOMGRAPHICS_6" value="org.cytoscape.ding.customgraphics.NullCustomGraphics,0,[ Remove Graphics ]," type="string" cy:type="String"/>
      <att name="COMPOUND_NODE_PADDING" value="10.0" type="string" cy:type="String"/>
      <att name="NODE_CUSTOMGRAPHICS_3" value="org.cytoscape.ding.customgraphics.NullCustomGraphics,0,[ Remove Graphics ]," type="string" cy:type="String"/>
      <att name="COMPOUND_NODE_SHAPE" value="ROUND_RECTANGLE" type="string" cy:type="String"/>
      <att name="NODE_CUSTOMGRAPHICS_SIZE_2" value="40.0" type="string" cy:type="String"/>
      <att name="NODE_CUSTOMGRAPHICS_2" value="org.cytoscape.ding.customgraphics.NullCustomGraphics,0,[ Remove Graphics ]," type="string" cy:type="String"/>
      <att name="NODE_LABEL_WIDTH" value="200.0" type="string" cy:type="String"/>
      <att name="NODE_CUSTOMGRAPHICS_SIZE_8" value="40.0" type="string" cy:type="String"/>
      <att name="NODE_VISIBLE" value="true" type="string" cy:type="String"/>
      <att name="NODE_BORDER_TRANSPARENCY" value="255" type="string" cy:type="String"/>
      <att name="NODE_CUSTOMGRAPHICS_9" value="org.cytoscape.ding.customgraphics.NullCustomGraphics,0,[ Remove Graphics ]," type="string" cy:type="String"/>
      <att name="NODE_CUSTOMGRAPHICS_1" value="org.cytoscape.ding.customgraphics.NullCustomGraphics,0,[ Remove Graphics ]," type="string" cy:type="String"/>
      <att name="NODE_CUSTOMGRAPHICS_POSITION_4" value="C,C,c,0.00,0.00" type="string" cy:type="String"/>
      <att name="NODE_TOOLTIP" value="" type="string" cy:type="String"/>
      <att name="NODE_CUSTOMGRAPHICS_SIZE_3" value="40.0" type="string" cy:type="String"/>
      <att name="NODE_CUSTOMGRAPHICS_8" value="org.cytoscape.ding.customgraphics.NullCustomGraphics,0,[ Remove Graphics ]," type="string" cy:type="String"/>
      <att name="NODE_CUSTOMGRAPHICS_POSITION_3" value="C,C,c,0.00,0.00" type="string" cy:type="String"/>
      <att name="NODE_CUSTOMGRAPHICS_SIZE_6" value="40.0" type="string" cy:type="String"/>
      <att name="NODE_CUSTOMGRAPHICS_SIZE_9" value="40.0" type="string" cy:type="String"/>
      <att name="NODE_TRANSPARENCY" value="255" type="string" cy:type="String"/>
      <att name="NODE_LABEL_TRANSPARENCY" value="255" type="string" cy:type="String"/>
      <att name="NODE_SELECTED" value="false" type="string" cy:type="String"/>
      <att name="NODE_CUSTOMGRAPHICS_SIZE_7" value="40.0" type="string" cy:type="String"/>
      <att name="NODE_SELECTED_PAINT" value="#FFFF00" type="string" cy:type="String"/>
      <att name="NODE_CUSTOMGRAPHICS_4" value="org.cytoscape.ding.customgraphics.NullCustomGraphics,0,[ Remove Graphics ]," type="string" cy:type="String"/>
      <att name="NODE_DEPTH" value="0.0" type="string" cy:type="String"/>
      <att name="NODE_LABEL_POSITION" value="C,C,c,0.00,0.00" type="string" cy:type="String"/>
      <att name="NODE_BORDER_STROKE" value="SOLID" type="string" cy:type="String"/>
      <att name="NODE_CUSTOMGRAPHICS_SIZE_4" value="40.0" type="string" cy:type="String"/>
      <att name="NODE_CUSTOMGRAPHICS_SIZE_5" value="40.0" type="string" cy:type="String"/>
      <att name="NODE_LABEL_COLOR" value="#333333" type="string" cy:type="String"/>
      <att name="NODE_CUSTOMGRAPHICS_5" value="org.cytoscape.ding.customgraphics.NullCustomGraphics,0,[ Remove Graphics ]," type="string" cy:type="String"/>
      <att name="NODE_CUSTOMGRAPHICS_POSITION_8" value="C,C,c,0.00,0.00" type="string" cy:type="String"/>
      <att name="NODE_CUSTOMGRAPHICS_SIZE_1" value="40.0" type="string" cy:type="String"/>
    </graphics>
  </node>
  <node id="28491" label="EMLSAT00000005668">
    <att name="shared name" value="EMLSAT00000005668" type="string" cy:type="String"/>
    <att name="name" value="EMLSAT00000005668" type="string" cy:type="String"/>
    <att name="selected" value="0" type="boolean" cy:type="Boolean"/>
    <att name="K" value="8.02430637207836" type="real" cy:type="Double"/>
    <att name="BC" value="16" type="integer" cy:type="Integer"/>
    <att name="MM" value="-0.889182173396961" type="real" cy:type="Double"/>
    <att name="absMM" value="0.889182173396961" type="real" cy:type="Double"/>
    <att name="Phenotype" value="NA_ID" type="string" cy:type="String"/>
    <att name="Lethal" value="0" type="boolean" cy:type="Boolean"/>
    <att name="KnownMolt" value="0" type="boolean" cy:type="Boolean"/>
    <att name="DE" value="0" type="boolean" cy:type="Boolean"/>
    <att name="TF" value="0" type="boolean" cy:type="Boolean"/>
    <att name="Annotation" value="RecName: Full=ES1 protein homolog, mitochondrial" type="string" cy:type="String"/>
    <att name="Rank" value="22" type="integer" cy:type="Integer"/>
    <att name="nParalog" value="1" type="integer" cy:type="Integer"/>
    <graphics fill="#00CC66" y="154.45778941758059" type="ELLIPSE" outline="#000000" z="0.0" x="362.0265150035181" h="42.852512155591576" w="42.852512155591576" width="0.0">
      <att name="NODE_LABEL_FONT_FACE" value="Dialog.plain,plain,10" type="string" cy:type="String"/>
      <att name="NODE_CUSTOMGRAPHICS_7" value="org.cytoscape.ding.customgraphics.NullCustomGraphics,0,[ Remove Graphics ]," type="string" cy:type="String"/>
      <att name="NODE_CUSTOMGRAPHICS_POSITION_2" value="C,C,c,0.00,0.00" type="string" cy:type="String"/>
      <att name="NODE_CUSTOMGRAPHICS_POSITION_9" value="C,C,c,0.00,0.00" type="string" cy:type="String"/>
      <att name="NODE_LABEL_FONT_SIZE" value="24" type="string" cy:type="String"/>
      <att name="NODE_CUSTOMGRAPHICS_POSITION_6" value="C,C,c,0.00,0.00" type="string" cy:type="String"/>
      <att name="NODE_LABEL" value="22" type="string" cy:type="String"/>
      <att name="NODE_NESTED_NETWORK_IMAGE_VISIBLE" value="true" type="string" cy:type="String"/>
      <att name="NODE_CUSTOMGRAPHICS_POSITION_5" value="C,C,c,0.00,0.00" type="string" cy:type="String"/>
      <att name="NODE_CUSTOMGRAPHICS_POSITION_1" value="C,C,c,0.00,0.00" type="string" cy:type="String"/>
      <att name="NODE_CUSTOMGRAPHICS_POSITION_7" value="C,C,c,0.00,0.00" type="string" cy:type="String"/>
      <att name="NODE_CUSTOMGRAPHICS_6" value="org.cytoscape.ding.customgraphics.NullCustomGraphics,0,[ Remove Graphics ]," type="string" cy:type="String"/>
      <att name="COMPOUND_NODE_PADDING" value="10.0" type="string" cy:type="String"/>
      <att name="NODE_CUSTOMGRAPHICS_3" value="org.cytoscape.ding.customgraphics.NullCustomGraphics,0,[ Remove Graphics ]," type="string" cy:type="String"/>
      <att name="COMPOUND_NODE_SHAPE" value="ROUND_RECTANGLE" type="string" cy:type="String"/>
      <att name="NODE_CUSTOMGRAPHICS_SIZE_2" value="42.852512155591576" type="string" cy:type="String"/>
      <att name="NODE_CUSTOMGRAPHICS_2" value="org.cytoscape.ding.customgraphics.NullCustomGraphics,0,[ Remove Graphics ]," type="string" cy:type="String"/>
      <att name="NODE_LABEL_WIDTH" value="200.0" type="string" cy:type="String"/>
      <att name="NODE_CUSTOMGRAPHICS_SIZE_8" value="42.852512155591576" type="string" cy:type="String"/>
      <att name="NODE_VISIBLE" value="true" type="string" cy:type="String"/>
      <att name="NODE_BORDER_TRANSPARENCY" value="255" type="string" cy:type="String"/>
      <att name="NODE_CUSTOMGRAPHICS_9" value="org.cytoscape.ding.customgraphics.NullCustomGraphics,0,[ Remove Graphics ]," type="string" cy:type="String"/>
      <att name="NODE_CUSTOMGRAPHICS_1" value="org.cytoscape.ding.customgraphics.NullCustomGraphics,0,[ Remove Graphics ]," type="string" cy:type="String"/>
      <att name="NODE_CUSTOMGRAPHICS_POSITION_4" value="C,C,c,0.00,0.00" type="string" cy:type="String"/>
      <att name="NODE_TOOLTIP" value="" type="string" cy:type="String"/>
      <att name="NODE_CUSTOMGRAPHICS_SIZE_3" value="42.852512155591576" type="string" cy:type="String"/>
      <att name="NODE_CUSTOMGRAPHICS_8" value="org.cytoscape.ding.customgraphics.NullCustomGraphics,0,[ Remove Graphics ]," type="string" cy:type="String"/>
      <att name="NODE_CUSTOMGRAPHICS_POSITION_3" value="C,C,c,0.00,0.00" type="string" cy:type="String"/>
      <att name="NODE_CUSTOMGRAPHICS_SIZE_6" value="42.852512155591576" type="string" cy:type="String"/>
      <att name="NODE_CUSTOMGRAPHICS_SIZE_9" value="42.852512155591576" type="string" cy:type="String"/>
      <att name="NODE_TRANSPARENCY" value="255" type="string" cy:type="String"/>
      <att name="NODE_LABEL_TRANSPARENCY" value="255" type="string" cy:type="String"/>
      <att name="NODE_SELECTED" value="false" type="string" cy:type="String"/>
      <att name="NODE_CUSTOMGRAPHICS_SIZE_7" value="42.852512155591576" type="string" cy:type="String"/>
      <att name="NODE_SELECTED_PAINT" value="#FFFF00" type="string" cy:type="String"/>
      <att name="NODE_CUSTOMGRAPHICS_4" value="org.cytoscape.ding.customgraphics.NullCustomGraphics,0,[ Remove Graphics ]," type="string" cy:type="String"/>
      <att name="NODE_DEPTH" value="0.0" type="string" cy:type="String"/>
      <att name="NODE_LABEL_POSITION" value="C,C,c,0.00,0.00" type="string" cy:type="String"/>
      <att name="NODE_BORDER_STROKE" value="SOLID" type="string" cy:type="String"/>
      <att name="NODE_CUSTOMGRAPHICS_SIZE_4" value="42.852512155591576" type="string" cy:type="String"/>
      <att name="NODE_CUSTOMGRAPHICS_SIZE_5" value="42.852512155591576" type="string" cy:type="String"/>
      <att name="NODE_LABEL_COLOR" value="#333333" type="string" cy:type="String"/>
      <att name="NODE_CUSTOMGRAPHICS_5" value="org.cytoscape.ding.customgraphics.NullCustomGraphics,0,[ Remove Graphics ]," type="string" cy:type="String"/>
      <att name="NODE_CUSTOMGRAPHICS_POSITION_8" value="C,C,c,0.00,0.00" type="string" cy:type="String"/>
      <att name="NODE_CUSTOMGRAPHICS_SIZE_1" value="42.852512155591576" type="string" cy:type="String"/>
    </graphics>
  </node>
  <node id="28453" label="EMLSAT00000007414">
    <att name="shared name" value="EMLSAT00000007414" type="string" cy:type="String"/>
    <att name="name" value="EMLSAT00000007414" type="string" cy:type="String"/>
    <att name="selected" value="0" type="boolean" cy:type="Boolean"/>
    <att name="K" value="3.64588427620971" type="real" cy:type="Double"/>
    <att name="BC" value="2" type="integer" cy:type="Integer"/>
    <att name="MM" value="0.82114263378887" type="real" cy:type="Double"/>
    <att name="absMM" value="0.82114263378887" type="real" cy:type="Double"/>
    <att name="Phenotype" value="0" type="string" cy:type="String"/>
    <att name="Lethal" value="0" type="boolean" cy:type="Boolean"/>
    <att name="KnownMolt" value="0" type="boolean" cy:type="Boolean"/>
    <att name="DE" value="0" type="boolean" cy:type="Boolean"/>
    <att name="TF" value="0" type="boolean" cy:type="Boolean"/>
    <att name="Annotation" value="RecName: Full=FERM domain-containing protein 4A" type="string" cy:type="String"/>
    <att name="Rank" value="36" type="integer" cy:type="Integer"/>
    <att name="nParalog" value="3" type="integer" cy:type="Integer"/>
    <graphics fill="#00CC66" y="1131.0" type="ELLIPSE" outline="#000000" z="0.0" x="1425.0" h="40.35656401944894" w="40.35656401944894" width="0.0">
      <att name="NODE_LABEL_FONT_FACE" value="Dialog.plain,plain,10" type="string" cy:type="String"/>
      <att name="NODE_CUSTOMGRAPHICS_7" value="org.cytoscape.ding.customgraphics.NullCustomGraphics,0,[ Remove Graphics ]," type="string" cy:type="String"/>
      <att name="NODE_CUSTOMGRAPHICS_POSITION_2" value="C,C,c,0.00,0.00" type="string" cy:type="String"/>
      <att name="NODE_CUSTOMGRAPHICS_POSITION_9" value="C,C,c,0.00,0.00" type="string" cy:type="String"/>
      <att name="NODE_LABEL_FONT_SIZE" value="21" type="string" cy:type="String"/>
      <att name="NODE_CUSTOMGRAPHICS_POSITION_6" value="C,C,c,0.00,0.00" type="string" cy:type="String"/>
      <att name="NODE_LABEL" value="36" type="string" cy:type="String"/>
      <att name="NODE_NESTED_NETWORK_IMAGE_VISIBLE" value="true" type="string" cy:type="String"/>
      <att name="NODE_CUSTOMGRAPHICS_POSITION_5" value="C,C,c,0.00,0.00" type="string" cy:type="String"/>
      <att name="NODE_CUSTOMGRAPHICS_POSITION_1" value="C,C,c,0.00,0.00" type="string" cy:type="String"/>
      <att name="NODE_CUSTOMGRAPHICS_POSITION_7" value="C,C,c,0.00,0.00" type="string" cy:type="String"/>
      <att name="NODE_CUSTOMGRAPHICS_6" value="org.cytoscape.ding.customgraphics.NullCustomGraphics,0,[ Remove Graphics ]," type="string" cy:type="String"/>
      <att name="COMPOUND_NODE_PADDING" value="10.0" type="string" cy:type="String"/>
      <att name="NODE_CUSTOMGRAPHICS_3" value="org.cytoscape.ding.customgraphics.NullCustomGraphics,0,[ Remove Graphics ]," type="string" cy:type="String"/>
      <att name="COMPOUND_NODE_SHAPE" value="ROUND_RECTANGLE" type="string" cy:type="String"/>
      <att name="NODE_CUSTOMGRAPHICS_SIZE_2" value="40.35656401944894" type="string" cy:type="String"/>
      <att name="NODE_CUSTOMGRAPHICS_2" value="org.cytoscape.ding.customgraphics.NullCustomGraphics,0,[ Remove Graphics ]," type="string" cy:type="String"/>
      <att name="NODE_LABEL_WIDTH" value="200.0" type="string" cy:type="String"/>
      <att name="NODE_CUSTOMGRAPHICS_SIZE_8" value="40.35656401944894" type="string" cy:type="String"/>
      <att name="NODE_VISIBLE" value="true" type="string" cy:type="String"/>
      <att name="NODE_BORDER_TRANSPARENCY" value="255" type="string" cy:type="String"/>
      <att name="NODE_CUSTOMGRAPHICS_9" value="org.cytoscape.ding.customgraphics.NullCustomGraphics,0,[ Remove Graphics ]," type="string" cy:type="String"/>
      <att name="NODE_CUSTOMGRAPHICS_1" value="org.cytoscape.ding.customgraphics.NullCustomGraphics,0,[ Remove Graphics ]," type="string" cy:type="String"/>
      <att name="NODE_CUSTOMGRAPHICS_POSITION_4" value="C,C,c,0.00,0.00" type="string" cy:type="String"/>
      <att name="NODE_TOOLTIP" value="" type="string" cy:type="String"/>
      <att name="NODE_CUSTOMGRAPHICS_SIZE_3" value="40.35656401944894" type="string" cy:type="String"/>
      <att name="NODE_CUSTOMGRAPHICS_8" value="org.cytoscape.ding.customgraphics.NullCustomGraphics,0,[ Remove Graphics ]," type="string" cy:type="String"/>
      <att name="NODE_CUSTOMGRAPHICS_POSITION_3" value="C,C,c,0.00,0.00" type="string" cy:type="String"/>
      <att name="NODE_CUSTOMGRAPHICS_SIZE_6" value="40.35656401944894" type="string" cy:type="String"/>
      <att name="NODE_CUSTOMGRAPHICS_SIZE_9" value="40.35656401944894" type="string" cy:type="String"/>
      <att name="NODE_TRANSPARENCY" value="255" type="string" cy:type="String"/>
      <att name="NODE_LABEL_TRANSPARENCY" value="255" type="string" cy:type="String"/>
      <att name="NODE_SELECTED" value="false" type="string" cy:type="String"/>
      <att name="NODE_CUSTOMGRAPHICS_SIZE_7" value="40.35656401944894" type="string" cy:type="String"/>
      <att name="NODE_SELECTED_PAINT" value="#FFFF00" type="string" cy:type="String"/>
      <att name="NODE_CUSTOMGRAPHICS_4" value="org.cytoscape.ding.customgraphics.NullCustomGraphics,0,[ Remove Graphics ]," type="string" cy:type="String"/>
      <att name="NODE_DEPTH" value="0.0" type="string" cy:type="String"/>
      <att name="NODE_LABEL_POSITION" value="C,C,c,0.00,0.00" type="string" cy:type="String"/>
      <att name="NODE_BORDER_STROKE" value="SOLID" type="string" cy:type="String"/>
      <att name="NODE_CUSTOMGRAPHICS_SIZE_4" value="40.35656401944894" type="string" cy:type="String"/>
      <att name="NODE_CUSTOMGRAPHICS_SIZE_5" value="40.35656401944894" type="string" cy:type="String"/>
      <att name="NODE_LABEL_COLOR" value="#333333" type="string" cy:type="String"/>
      <att name="NODE_CUSTOMGRAPHICS_5" value="org.cytoscape.ding.customgraphics.NullCustomGraphics,0,[ Remove Graphics ]," type="string" cy:type="String"/>
      <att name="NODE_CUSTOMGRAPHICS_POSITION_8" value="C,C,c,0.00,0.00" type="string" cy:type="String"/>
      <att name="NODE_CUSTOMGRAPHICS_SIZE_1" value="40.35656401944894" type="string" cy:type="String"/>
    </graphics>
  </node>
  <node id="28416" label="EMLSAT00000008959">
    <att name="shared name" value="EMLSAT00000008959" type="string" cy:type="String"/>
    <att name="name" value="EMLSAT00000008959" type="string" cy:type="String"/>
    <att name="selected" value="0" type="boolean" cy:type="Boolean"/>
    <att name="K" value="9.04629989039063" type="real" cy:type="Double"/>
    <att name="BC" value="139" type="integer" cy:type="Integer"/>
    <att name="MM" value="0.910756646009936" type="real" cy:type="Double"/>
    <att name="absMM" value="0.910756646009936" type="real" cy:type="Double"/>
    <att name="Phenotype" value="3" type="string" cy:type="String"/>
    <att name="Lethal" value="1" type="boolean" cy:type="Boolean"/>
    <att name="KnownMolt" value="0" type="boolean" cy:type="Boolean"/>
    <att name="DE" value="0" type="boolean" cy:type="Boolean"/>
    <att name="TF" value="0" type="boolean" cy:type="Boolean"/>
    <att name="Annotation" value="RecName: Full=Digestive organ expansion factor homolog" type="string" cy:type="String"/>
    <att name="Rank" value="7" type="integer" cy:type="Integer"/>
    <att name="nParalog" value="0" type="integer" cy:type="Integer"/>
    <graphics fill="#00CC66" y="322.2795362437525" type="ELLIPSE" outline="#000000" z="0.0" x="488.8360900878906" h="64.78119935170179" w="64.78119935170179" width="0.0">
      <att name="NODE_LABEL_FONT_FACE" value="Dialog.plain,plain,10" type="string" cy:type="String"/>
      <att name="NODE_CUSTOMGRAPHICS_7" value="org.cytoscape.ding.customgraphics.NullCustomGraphics,0,[ Remove Graphics ]," type="string" cy:type="String"/>
      <att name="NODE_CUSTOMGRAPHICS_POSITION_2" value="C,C,c,0.00,0.00" type="string" cy:type="String"/>
      <att name="NODE_CUSTOMGRAPHICS_POSITION_9" value="C,C,c,0.00,0.00" type="string" cy:type="String"/>
      <att name="NODE_LABEL_FONT_SIZE" value="28" type="string" cy:type="String"/>
      <att name="NODE_CUSTOMGRAPHICS_POSITION_6" value="C,C,c,0.00,0.00" type="string" cy:type="String"/>
      <att name="NODE_LABEL" value="7" type="string" cy:type="String"/>
      <att name="NODE_NESTED_NETWORK_IMAGE_VISIBLE" value="true" type="string" cy:type="String"/>
      <att name="NODE_CUSTOMGRAPHICS_POSITION_5" value="C,C,c,0.00,0.00" type="string" cy:type="String"/>
      <att name="NODE_CUSTOMGRAPHICS_POSITION_1" value="C,C,c,0.00,0.00" type="string" cy:type="String"/>
      <att name="NODE_CUSTOMGRAPHICS_POSITION_7" value="C,C,c,0.00,0.00" type="string" cy:type="String"/>
      <att name="NODE_CUSTOMGRAPHICS_6" value="org.cytoscape.ding.customgraphics.NullCustomGraphics,0,[ Remove Graphics ]," type="string" cy:type="String"/>
      <att name="COMPOUND_NODE_PADDING" value="10.0" type="string" cy:type="String"/>
      <att name="NODE_CUSTOMGRAPHICS_3" value="org.cytoscape.ding.customgraphics.NullCustomGraphics,0,[ Remove Graphics ]," type="string" cy:type="String"/>
      <att name="COMPOUND_NODE_SHAPE" value="ROUND_RECTANGLE" type="string" cy:type="String"/>
      <att name="NODE_CUSTOMGRAPHICS_SIZE_2" value="64.78119935170179" type="string" cy:type="String"/>
      <att name="NODE_CUSTOMGRAPHICS_2" value="org.cytoscape.ding.customgraphics.NullCustomGraphics,0,[ Remove Graphics ]," type="string" cy:type="String"/>
      <att name="NODE_LABEL_WIDTH" value="200.0" type="string" cy:type="String"/>
      <att name="NODE_CUSTOMGRAPHICS_SIZE_8" value="64.78119935170179" type="string" cy:type="String"/>
      <att name="NODE_VISIBLE" value="true" type="string" cy:type="String"/>
      <att name="NODE_BORDER_TRANSPARENCY" value="255" type="string" cy:type="String"/>
      <att name="NODE_CUSTOMGRAPHICS_9" value="org.cytoscape.ding.customgraphics.NullCustomGraphics,0,[ Remove Graphics ]," type="string" cy:type="String"/>
      <att name="NODE_CUSTOMGRAPHICS_1" value="org.cytoscape.ding.customgraphics.NullCustomGraphics,0,[ Remove Graphics ]," type="string" cy:type="String"/>
      <att name="NODE_CUSTOMGRAPHICS_POSITION_4" value="C,C,c,0.00,0.00" type="string" cy:type="String"/>
      <att name="NODE_TOOLTIP" value="" type="string" cy:type="String"/>
      <att name="NODE_CUSTOMGRAPHICS_SIZE_3" value="64.78119935170179" type="string" cy:type="String"/>
      <att name="NODE_CUSTOMGRAPHICS_8" value="org.cytoscape.ding.customgraphics.NullCustomGraphics,0,[ Remove Graphics ]," type="string" cy:type="String"/>
      <att name="NODE_CUSTOMGRAPHICS_POSITION_3" value="C,C,c,0.00,0.00" type="string" cy:type="String"/>
      <att name="NODE_CUSTOMGRAPHICS_SIZE_6" value="64.78119935170179" type="string" cy:type="String"/>
      <att name="NODE_CUSTOMGRAPHICS_SIZE_9" value="64.78119935170179" type="string" cy:type="String"/>
      <att name="NODE_TRANSPARENCY" value="255" type="string" cy:type="String"/>
      <att name="NODE_LABEL_TRANSPARENCY" value="255" type="string" cy:type="String"/>
      <att name="NODE_SELECTED" value="false" type="string" cy:type="String"/>
      <att name="NODE_CUSTOMGRAPHICS_SIZE_7" value="64.78119935170179" type="string" cy:type="String"/>
      <att name="NODE_SELECTED_PAINT" value="#FFFF00" type="string" cy:type="String"/>
      <att name="NODE_CUSTOMGRAPHICS_4" value="org.cytoscape.ding.customgraphics.NullCustomGraphics,0,[ Remove Graphics ]," type="string" cy:type="String"/>
      <att name="NODE_DEPTH" value="0.0" type="string" cy:type="String"/>
      <att name="NODE_LABEL_POSITION" value="C,C,c,0.00,0.00" type="string" cy:type="String"/>
      <att name="NODE_BORDER_STROKE" value="SOLID" type="string" cy:type="String"/>
      <att name="NODE_CUSTOMGRAPHICS_SIZE_4" value="64.78119935170179" type="string" cy:type="String"/>
      <att name="NODE_CUSTOMGRAPHICS_SIZE_5" value="64.78119935170179" type="string" cy:type="String"/>
      <att name="NODE_LABEL_COLOR" value="#333333" type="string" cy:type="String"/>
      <att name="NODE_CUSTOMGRAPHICS_5" value="org.cytoscape.ding.customgraphics.NullCustomGraphics,0,[ Remove Graphics ]," type="string" cy:type="String"/>
      <att name="NODE_CUSTOMGRAPHICS_POSITION_8" value="C,C,c,0.00,0.00" type="string" cy:type="String"/>
      <att name="NODE_CUSTOMGRAPHICS_SIZE_1" value="64.78119935170179" type="string" cy:type="String"/>
    </graphics>
  </node>
  <node id="28380" label="EMLSAT00000000439">
    <att name="shared name" value="EMLSAT00000000439" type="string" cy:type="String"/>
    <att name="name" value="EMLSAT00000000439" type="string" cy:type="String"/>
    <att name="selected" value="0" type="boolean" cy:type="Boolean"/>
    <att name="K" value="1.21669603364559" type="real" cy:type="Double"/>
    <att name="BC" value="80" type="integer" cy:type="Integer"/>
    <att name="MM" value="0.60532502570946" type="real" cy:type="Double"/>
    <att name="absMM" value="0.60532502570946" type="real" cy:type="Double"/>
    <att name="Phenotype" value="3" type="string" cy:type="String"/>
    <att name="Lethal" value="0" type="boolean" cy:type="Boolean"/>
    <att name="KnownMolt" value="0" type="boolean" cy:type="Boolean"/>
    <att name="DE" value="0" type="boolean" cy:type="Boolean"/>
    <att name="TF" value="0" type="boolean" cy:type="Boolean"/>
    <att name="Annotation" value="RecName: Full=Caspase-1" type="string" cy:type="String"/>
    <att name="Rank" value="49" type="integer" cy:type="Integer"/>
    <att name="nParalog" value="3" type="integer" cy:type="Integer"/>
    <graphics fill="#00CC66" y="1206.0" type="ELLIPSE" outline="#000000" z="0.0" x="0.0" h="54.26256077795786" w="54.26256077795786" width="0.0">
      <att name="NODE_LABEL_FONT_FACE" value="Dialog.plain,plain,10" type="string" cy:type="String"/>
      <att name="NODE_CUSTOMGRAPHICS_7" value="org.cytoscape.ding.customgraphics.NullCustomGraphics,0,[ Remove Graphics ]," type="string" cy:type="String"/>
      <att name="NODE_CUSTOMGRAPHICS_POSITION_2" value="C,C,c,0.00,0.00" type="string" cy:type="String"/>
      <att name="NODE_CUSTOMGRAPHICS_POSITION_9" value="C,C,c,0.00,0.00" type="string" cy:type="String"/>
      <att name="NODE_LABEL_FONT_SIZE" value="17" type="string" cy:type="String"/>
      <att name="NODE_CUSTOMGRAPHICS_POSITION_6" value="C,C,c,0.00,0.00" type="string" cy:type="String"/>
      <att name="NODE_LABEL" value="49" type="string" cy:type="String"/>
      <att name="NODE_NESTED_NETWORK_IMAGE_VISIBLE" value="true" type="string" cy:type="String"/>
      <att name="NODE_CUSTOMGRAPHICS_POSITION_5" value="C,C,c,0.00,0.00" type="string" cy:type="String"/>
      <att name="NODE_CUSTOMGRAPHICS_POSITION_1" value="C,C,c,0.00,0.00" type="string" cy:type="String"/>
      <att name="NODE_CUSTOMGRAPHICS_POSITION_7" value="C,C,c,0.00,0.00" type="string" cy:type="String"/>
      <att name="NODE_CUSTOMGRAPHICS_6" value="org.cytoscape.ding.customgraphics.NullCustomGraphics,0,[ Remove Graphics ]," type="string" cy:type="String"/>
      <att name="COMPOUND_NODE_PADDING" value="10.0" type="string" cy:type="String"/>
      <att name="NODE_CUSTOMGRAPHICS_3" value="org.cytoscape.ding.customgraphics.NullCustomGraphics,0,[ Remove Graphics ]," type="string" cy:type="String"/>
      <att name="COMPOUND_NODE_SHAPE" value="ROUND_RECTANGLE" type="string" cy:type="String"/>
      <att name="NODE_CUSTOMGRAPHICS_SIZE_2" value="54.26256077795786" type="string" cy:type="String"/>
      <att name="NODE_CUSTOMGRAPHICS_2" value="org.cytoscape.ding.customgraphics.NullCustomGraphics,0,[ Remove Graphics ]," type="string" cy:type="String"/>
      <att name="NODE_LABEL_WIDTH" value="200.0" type="string" cy:type="String"/>
      <att name="NODE_CUSTOMGRAPHICS_SIZE_8" value="54.26256077795786" type="string" cy:type="String"/>
      <att name="NODE_VISIBLE" value="true" type="string" cy:type="String"/>
      <att name="NODE_BORDER_TRANSPARENCY" value="255" type="string" cy:type="String"/>
      <att name="NODE_CUSTOMGRAPHICS_9" value="org.cytoscape.ding.customgraphics.NullCustomGraphics,0,[ Remove Graphics ]," type="string" cy:type="String"/>
      <att name="NODE_CUSTOMGRAPHICS_1" value="org.cytoscape.ding.customgraphics.NullCustomGraphics,0,[ Remove Graphics ]," type="string" cy:type="String"/>
      <att name="NODE_CUSTOMGRAPHICS_POSITION_4" value="C,C,c,0.00,0.00" type="string" cy:type="String"/>
      <att name="NODE_TOOLTIP" value="" type="string" cy:type="String"/>
      <att name="NODE_CUSTOMGRAPHICS_SIZE_3" value="54.26256077795786" type="string" cy:type="String"/>
      <att name="NODE_CUSTOMGRAPHICS_8" value="org.cytoscape.ding.customgraphics.NullCustomGraphics,0,[ Remove Graphics ]," type="string" cy:type="String"/>
      <att name="NODE_CUSTOMGRAPHICS_POSITION_3" value="C,C,c,0.00,0.00" type="string" cy:type="String"/>
      <att name="NODE_CUSTOMGRAPHICS_SIZE_6" value="54.26256077795786" type="string" cy:type="String"/>
      <att name="NODE_CUSTOMGRAPHICS_SIZE_9" value="54.26256077795786" type="string" cy:type="String"/>
      <att name="NODE_TRANSPARENCY" value="255" type="string" cy:type="String"/>
      <att name="NODE_LABEL_TRANSPARENCY" value="255" type="string" cy:type="String"/>
      <att name="NODE_SELECTED" value="false" type="string" cy:type="String"/>
      <att name="NODE_CUSTOMGRAPHICS_SIZE_7" value="54.26256077795786" type="string" cy:type="String"/>
      <att name="NODE_SELECTED_PAINT" value="#FFFF00" type="string" cy:type="String"/>
      <att name="NODE_CUSTOMGRAPHICS_4" value="org.cytoscape.ding.customgraphics.NullCustomGraphics,0,[ Remove Graphics ]," type="string" cy:type="String"/>
      <att name="NODE_DEPTH" value="0.0" type="string" cy:type="String"/>
      <att name="NODE_LABEL_POSITION" value="C,C,c,0.00,0.00" type="string" cy:type="String"/>
      <att name="NODE_BORDER_STROKE" value="SOLID" type="string" cy:type="String"/>
      <att name="NODE_CUSTOMGRAPHICS_SIZE_4" value="54.26256077795786" type="string" cy:type="String"/>
      <att name="NODE_CUSTOMGRAPHICS_SIZE_5" value="54.26256077795786" type="string" cy:type="String"/>
      <att name="NODE_LABEL_COLOR" value="#333333" type="string" cy:type="String"/>
      <att name="NODE_CUSTOMGRAPHICS_5" value="org.cytoscape.ding.customgraphics.NullCustomGraphics,0,[ Remove Graphics ]," type="string" cy:type="String"/>
      <att name="NODE_CUSTOMGRAPHICS_POSITION_8" value="C,C,c,0.00,0.00" type="string" cy:type="String"/>
      <att name="NODE_CUSTOMGRAPHICS_SIZE_1" value="54.26256077795786" type="string" cy:type="String"/>
    </graphics>
  </node>
  <node id="28345" label="EMLSAT00000011016">
    <att name="shared name" value="EMLSAT00000011016" type="string" cy:type="String"/>
    <att name="name" value="EMLSAT00000011016" type="string" cy:type="String"/>
    <att name="selected" value="0" type="boolean" cy:type="Boolean"/>
    <att name="K" value="2.36346175197227" type="real" cy:type="Double"/>
    <att name="BC" value="86" type="integer" cy:type="Integer"/>
    <att name="MM" value="0.672151253206679" type="real" cy:type="Double"/>
    <att name="absMM" value="0.672151253206679" type="real" cy:type="Double"/>
    <att name="Phenotype" value="1" type="string" cy:type="String"/>
    <att name="Lethal" value="0" type="boolean" cy:type="Boolean"/>
    <att name="KnownMolt" value="0" type="boolean" cy:type="Boolean"/>
    <att name="DE" value="0" type="boolean" cy:type="Boolean"/>
    <att name="TF" value="0" type="boolean" cy:type="Boolean"/>
    <att name="Annotation" value="RecName: Full=Serine proteinase stubble" type="string" cy:type="String"/>
    <att name="Rank" value="40" type="integer" cy:type="Integer"/>
    <att name="nParalog" value="70" type="integer" cy:type="Integer"/>
    <graphics fill="#00CC66" y="1206.0" type="ELLIPSE" outline="#000000" z="0.0" x="75.0" h="55.3322528363047" w="55.3322528363047" width="0.0">
      <att name="NODE_LABEL_FONT_FACE" value="Dialog.plain,plain,10" type="string" cy:type="String"/>
      <att name="NODE_CUSTOMGRAPHICS_7" value="org.cytoscape.ding.customgraphics.NullCustomGraphics,0,[ Remove Graphics ]," type="string" cy:type="String"/>
      <att name="NODE_CUSTOMGRAPHICS_POSITION_2" value="C,C,c,0.00,0.00" type="string" cy:type="String"/>
      <att name="NODE_CUSTOMGRAPHICS_POSITION_9" value="C,C,c,0.00,0.00" type="string" cy:type="String"/>
      <att name="NODE_LABEL_FONT_SIZE" value="20" type="string" cy:type="String"/>
      <att name="NODE_CUSTOMGRAPHICS_POSITION_6" value="C,C,c,0.00,0.00" type="string" cy:type="String"/>
      <att name="NODE_LABEL" value="40" type="string" cy:type="String"/>
      <att name="NODE_NESTED_NETWORK_IMAGE_VISIBLE" value="true" type="string" cy:type="String"/>
      <att name="NODE_CUSTOMGRAPHICS_POSITION_5" value="C,C,c,0.00,0.00" type="string" cy:type="String"/>
      <att name="NODE_CUSTOMGRAPHICS_POSITION_1" value="C,C,c,0.00,0.00" type="string" cy:type="String"/>
      <att name="NODE_CUSTOMGRAPHICS_POSITION_7" value="C,C,c,0.00,0.00" type="string" cy:type="String"/>
      <att name="NODE_CUSTOMGRAPHICS_6" value="org.cytoscape.ding.customgraphics.NullCustomGraphics,0,[ Remove Graphics ]," type="string" cy:type="String"/>
      <att name="COMPOUND_NODE_PADDING" value="10.0" type="string" cy:type="String"/>
      <att name="NODE_CUSTOMGRAPHICS_3" value="org.cytoscape.ding.customgraphics.NullCustomGraphics,0,[ Remove Graphics ]," type="string" cy:type="String"/>
      <att name="COMPOUND_NODE_SHAPE" value="ROUND_RECTANGLE" type="string" cy:type="String"/>
      <att name="NODE_CUSTOMGRAPHICS_SIZE_2" value="55.3322528363047" type="string" cy:type="String"/>
      <att name="NODE_CUSTOMGRAPHICS_2" value="org.cytoscape.ding.customgraphics.NullCustomGraphics,0,[ Remove Graphics ]," type="string" cy:type="String"/>
      <att name="NODE_LABEL_WIDTH" value="200.0" type="string" cy:type="String"/>
      <att name="NODE_CUSTOMGRAPHICS_SIZE_8" value="55.3322528363047" type="string" cy:type="String"/>
      <att name="NODE_VISIBLE" value="true" type="string" cy:type="String"/>
      <att name="NODE_BORDER_TRANSPARENCY" value="255" type="string" cy:type="String"/>
      <att name="NODE_CUSTOMGRAPHICS_9" value="org.cytoscape.ding.customgraphics.NullCustomGraphics,0,[ Remove Graphics ]," type="string" cy:type="String"/>
      <att name="NODE_CUSTOMGRAPHICS_1" value="org.cytoscape.ding.customgraphics.NullCustomGraphics,0,[ Remove Graphics ]," type="string" cy:type="String"/>
      <att name="NODE_CUSTOMGRAPHICS_POSITION_4" value="C,C,c,0.00,0.00" type="string" cy:type="String"/>
      <att name="NODE_TOOLTIP" value="" type="string" cy:type="String"/>
      <att name="NODE_CUSTOMGRAPHICS_SIZE_3" value="55.3322528363047" type="string" cy:type="String"/>
      <att name="NODE_CUSTOMGRAPHICS_8" value="org.cytoscape.ding.customgraphics.NullCustomGraphics,0,[ Remove Graphics ]," type="string" cy:type="String"/>
      <att name="NODE_CUSTOMGRAPHICS_POSITION_3" value="C,C,c,0.00,0.00" type="string" cy:type="String"/>
      <att name="NODE_CUSTOMGRAPHICS_SIZE_6" value="55.3322528363047" type="string" cy:type="String"/>
      <att name="NODE_CUSTOMGRAPHICS_SIZE_9" value="55.3322528363047" type="string" cy:type="String"/>
      <att name="NODE_TRANSPARENCY" value="255" type="string" cy:type="String"/>
      <att name="NODE_LABEL_TRANSPARENCY" value="255" type="string" cy:type="String"/>
      <att name="NODE_SELECTED" value="false" type="string" cy:type="String"/>
      <att name="NODE_CUSTOMGRAPHICS_SIZE_7" value="55.3322528363047" type="string" cy:type="String"/>
      <att name="NODE_SELECTED_PAINT" value="#FFFF00" type="string" cy:type="String"/>
      <att name="NODE_CUSTOMGRAPHICS_4" value="org.cytoscape.ding.customgraphics.NullCustomGraphics,0,[ Remove Graphics ]," type="string" cy:type="String"/>
      <att name="NODE_DEPTH" value="0.0" type="string" cy:type="String"/>
      <att name="NODE_LABEL_POSITION" value="C,C,c,0.00,0.00" type="string" cy:type="String"/>
      <att name="NODE_BORDER_STROKE" value="SOLID" type="string" cy:type="String"/>
      <att name="NODE_CUSTOMGRAPHICS_SIZE_4" value="55.3322528363047" type="string" cy:type="String"/>
      <att name="NODE_CUSTOMGRAPHICS_SIZE_5" value="55.3322528363047" type="string" cy:type="String"/>
      <att name="NODE_LABEL_COLOR" value="#333333" type="string" cy:type="String"/>
      <att name="NODE_CUSTOMGRAPHICS_5" value="org.cytoscape.ding.customgraphics.NullCustomGraphics,0,[ Remove Graphics ]," type="string" cy:type="String"/>
      <att name="NODE_CUSTOMGRAPHICS_POSITION_8" value="C,C,c,0.00,0.00" type="string" cy:type="String"/>
      <att name="NODE_CUSTOMGRAPHICS_SIZE_1" value="55.3322528363047" type="string" cy:type="String"/>
    </graphics>
  </node>
  <node id="28311" label="EMLSAT00000011542">
    <att name="shared name" value="EMLSAT00000011542" type="string" cy:type="String"/>
    <att name="name" value="EMLSAT00000011542" type="string" cy:type="String"/>
    <att name="selected" value="0" type="boolean" cy:type="Boolean"/>
    <att name="K" value="7.69423875209113" type="real" cy:type="Double"/>
    <att name="BC" value="0" type="integer" cy:type="Integer"/>
    <att name="MM" value="0.857483468719487" type="real" cy:type="Double"/>
    <att name="absMM" value="0.857483468719487" type="real" cy:type="Double"/>
    <att name="Phenotype" value="0" type="string" cy:type="String"/>
    <att name="Lethal" value="0" type="boolean" cy:type="Boolean"/>
    <att name="KnownMolt" value="0" type="boolean" cy:type="Boolean"/>
    <att name="DE" value="0" type="boolean" cy:type="Boolean"/>
    <att name="TF" value="0" type="boolean" cy:type="Boolean"/>
    <att name="Annotation" value="RecName: Full=Torsin-1A" type="string" cy:type="String"/>
    <att name="Rank" value="30" type="integer" cy:type="Integer"/>
    <att name="nParalog" value="0" type="integer" cy:type="Integer"/>
    <graphics fill="#00CC66" y="250.24093150742436" type="ELLIPSE" outline="#000000" z="0.0" x="540.1397657359399" h="40.0" w="40.0" width="0.0">
      <att name="NODE_LABEL_FONT_FACE" value="Dialog.plain,plain,10" type="string" cy:type="String"/>
      <att name="NODE_CUSTOMGRAPHICS_7" value="org.cytoscape.ding.customgraphics.NullCustomGraphics,0,[ Remove Graphics ]," type="string" cy:type="String"/>
      <att name="NODE_CUSTOMGRAPHICS_POSITION_2" value="C,C,c,0.00,0.00" type="string" cy:type="String"/>
      <att name="NODE_CUSTOMGRAPHICS_POSITION_9" value="C,C,c,0.00,0.00" type="string" cy:type="String"/>
      <att name="NODE_LABEL_FONT_SIZE" value="22" type="string" cy:type="String"/>
      <att name="NODE_CUSTOMGRAPHICS_POSITION_6" value="C,C,c,0.00,0.00" type="string" cy:type="String"/>
      <att name="NODE_LABEL" value="30" type="string" cy:type="String"/>
      <att name="NODE_NESTED_NETWORK_IMAGE_VISIBLE" value="true" type="string" cy:type="String"/>
      <att name="NODE_CUSTOMGRAPHICS_POSITION_5" value="C,C,c,0.00,0.00" type="string" cy:type="String"/>
      <att name="NODE_CUSTOMGRAPHICS_POSITION_1" value="C,C,c,0.00,0.00" type="string" cy:type="String"/>
      <att name="NODE_CUSTOMGRAPHICS_POSITION_7" value="C,C,c,0.00,0.00" type="string" cy:type="String"/>
      <att name="NODE_CUSTOMGRAPHICS_6" value="org.cytoscape.ding.customgraphics.NullCustomGraphics,0,[ Remove Graphics ]," type="string" cy:type="String"/>
      <att name="COMPOUND_NODE_PADDING" value="10.0" type="string" cy:type="String"/>
      <att name="NODE_CUSTOMGRAPHICS_3" value="org.cytoscape.ding.customgraphics.NullCustomGraphics,0,[ Remove Graphics ]," type="string" cy:type="String"/>
      <att name="COMPOUND_NODE_SHAPE" value="ROUND_RECTANGLE" type="string" cy:type="String"/>
      <att name="NODE_CUSTOMGRAPHICS_SIZE_2" value="40.0" type="string" cy:type="String"/>
      <att name="NODE_CUSTOMGRAPHICS_2" value="org.cytoscape.ding.customgraphics.NullCustomGraphics,0,[ Remove Graphics ]," type="string" cy:type="String"/>
      <att name="NODE_LABEL_WIDTH" value="200.0" type="string" cy:type="String"/>
      <att name="NODE_CUSTOMGRAPHICS_SIZE_8" value="40.0" type="string" cy:type="String"/>
      <att name="NODE_VISIBLE" value="true" type="string" cy:type="String"/>
      <att name="NODE_BORDER_TRANSPARENCY" value="255" type="string" cy:type="String"/>
      <att name="NODE_CUSTOMGRAPHICS_9" value="org.cytoscape.ding.customgraphics.NullCustomGraphics,0,[ Remove Graphics ]," type="string" cy:type="String"/>
      <att name="NODE_CUSTOMGRAPHICS_1" value="org.cytoscape.ding.customgraphics.NullCustomGraphics,0,[ Remove Graphics ]," type="string" cy:type="String"/>
      <att name="NODE_CUSTOMGRAPHICS_POSITION_4" value="C,C,c,0.00,0.00" type="string" cy:type="String"/>
      <att name="NODE_TOOLTIP" value="" type="string" cy:type="String"/>
      <att name="NODE_CUSTOMGRAPHICS_SIZE_3" value="40.0" type="string" cy:type="String"/>
      <att name="NODE_CUSTOMGRAPHICS_8" value="org.cytoscape.ding.customgraphics.NullCustomGraphics,0,[ Remove Graphics ]," type="string" cy:type="String"/>
      <att name="NODE_CUSTOMGRAPHICS_POSITION_3" value="C,C,c,0.00,0.00" type="string" cy:type="String"/>
      <att name="NODE_CUSTOMGRAPHICS_SIZE_6" value="40.0" type="string" cy:type="String"/>
      <att name="NODE_CUSTOMGRAPHICS_SIZE_9" value="40.0" type="string" cy:type="String"/>
      <att name="NODE_TRANSPARENCY" value="255" type="string" cy:type="String"/>
      <att name="NODE_LABEL_TRANSPARENCY" value="255" type="string" cy:type="String"/>
      <att name="NODE_SELECTED" value="false" type="string" cy:type="String"/>
      <att name="NODE_CUSTOMGRAPHICS_SIZE_7" value="40.0" type="string" cy:type="String"/>
      <att name="NODE_SELECTED_PAINT" value="#FFFF00" type="string" cy:type="String"/>
      <att name="NODE_CUSTOMGRAPHICS_4" value="org.cytoscape.ding.customgraphics.NullCustomGraphics,0,[ Remove Graphics ]," type="string" cy:type="String"/>
      <att name="NODE_DEPTH" value="0.0" type="string" cy:type="String"/>
      <att name="NODE_LABEL_POSITION" value="C,C,c,0.00,0.00" type="string" cy:type="String"/>
      <att name="NODE_BORDER_STROKE" value="SOLID" type="string" cy:type="String"/>
      <att name="NODE_CUSTOMGRAPHICS_SIZE_4" value="40.0" type="string" cy:type="String"/>
      <att name="NODE_CUSTOMGRAPHICS_SIZE_5" value="40.0" type="string" cy:type="String"/>
      <att name="NODE_LABEL_COLOR" value="#333333" type="string" cy:type="String"/>
      <att name="NODE_CUSTOMGRAPHICS_5" value="org.cytoscape.ding.customgraphics.NullCustomGraphics,0,[ Remove Graphics ]," type="string" cy:type="String"/>
      <att name="NODE_CUSTOMGRAPHICS_POSITION_8" value="C,C,c,0.00,0.00" type="string" cy:type="String"/>
      <att name="NODE_CUSTOMGRAPHICS_SIZE_1" value="40.0" type="string" cy:type="String"/>
    </graphics>
  </node>
  <node id="28278" label="EMLSAT00000007360">
    <att name="shared name" value="EMLSAT00000007360" type="string" cy:type="String"/>
    <att name="name" value="EMLSAT00000007360" type="string" cy:type="String"/>
    <att name="selected" value="0" type="boolean" cy:type="Boolean"/>
    <att name="K" value="1.28049643357889" type="real" cy:type="Double"/>
    <att name="BC" value="0" type="integer" cy:type="Integer"/>
    <att name="MM" value="0.646447540988029" type="real" cy:type="Double"/>
    <att name="absMM" value="0.646447540988029" type="real" cy:type="Double"/>
    <att name="Phenotype" value="0" type="string" cy:type="String"/>
    <att name="Lethal" value="0" type="boolean" cy:type="Boolean"/>
    <att name="KnownMolt" value="0" type="boolean" cy:type="Boolean"/>
    <att name="DE" value="0" type="boolean" cy:type="Boolean"/>
    <att name="TF" value="0" type="boolean" cy:type="Boolean"/>
    <att name="Annotation" value="RecName: Full=Poly [ADP-ribose] polymerase 1" type="string" cy:type="String"/>
    <att name="Rank" value="57" type="integer" cy:type="Integer"/>
    <att name="nParalog" value="1" type="integer" cy:type="Integer"/>
    <graphics fill="#00CC66" y="1206.0" type="ELLIPSE" outline="#000000" z="0.0" x="150.0" h="40.0" w="40.0" width="0.0">
      <att name="NODE_LABEL_FONT_FACE" value="Dialog.plain,plain,10" type="string" cy:type="String"/>
      <att name="NODE_CUSTOMGRAPHICS_7" value="org.cytoscape.ding.customgraphics.NullCustomGraphics,0,[ Remove Graphics ]," type="string" cy:type="String"/>
      <att name="NODE_CUSTOMGRAPHICS_POSITION_2" value="C,C,c,0.00,0.00" type="string" cy:type="String"/>
      <att name="NODE_CUSTOMGRAPHICS_POSITION_9" value="C,C,c,0.00,0.00" type="string" cy:type="String"/>
      <att name="NODE_LABEL_FONT_SIZE" value="15" type="string" cy:type="String"/>
      <att name="NODE_CUSTOMGRAPHICS_POSITION_6" value="C,C,c,0.00,0.00" type="string" cy:type="String"/>
      <att name="NODE_LABEL" value="57" type="string" cy:type="String"/>
      <att name="NODE_NESTED_NETWORK_IMAGE_VISIBLE" value="true" type="string" cy:type="String"/>
      <att name="NODE_CUSTOMGRAPHICS_POSITION_5" value="C,C,c,0.00,0.00" type="string" cy:type="String"/>
      <att name="NODE_CUSTOMGRAPHICS_POSITION_1" value="C,C,c,0.00,0.00" type="string" cy:type="String"/>
      <att name="NODE_CUSTOMGRAPHICS_POSITION_7" value="C,C,c,0.00,0.00" type="string" cy:type="String"/>
      <att name="NODE_CUSTOMGRAPHICS_6" value="org.cytoscape.ding.customgraphics.NullCustomGraphics,0,[ Remove Graphics ]," type="string" cy:type="String"/>
      <att name="COMPOUND_NODE_PADDING" value="10.0" type="string" cy:type="String"/>
      <att name="NODE_CUSTOMGRAPHICS_3" value="org.cytoscape.ding.customgraphics.NullCustomGraphics,0,[ Remove Graphics ]," type="string" cy:type="String"/>
      <att name="COMPOUND_NODE_SHAPE" value="ROUND_RECTANGLE" type="string" cy:type="String"/>
      <att name="NODE_CUSTOMGRAPHICS_SIZE_2" value="40.0" type="string" cy:type="String"/>
      <att name="NODE_CUSTOMGRAPHICS_2" value="org.cytoscape.ding.customgraphics.NullCustomGraphics,0,[ Remove Graphics ]," type="string" cy:type="String"/>
      <att name="NODE_LABEL_WIDTH" value="200.0" type="string" cy:type="String"/>
      <att name="NODE_CUSTOMGRAPHICS_SIZE_8" value="40.0" type="string" cy:type="String"/>
      <att name="NODE_VISIBLE" value="true" type="string" cy:type="String"/>
      <att name="NODE_BORDER_TRANSPARENCY" value="255" type="string" cy:type="String"/>
      <att name="NODE_CUSTOMGRAPHICS_9" value="org.cytoscape.ding.customgraphics.NullCustomGraphics,0,[ Remove Graphics ]," type="string" cy:type="String"/>
      <att name="NODE_CUSTOMGRAPHICS_1" value="org.cytoscape.ding.customgraphics.NullCustomGraphics,0,[ Remove Graphics ]," type="string" cy:type="String"/>
      <att name="NODE_CUSTOMGRAPHICS_POSITION_4" value="C,C,c,0.00,0.00" type="string" cy:type="String"/>
      <att name="NODE_TOOLTIP" value="" type="string" cy:type="String"/>
      <att name="NODE_CUSTOMGRAPHICS_SIZE_3" value="40.0" type="string" cy:type="String"/>
      <att name="NODE_CUSTOMGRAPHICS_8" value="org.cytoscape.ding.customgraphics.NullCustomGraphics,0,[ Remove Graphics ]," type="string" cy:type="String"/>
      <att name="NODE_CUSTOMGRAPHICS_POSITION_3" value="C,C,c,0.00,0.00" type="string" cy:type="String"/>
      <att name="NODE_CUSTOMGRAPHICS_SIZE_6" value="40.0" type="string" cy:type="String"/>
      <att name="NODE_CUSTOMGRAPHICS_SIZE_9" value="40.0" type="string" cy:type="String"/>
      <att name="NODE_TRANSPARENCY" value="255" type="string" cy:type="String"/>
      <att name="NODE_LABEL_TRANSPARENCY" value="255" type="string" cy:type="String"/>
      <att name="NODE_SELECTED" value="false" type="string" cy:type="String"/>
      <att name="NODE_CUSTOMGRAPHICS_SIZE_7" value="40.0" type="string" cy:type="String"/>
      <att name="NODE_SELECTED_PAINT" value="#FFFF00" type="string" cy:type="String"/>
      <att name="NODE_CUSTOMGRAPHICS_4" value="org.cytoscape.ding.customgraphics.NullCustomGraphics,0,[ Remove Graphics ]," type="string" cy:type="String"/>
      <att name="NODE_DEPTH" value="0.0" type="string" cy:type="String"/>
      <att name="NODE_LABEL_POSITION" value="C,C,c,0.00,0.00" type="string" cy:type="String"/>
      <att name="NODE_BORDER_STROKE" value="SOLID" type="string" cy:type="String"/>
      <att name="NODE_CUSTOMGRAPHICS_SIZE_4" value="40.0" type="string" cy:type="String"/>
      <att name="NODE_CUSTOMGRAPHICS_SIZE_5" value="40.0" type="string" cy:type="String"/>
      <att name="NODE_LABEL_COLOR" value="#333333" type="string" cy:type="String"/>
      <att name="NODE_CUSTOMGRAPHICS_5" value="org.cytoscape.ding.customgraphics.NullCustomGraphics,0,[ Remove Graphics ]," type="string" cy:type="String"/>
      <att name="NODE_CUSTOMGRAPHICS_POSITION_8" value="C,C,c,0.00,0.00" type="string" cy:type="String"/>
      <att name="NODE_CUSTOMGRAPHICS_SIZE_1" value="40.0" type="string" cy:type="String"/>
    </graphics>
  </node>
  <node id="28246" label="EMLSAT00000011358">
    <att name="shared name" value="EMLSAT00000011358" type="string" cy:type="String"/>
    <att name="name" value="EMLSAT00000011358" type="string" cy:type="String"/>
    <att name="selected" value="0" type="boolean" cy:type="Boolean"/>
    <att name="K" value="5.25271924674853" type="real" cy:type="Double"/>
    <att name="BC" value="0" type="integer" cy:type="Integer"/>
    <att name="MM" value="0.824258303037832" type="real" cy:type="Double"/>
    <att name="absMM" value="0.824258303037832" type="real" cy:type="Double"/>
    <att name="Phenotype" value="0" type="string" cy:type="String"/>
    <att name="Lethal" value="0" type="boolean" cy:type="Boolean"/>
    <att name="KnownMolt" value="0" type="boolean" cy:type="Boolean"/>
    <att name="DE" value="0" type="boolean" cy:type="Boolean"/>
    <att name="TF" value="0" type="boolean" cy:type="Boolean"/>
    <att name="Annotation" value="RecName: Full=Rab5 GDP/GTP exchange factor" type="string" cy:type="String"/>
    <att name="Rank" value="37" type="integer" cy:type="Integer"/>
    <att name="nParalog" value="1" type="integer" cy:type="Integer"/>
    <graphics fill="#00CC66" y="689.9253236574197" type="ELLIPSE" outline="#000000" z="0.0" x="584.4051513671875" h="40.0" w="40.0" width="0.0">
      <att name="NODE_LABEL_FONT_FACE" value="Dialog.plain,plain,10" type="string" cy:type="String"/>
      <att name="NODE_CUSTOMGRAPHICS_7" value="org.cytoscape.ding.customgraphics.NullCustomGraphics,0,[ Remove Graphics ]," type="string" cy:type="String"/>
      <att name="NODE_CUSTOMGRAPHICS_POSITION_2" value="C,C,c,0.00,0.00" type="string" cy:type="String"/>
      <att name="NODE_CUSTOMGRAPHICS_POSITION_9" value="C,C,c,0.00,0.00" type="string" cy:type="String"/>
      <att name="NODE_LABEL_FONT_SIZE" value="20" type="string" cy:type="String"/>
      <att name="NODE_CUSTOMGRAPHICS_POSITION_6" value="C,C,c,0.00,0.00" type="string" cy:type="String"/>
      <att name="NODE_LABEL" value="37" type="string" cy:type="String"/>
      <att name="NODE_NESTED_NETWORK_IMAGE_VISIBLE" value="true" type="string" cy:type="String"/>
      <att name="NODE_CUSTOMGRAPHICS_POSITION_5" value="C,C,c,0.00,0.00" type="string" cy:type="String"/>
      <att name="NODE_CUSTOMGRAPHICS_POSITION_1" value="C,C,c,0.00,0.00" type="string" cy:type="String"/>
      <att name="NODE_CUSTOMGRAPHICS_POSITION_7" value="C,C,c,0.00,0.00" type="string" cy:type="String"/>
      <att name="NODE_CUSTOMGRAPHICS_6" value="org.cytoscape.ding.customgraphics.NullCustomGraphics,0,[ Remove Graphics ]," type="string" cy:type="String"/>
      <att name="COMPOUND_NODE_PADDING" value="10.0" type="string" cy:type="String"/>
      <att name="NODE_CUSTOMGRAPHICS_3" value="org.cytoscape.ding.customgraphics.NullCustomGraphics,0,[ Remove Graphics ]," type="string" cy:type="String"/>
      <att name="COMPOUND_NODE_SHAPE" value="ROUND_RECTANGLE" type="string" cy:type="String"/>
      <att name="NODE_CUSTOMGRAPHICS_SIZE_2" value="40.0" type="string" cy:type="String"/>
      <att name="NODE_CUSTOMGRAPHICS_2" value="org.cytoscape.ding.customgraphics.NullCustomGraphics,0,[ Remove Graphics ]," type="string" cy:type="String"/>
      <att name="NODE_LABEL_WIDTH" value="200.0" type="string" cy:type="String"/>
      <att name="NODE_CUSTOMGRAPHICS_SIZE_8" value="40.0" type="string" cy:type="String"/>
      <att name="NODE_VISIBLE" value="true" type="string" cy:type="String"/>
      <att name="NODE_BORDER_TRANSPARENCY" value="255" type="string" cy:type="String"/>
      <att name="NODE_CUSTOMGRAPHICS_9" value="org.cytoscape.ding.customgraphics.NullCustomGraphics,0,[ Remove Graphics ]," type="string" cy:type="String"/>
      <att name="NODE_CUSTOMGRAPHICS_1" value="org.cytoscape.ding.customgraphics.NullCustomGraphics,0,[ Remove Graphics ]," type="string" cy:type="String"/>
      <att name="NODE_CUSTOMGRAPHICS_POSITION_4" value="C,C,c,0.00,0.00" type="string" cy:type="String"/>
      <att name="NODE_TOOLTIP" value="" type="string" cy:type="String"/>
      <att name="NODE_CUSTOMGRAPHICS_SIZE_3" value="40.0" type="string" cy:type="String"/>
      <att name="NODE_CUSTOMGRAPHICS_8" value="org.cytoscape.ding.customgraphics.NullCustomGraphics,0,[ Remove Graphics ]," type="string" cy:type="String"/>
      <att name="NODE_CUSTOMGRAPHICS_POSITION_3" value="C,C,c,0.00,0.00" type="string" cy:type="String"/>
      <att name="NODE_CUSTOMGRAPHICS_SIZE_6" value="40.0" type="string" cy:type="String"/>
      <att name="NODE_CUSTOMGRAPHICS_SIZE_9" value="40.0" type="string" cy:type="String"/>
      <att name="NODE_TRANSPARENCY" value="255" type="string" cy:type="String"/>
      <att name="NODE_LABEL_TRANSPARENCY" value="255" type="string" cy:type="String"/>
      <att name="NODE_SELECTED" value="false" type="string" cy:type="String"/>
      <att name="NODE_CUSTOMGRAPHICS_SIZE_7" value="40.0" type="string" cy:type="String"/>
      <att name="NODE_SELECTED_PAINT" value="#FFFF00" type="string" cy:type="String"/>
      <att name="NODE_CUSTOMGRAPHICS_4" value="org.cytoscape.ding.customgraphics.NullCustomGraphics,0,[ Remove Graphics ]," type="string" cy:type="String"/>
      <att name="NODE_DEPTH" value="0.0" type="string" cy:type="String"/>
      <att name="NODE_LABEL_POSITION" value="C,C,c,0.00,0.00" type="string" cy:type="String"/>
      <att name="NODE_BORDER_STROKE" value="SOLID" type="string" cy:type="String"/>
      <att name="NODE_CUSTOMGRAPHICS_SIZE_4" value="40.0" type="string" cy:type="String"/>
      <att name="NODE_CUSTOMGRAPHICS_SIZE_5" value="40.0" type="string" cy:type="String"/>
      <att name="NODE_LABEL_COLOR" value="#333333" type="string" cy:type="String"/>
      <att name="NODE_CUSTOMGRAPHICS_5" value="org.cytoscape.ding.customgraphics.NullCustomGraphics,0,[ Remove Graphics ]," type="string" cy:type="String"/>
      <att name="NODE_CUSTOMGRAPHICS_POSITION_8" value="C,C,c,0.00,0.00" type="string" cy:type="String"/>
      <att name="NODE_CUSTOMGRAPHICS_SIZE_1" value="40.0" type="string" cy:type="String"/>
    </graphics>
  </node>
  <node id="28215" label="EMLSAT00000005033">
    <att name="shared name" value="EMLSAT00000005033" type="string" cy:type="String"/>
    <att name="name" value="EMLSAT00000005033" type="string" cy:type="String"/>
    <att name="selected" value="0" type="boolean" cy:type="Boolean"/>
    <att name="K" value="9.07581509616092" type="real" cy:type="Double"/>
    <att name="BC" value="184" type="integer" cy:type="Integer"/>
    <att name="MM" value="0.892597961651393" type="real" cy:type="Double"/>
    <att name="absMM" value="0.892597961651393" type="real" cy:type="Double"/>
    <att name="Phenotype" value="0" type="string" cy:type="String"/>
    <att name="Lethal" value="0" type="boolean" cy:type="Boolean"/>
    <att name="KnownMolt" value="0" type="boolean" cy:type="Boolean"/>
    <att name="DE" value="0" type="boolean" cy:type="Boolean"/>
    <att name="TF" value="1" type="boolean" cy:type="Boolean"/>
    <att name="Annotation" value="RecName: Full=Transcription factor GATA-4" type="string" cy:type="String"/>
    <att name="Rank" value="6" type="integer" cy:type="Integer"/>
    <att name="nParalog" value="7" type="integer" cy:type="Integer"/>
    <graphics fill="#FF0000" y="181.5833740234375" type="ELLIPSE" outline="#000000" z="0.0" x="639.063232421875" h="72.80388978930307" w="72.80388978930307" width="0.0">
      <att name="NODE_LABEL_FONT_FACE" value="Dialog.plain,plain,10" type="string" cy:type="String"/>
      <att name="NODE_CUSTOMGRAPHICS_7" value="org.cytoscape.ding.customgraphics.NullCustomGraphics,0,[ Remove Graphics ]," type="string" cy:type="String"/>
      <att name="NODE_CUSTOMGRAPHICS_POSITION_2" value="C,C,c,0.00,0.00" type="string" cy:type="String"/>
      <att name="NODE_CUSTOMGRAPHICS_POSITION_9" value="C,C,c,0.00,0.00" type="string" cy:type="String"/>
      <att name="NODE_LABEL_FONT_SIZE" value="29" type="string" cy:type="String"/>
      <att name="NODE_CUSTOMGRAPHICS_POSITION_6" value="C,C,c,0.00,0.00" type="string" cy:type="String"/>
      <att name="NODE_LABEL" value="6" type="string" cy:type="String"/>
      <att name="NODE_NESTED_NETWORK_IMAGE_VISIBLE" value="true" type="string" cy:type="String"/>
      <att name="NODE_CUSTOMGRAPHICS_POSITION_5" value="C,C,c,0.00,0.00" type="string" cy:type="String"/>
      <att name="NODE_CUSTOMGRAPHICS_POSITION_1" value="C,C,c,0.00,0.00" type="string" cy:type="String"/>
      <att name="NODE_CUSTOMGRAPHICS_POSITION_7" value="C,C,c,0.00,0.00" type="string" cy:type="String"/>
      <att name="NODE_CUSTOMGRAPHICS_6" value="org.cytoscape.ding.customgraphics.NullCustomGraphics,0,[ Remove Graphics ]," type="string" cy:type="String"/>
      <att name="COMPOUND_NODE_PADDING" value="10.0" type="string" cy:type="String"/>
      <att name="NODE_CUSTOMGRAPHICS_3" value="org.cytoscape.ding.customgraphics.NullCustomGraphics,0,[ Remove Graphics ]," type="string" cy:type="String"/>
      <att name="COMPOUND_NODE_SHAPE" value="ROUND_RECTANGLE" type="string" cy:type="String"/>
      <att name="NODE_CUSTOMGRAPHICS_SIZE_2" value="72.80388978930307" type="string" cy:type="String"/>
      <att name="NODE_CUSTOMGRAPHICS_2" value="org.cytoscape.ding.customgraphics.NullCustomGraphics,0,[ Remove Graphics ]," type="string" cy:type="String"/>
      <att name="NODE_LABEL_WIDTH" value="200.0" type="string" cy:type="String"/>
      <att name="NODE_CUSTOMGRAPHICS_SIZE_8" value="72.80388978930307" type="string" cy:type="String"/>
      <att name="NODE_VISIBLE" value="true" type="string" cy:type="String"/>
      <att name="NODE_BORDER_TRANSPARENCY" value="255" type="string" cy:type="String"/>
      <att name="NODE_CUSTOMGRAPHICS_9" value="org.cytoscape.ding.customgraphics.NullCustomGraphics,0,[ Remove Graphics ]," type="string" cy:type="String"/>
      <att name="NODE_CUSTOMGRAPHICS_1" value="org.cytoscape.ding.customgraphics.NullCustomGraphics,0,[ Remove Graphics ]," type="string" cy:type="String"/>
      <att name="NODE_CUSTOMGRAPHICS_POSITION_4" value="C,C,c,0.00,0.00" type="string" cy:type="String"/>
      <att name="NODE_TOOLTIP" value="" type="string" cy:type="String"/>
      <att name="NODE_CUSTOMGRAPHICS_SIZE_3" value="72.80388978930307" type="string" cy:type="String"/>
      <att name="NODE_CUSTOMGRAPHICS_8" value="org.cytoscape.ding.customgraphics.NullCustomGraphics,0,[ Remove Graphics ]," type="string" cy:type="String"/>
      <att name="NODE_CUSTOMGRAPHICS_POSITION_3" value="C,C,c,0.00,0.00" type="string" cy:type="String"/>
      <att name="NODE_CUSTOMGRAPHICS_SIZE_6" value="72.80388978930307" type="string" cy:type="String"/>
      <att name="NODE_CUSTOMGRAPHICS_SIZE_9" value="72.80388978930307" type="string" cy:type="String"/>
      <att name="NODE_TRANSPARENCY" value="255" type="string" cy:type="String"/>
      <att name="NODE_LABEL_TRANSPARENCY" value="255" type="string" cy:type="String"/>
      <att name="NODE_SELECTED" value="false" type="string" cy:type="String"/>
      <att name="NODE_CUSTOMGRAPHICS_SIZE_7" value="72.80388978930307" type="string" cy:type="String"/>
      <att name="NODE_SELECTED_PAINT" value="#FFFF00" type="string" cy:type="String"/>
      <att name="NODE_CUSTOMGRAPHICS_4" value="org.cytoscape.ding.customgraphics.NullCustomGraphics,0,[ Remove Graphics ]," type="string" cy:type="String"/>
      <att name="NODE_DEPTH" value="0.0" type="string" cy:type="String"/>
      <att name="NODE_LABEL_POSITION" value="C,C,c,0.00,0.00" type="string" cy:type="String"/>
      <att name="NODE_BORDER_STROKE" value="SOLID" type="string" cy:type="String"/>
      <att name="NODE_CUSTOMGRAPHICS_SIZE_4" value="72.80388978930307" type="string" cy:type="String"/>
      <att name="NODE_CUSTOMGRAPHICS_SIZE_5" value="72.80388978930307" type="string" cy:type="String"/>
      <att name="NODE_LABEL_COLOR" value="#333333" type="string" cy:type="String"/>
      <att name="NODE_CUSTOMGRAPHICS_5" value="org.cytoscape.ding.customgraphics.NullCustomGraphics,0,[ Remove Graphics ]," type="string" cy:type="String"/>
      <att name="NODE_CUSTOMGRAPHICS_POSITION_8" value="C,C,c,0.00,0.00" type="string" cy:type="String"/>
      <att name="NODE_CUSTOMGRAPHICS_SIZE_1" value="72.80388978930307" type="string" cy:type="String"/>
    </graphics>
  </node>
  <node id="28185" label="EMLSAT00000010198">
    <att name="shared name" value="EMLSAT00000010198" type="string" cy:type="String"/>
    <att name="name" value="EMLSAT00000010198" type="string" cy:type="String"/>
    <att name="selected" value="0" type="boolean" cy:type="Boolean"/>
    <att name="K" value="5.26039799235926" type="real" cy:type="Double"/>
    <att name="BC" value="54" type="integer" cy:type="Integer"/>
    <att name="MM" value="-0.816643101375706" type="real" cy:type="Double"/>
    <att name="absMM" value="0.816643101375706" type="real" cy:type="Double"/>
    <att name="Phenotype" value="0" type="string" cy:type="String"/>
    <att name="Lethal" value="0" type="boolean" cy:type="Boolean"/>
    <att name="KnownMolt" value="0" type="boolean" cy:type="Boolean"/>
    <att name="DE" value="0" type="boolean" cy:type="Boolean"/>
    <att name="TF" value="0" type="boolean" cy:type="Boolean"/>
    <att name="Annotation" value="RecName: Full=Protein lifeguard 4" type="string" cy:type="String"/>
    <att name="Rank" value="27" type="integer" cy:type="Integer"/>
    <att name="nParalog" value="3" type="integer" cy:type="Integer"/>
    <graphics fill="#00CC66" y="759.1408844849598" type="ELLIPSE" outline="#000000" z="0.0" x="630.0948409606451" h="49.62722852512155" w="49.62722852512155" width="0.0">
      <att name="NODE_LABEL_FONT_FACE" value="Dialog.plain,plain,10" type="string" cy:type="String"/>
      <att name="NODE_CUSTOMGRAPHICS_7" value="org.cytoscape.ding.customgraphics.NullCustomGraphics,0,[ Remove Graphics ]," type="string" cy:type="String"/>
      <att name="NODE_CUSTOMGRAPHICS_POSITION_2" value="C,C,c,0.00,0.00" type="string" cy:type="String"/>
      <att name="NODE_CUSTOMGRAPHICS_POSITION_9" value="C,C,c,0.00,0.00" type="string" cy:type="String"/>
      <att name="NODE_LABEL_FONT_SIZE" value="23" type="string" cy:type="String"/>
      <att name="NODE_CUSTOMGRAPHICS_POSITION_6" value="C,C,c,0.00,0.00" type="string" cy:type="String"/>
      <att name="NODE_LABEL" value="27" type="string" cy:type="String"/>
      <att name="NODE_NESTED_NETWORK_IMAGE_VISIBLE" value="true" type="string" cy:type="String"/>
      <att name="NODE_CUSTOMGRAPHICS_POSITION_5" value="C,C,c,0.00,0.00" type="string" cy:type="String"/>
      <att name="NODE_CUSTOMGRAPHICS_POSITION_1" value="C,C,c,0.00,0.00" type="string" cy:type="String"/>
      <att name="NODE_CUSTOMGRAPHICS_POSITION_7" value="C,C,c,0.00,0.00" type="string" cy:type="String"/>
      <att name="NODE_CUSTOMGRAPHICS_6" value="org.cytoscape.ding.customgraphics.NullCustomGraphics,0,[ Remove Graphics ]," type="string" cy:type="String"/>
      <att name="COMPOUND_NODE_PADDING" value="10.0" type="string" cy:type="String"/>
      <att name="NODE_CUSTOMGRAPHICS_3" value="org.cytoscape.ding.customgraphics.NullCustomGraphics,0,[ Remove Graphics ]," type="string" cy:type="String"/>
      <att name="COMPOUND_NODE_SHAPE" value="ROUND_RECTANGLE" type="string" cy:type="String"/>
      <att name="NODE_CUSTOMGRAPHICS_SIZE_2" value="49.62722852512155" type="string" cy:type="String"/>
      <att name="NODE_CUSTOMGRAPHICS_2" value="org.cytoscape.ding.customgraphics.NullCustomGraphics,0,[ Remove Graphics ]," type="string" cy:type="String"/>
      <att name="NODE_LABEL_WIDTH" value="200.0" type="string" cy:type="String"/>
      <att name="NODE_CUSTOMGRAPHICS_SIZE_8" value="49.62722852512155" type="string" cy:type="String"/>
      <att name="NODE_VISIBLE" value="true" type="string" cy:type="String"/>
      <att name="NODE_BORDER_TRANSPARENCY" value="255" type="string" cy:type="String"/>
      <att name="NODE_CUSTOMGRAPHICS_9" value="org.cytoscape.ding.customgraphics.NullCustomGraphics,0,[ Remove Graphics ]," type="string" cy:type="String"/>
      <att name="NODE_CUSTOMGRAPHICS_1" value="org.cytoscape.ding.customgraphics.NullCustomGraphics,0,[ Remove Graphics ]," type="string" cy:type="String"/>
      <att name="NODE_CUSTOMGRAPHICS_POSITION_4" value="C,C,c,0.00,0.00" type="string" cy:type="String"/>
      <att name="NODE_TOOLTIP" value="" type="string" cy:type="String"/>
      <att name="NODE_CUSTOMGRAPHICS_SIZE_3" value="49.62722852512155" type="string" cy:type="String"/>
      <att name="NODE_CUSTOMGRAPHICS_8" value="org.cytoscape.ding.customgraphics.NullCustomGraphics,0,[ Remove Graphics ]," type="string" cy:type="String"/>
      <att name="NODE_CUSTOMGRAPHICS_POSITION_3" value="C,C,c,0.00,0.00" type="string" cy:type="String"/>
      <att name="NODE_CUSTOMGRAPHICS_SIZE_6" value="49.62722852512155" type="string" cy:type="String"/>
      <att name="NODE_CUSTOMGRAPHICS_SIZE_9" value="49.62722852512155" type="string" cy:type="String"/>
      <att name="NODE_TRANSPARENCY" value="255" type="string" cy:type="String"/>
      <att name="NODE_LABEL_TRANSPARENCY" value="255" type="string" cy:type="String"/>
      <att name="NODE_SELECTED" value="false" type="string" cy:type="String"/>
      <att name="NODE_CUSTOMGRAPHICS_SIZE_7" value="49.62722852512155" type="string" cy:type="String"/>
      <att name="NODE_SELECTED_PAINT" value="#FFFF00" type="string" cy:type="String"/>
      <att name="NODE_CUSTOMGRAPHICS_4" value="org.cytoscape.ding.customgraphics.NullCustomGraphics,0,[ Remove Graphics ]," type="string" cy:type="String"/>
      <att name="NODE_DEPTH" value="0.0" type="string" cy:type="String"/>
      <att name="NODE_LABEL_POSITION" value="C,C,c,0.00,0.00" type="string" cy:type="String"/>
      <att name="NODE_BORDER_STROKE" value="SOLID" type="string" cy:type="String"/>
      <att name="NODE_CUSTOMGRAPHICS_SIZE_4" value="49.62722852512155" type="string" cy:type="String"/>
      <att name="NODE_CUSTOMGRAPHICS_SIZE_5" value="49.62722852512155" type="string" cy:type="String"/>
      <att name="NODE_LABEL_COLOR" value="#333333" type="string" cy:type="String"/>
      <att name="NODE_CUSTOMGRAPHICS_5" value="org.cytoscape.ding.customgraphics.NullCustomGraphics,0,[ Remove Graphics ]," type="string" cy:type="String"/>
      <att name="NODE_CUSTOMGRAPHICS_POSITION_8" value="C,C,c,0.00,0.00" type="string" cy:type="String"/>
      <att name="NODE_CUSTOMGRAPHICS_SIZE_1" value="49.62722852512155" type="string" cy:type="String"/>
    </graphics>
  </node>
  <node id="28156" label="EMLSAT00000011849">
    <att name="shared name" value="EMLSAT00000011849" type="string" cy:type="String"/>
    <att name="name" value="EMLSAT00000011849" type="string" cy:type="String"/>
    <att name="selected" value="0" type="boolean" cy:type="Boolean"/>
    <att name="K" value="1.05277131797611" type="real" cy:type="Double"/>
    <att name="BC" value="0" type="integer" cy:type="Integer"/>
    <att name="MM" value="0.610126248675313" type="real" cy:type="Double"/>
    <att name="absMM" value="0.610126248675313" type="real" cy:type="Double"/>
    <att name="Phenotype" value="0" type="string" cy:type="String"/>
    <att name="Lethal" value="0" type="boolean" cy:type="Boolean"/>
    <att name="KnownMolt" value="0" type="boolean" cy:type="Boolean"/>
    <att name="DE" value="0" type="boolean" cy:type="Boolean"/>
    <att name="TF" value="1" type="boolean" cy:type="Boolean"/>
    <att name="Annotation" value="RecName: Full=Aryl hydrocarbon receptor nuclear translocator homolog" type="string" cy:type="String"/>
    <att name="Rank" value="59" type="integer" cy:type="Integer"/>
    <att name="nParalog" value="3" type="integer" cy:type="Integer"/>
    <graphics fill="#FF0000" y="1206.0" type="ELLIPSE" outline="#000000" z="0.0" x="225.0" h="40.0" w="40.0" width="0.0">
      <att name="NODE_LABEL_FONT_FACE" value="Dialog.plain,plain,10" type="string" cy:type="String"/>
      <att name="NODE_CUSTOMGRAPHICS_7" value="org.cytoscape.ding.customgraphics.NullCustomGraphics,0,[ Remove Graphics ]," type="string" cy:type="String"/>
      <att name="NODE_CUSTOMGRAPHICS_POSITION_2" value="C,C,c,0.00,0.00" type="string" cy:type="String"/>
      <att name="NODE_CUSTOMGRAPHICS_POSITION_9" value="C,C,c,0.00,0.00" type="string" cy:type="String"/>
      <att name="NODE_LABEL_FONT_SIZE" value="14" type="string" cy:type="String"/>
      <att name="NODE_CUSTOMGRAPHICS_POSITION_6" value="C,C,c,0.00,0.00" type="string" cy:type="String"/>
      <att name="NODE_LABEL" value="59" type="string" cy:type="String"/>
      <att name="NODE_NESTED_NETWORK_IMAGE_VISIBLE" value="true" type="string" cy:type="String"/>
      <att name="NODE_CUSTOMGRAPHICS_POSITION_5" value="C,C,c,0.00,0.00" type="string" cy:type="String"/>
      <att name="NODE_CUSTOMGRAPHICS_POSITION_1" value="C,C,c,0.00,0.00" type="string" cy:type="String"/>
      <att name="NODE_CUSTOMGRAPHICS_POSITION_7" value="C,C,c,0.00,0.00" type="string" cy:type="String"/>
      <att name="NODE_CUSTOMGRAPHICS_6" value="org.cytoscape.ding.customgraphics.NullCustomGraphics,0,[ Remove Graphics ]," type="string" cy:type="String"/>
      <att name="COMPOUND_NODE_PADDING" value="10.0" type="string" cy:type="String"/>
      <att name="NODE_CUSTOMGRAPHICS_3" value="org.cytoscape.ding.customgraphics.NullCustomGraphics,0,[ Remove Graphics ]," type="string" cy:type="String"/>
      <att name="COMPOUND_NODE_SHAPE" value="ROUND_RECTANGLE" type="string" cy:type="String"/>
      <att name="NODE_CUSTOMGRAPHICS_SIZE_2" value="40.0" type="string" cy:type="String"/>
      <att name="NODE_CUSTOMGRAPHICS_2" value="org.cytoscape.ding.customgraphics.NullCustomGraphics,0,[ Remove Graphics ]," type="string" cy:type="String"/>
      <att name="NODE_LABEL_WIDTH" value="200.0" type="string" cy:type="String"/>
      <att name="NODE_CUSTOMGRAPHICS_SIZE_8" value="40.0" type="string" cy:type="String"/>
      <att name="NODE_VISIBLE" value="true" type="string" cy:type="String"/>
      <att name="NODE_BORDER_TRANSPARENCY" value="255" type="string" cy:type="String"/>
      <att name="NODE_CUSTOMGRAPHICS_9" value="org.cytoscape.ding.customgraphics.NullCustomGraphics,0,[ Remove Graphics ]," type="string" cy:type="String"/>
      <att name="NODE_CUSTOMGRAPHICS_1" value="org.cytoscape.ding.customgraphics.NullCustomGraphics,0,[ Remove Graphics ]," type="string" cy:type="String"/>
      <att name="NODE_CUSTOMGRAPHICS_POSITION_4" value="C,C,c,0.00,0.00" type="string" cy:type="String"/>
      <att name="NODE_TOOLTIP" value="" type="string" cy:type="String"/>
      <att name="NODE_CUSTOMGRAPHICS_SIZE_3" value="40.0" type="string" cy:type="String"/>
      <att name="NODE_CUSTOMGRAPHICS_8" value="org.cytoscape.ding.customgraphics.NullCustomGraphics,0,[ Remove Graphics ]," type="string" cy:type="String"/>
      <att name="NODE_CUSTOMGRAPHICS_POSITION_3" value="C,C,c,0.00,0.00" type="string" cy:type="String"/>
      <att name="NODE_CUSTOMGRAPHICS_SIZE_6" value="40.0" type="string" cy:type="String"/>
      <att name="NODE_CUSTOMGRAPHICS_SIZE_9" value="40.0" type="string" cy:type="String"/>
      <att name="NODE_TRANSPARENCY" value="255" type="string" cy:type="String"/>
      <att name="NODE_LABEL_TRANSPARENCY" value="255" type="string" cy:type="String"/>
      <att name="NODE_SELECTED" value="false" type="string" cy:type="String"/>
      <att name="NODE_CUSTOMGRAPHICS_SIZE_7" value="40.0" type="string" cy:type="String"/>
      <att name="NODE_SELECTED_PAINT" value="#FFFF00" type="string" cy:type="String"/>
      <att name="NODE_CUSTOMGRAPHICS_4" value="org.cytoscape.ding.customgraphics.NullCustomGraphics,0,[ Remove Graphics ]," type="string" cy:type="String"/>
      <att name="NODE_DEPTH" value="0.0" type="string" cy:type="String"/>
      <att name="NODE_LABEL_POSITION" value="C,C,c,0.00,0.00" type="string" cy:type="String"/>
      <att name="NODE_BORDER_STROKE" value="SOLID" type="string" cy:type="String"/>
      <att name="NODE_CUSTOMGRAPHICS_SIZE_4" value="40.0" type="string" cy:type="String"/>
      <att name="NODE_CUSTOMGRAPHICS_SIZE_5" value="40.0" type="string" cy:type="String"/>
      <att name="NODE_LABEL_COLOR" value="#333333" type="string" cy:type="String"/>
      <att name="NODE_CUSTOMGRAPHICS_5" value="org.cytoscape.ding.customgraphics.NullCustomGraphics,0,[ Remove Graphics ]," type="string" cy:type="String"/>
      <att name="NODE_CUSTOMGRAPHICS_POSITION_8" value="C,C,c,0.00,0.00" type="string" cy:type="String"/>
      <att name="NODE_CUSTOMGRAPHICS_SIZE_1" value="40.0" type="string" cy:type="String"/>
    </graphics>
  </node>
  <node id="28128" label="EMLSAT00000012025">
    <att name="shared name" value="EMLSAT00000012025" type="string" cy:type="String"/>
    <att name="name" value="EMLSAT00000012025" type="string" cy:type="String"/>
    <att name="selected" value="0" type="boolean" cy:type="Boolean"/>
    <att name="K" value="4.96937310480307" type="real" cy:type="Double"/>
    <att name="BC" value="63" type="integer" cy:type="Integer"/>
    <att name="MM" value="0.838781048739691" type="real" cy:type="Double"/>
    <att name="absMM" value="0.838781048739691" type="real" cy:type="Double"/>
    <att name="Phenotype" value="8" type="string" cy:type="String"/>
    <att name="Lethal" value="1" type="boolean" cy:type="Boolean"/>
    <att name="KnownMolt" value="0" type="boolean" cy:type="Boolean"/>
    <att name="DE" value="0" type="boolean" cy:type="Boolean"/>
    <att name="TF" value="0" type="boolean" cy:type="Boolean"/>
    <att name="Annotation" value="RecName: Full=Replication protein A 70 kDa DNA-binding subunit" type="string" cy:type="String"/>
    <att name="Rank" value="25" type="integer" cy:type="Integer"/>
    <att name="nParalog" value="1" type="integer" cy:type="Integer"/>
    <graphics fill="#00CC66" y="805.3708802980445" type="ELLIPSE" outline="#000000" z="0.0" x="519.4310913085938" h="51.23176661264181" w="51.23176661264181" width="0.0">
      <att name="NODE_LABEL_FONT_FACE" value="Dialog.plain,plain,10" type="string" cy:type="String"/>
      <att name="NODE_CUSTOMGRAPHICS_7" value="org.cytoscape.ding.customgraphics.NullCustomGraphics,0,[ Remove Graphics ]," type="string" cy:type="String"/>
      <att name="NODE_CUSTOMGRAPHICS_POSITION_2" value="C,C,c,0.00,0.00" type="string" cy:type="String"/>
      <att name="NODE_CUSTOMGRAPHICS_POSITION_9" value="C,C,c,0.00,0.00" type="string" cy:type="String"/>
      <att name="NODE_LABEL_FONT_SIZE" value="24" type="string" cy:type="String"/>
      <att name="NODE_CUSTOMGRAPHICS_POSITION_6" value="C,C,c,0.00,0.00" type="string" cy:type="String"/>
      <att name="NODE_LABEL" value="25" type="string" cy:type="String"/>
      <att name="NODE_NESTED_NETWORK_IMAGE_VISIBLE" value="true" type="string" cy:type="String"/>
      <att name="NODE_CUSTOMGRAPHICS_POSITION_5" value="C,C,c,0.00,0.00" type="string" cy:type="String"/>
      <att name="NODE_CUSTOMGRAPHICS_POSITION_1" value="C,C,c,0.00,0.00" type="string" cy:type="String"/>
      <att name="NODE_CUSTOMGRAPHICS_POSITION_7" value="C,C,c,0.00,0.00" type="string" cy:type="String"/>
      <att name="NODE_CUSTOMGRAPHICS_6" value="org.cytoscape.ding.customgraphics.NullCustomGraphics,0,[ Remove Graphics ]," type="string" cy:type="String"/>
      <att name="COMPOUND_NODE_PADDING" value="10.0" type="string" cy:type="String"/>
      <att name="NODE_CUSTOMGRAPHICS_3" value="org.cytoscape.ding.customgraphics.NullCustomGraphics,0,[ Remove Graphics ]," type="string" cy:type="String"/>
      <att name="COMPOUND_NODE_SHAPE" value="ROUND_RECTANGLE" type="string" cy:type="String"/>
      <att name="NODE_CUSTOMGRAPHICS_SIZE_2" value="51.23176661264181" type="string" cy:type="String"/>
      <att name="NODE_CUSTOMGRAPHICS_2" value="org.cytoscape.ding.customgraphics.NullCustomGraphics,0,[ Remove Graphics ]," type="string" cy:type="String"/>
      <att name="NODE_LABEL_WIDTH" value="200.0" type="string" cy:type="String"/>
      <att name="NODE_CUSTOMGRAPHICS_SIZE_8" value="51.23176661264181" type="string" cy:type="String"/>
      <att name="NODE_VISIBLE" value="true" type="string" cy:type="String"/>
      <att name="NODE_BORDER_TRANSPARENCY" value="255" type="string" cy:type="String"/>
      <att name="NODE_CUSTOMGRAPHICS_9" value="org.cytoscape.ding.customgraphics.NullCustomGraphics,0,[ Remove Graphics ]," type="string" cy:type="String"/>
      <att name="NODE_CUSTOMGRAPHICS_1" value="org.cytoscape.ding.customgraphics.NullCustomGraphics,0,[ Remove Graphics ]," type="string" cy:type="String"/>
      <att name="NODE_CUSTOMGRAPHICS_POSITION_4" value="C,C,c,0.00,0.00" type="string" cy:type="String"/>
      <att name="NODE_TOOLTIP" value="" type="string" cy:type="String"/>
      <att name="NODE_CUSTOMGRAPHICS_SIZE_3" value="51.23176661264181" type="string" cy:type="String"/>
      <att name="NODE_CUSTOMGRAPHICS_8" value="org.cytoscape.ding.customgraphics.NullCustomGraphics,0,[ Remove Graphics ]," type="string" cy:type="String"/>
      <att name="NODE_CUSTOMGRAPHICS_POSITION_3" value="C,C,c,0.00,0.00" type="string" cy:type="String"/>
      <att name="NODE_CUSTOMGRAPHICS_SIZE_6" value="51.23176661264181" type="string" cy:type="String"/>
      <att name="NODE_CUSTOMGRAPHICS_SIZE_9" value="51.23176661264181" type="string" cy:type="String"/>
      <att name="NODE_TRANSPARENCY" value="255" type="string" cy:type="String"/>
      <att name="NODE_LABEL_TRANSPARENCY" value="255" type="string" cy:type="String"/>
      <att name="NODE_SELECTED" value="false" type="string" cy:type="String"/>
      <att name="NODE_CUSTOMGRAPHICS_SIZE_7" value="51.23176661264181" type="string" cy:type="String"/>
      <att name="NODE_SELECTED_PAINT" value="#FFFF00" type="string" cy:type="String"/>
      <att name="NODE_CUSTOMGRAPHICS_4" value="org.cytoscape.ding.customgraphics.NullCustomGraphics,0,[ Remove Graphics ]," type="string" cy:type="String"/>
      <att name="NODE_DEPTH" value="0.0" type="string" cy:type="String"/>
      <att name="NODE_LABEL_POSITION" value="C,C,c,0.00,0.00" type="string" cy:type="String"/>
      <att name="NODE_BORDER_STROKE" value="SOLID" type="string" cy:type="String"/>
      <att name="NODE_CUSTOMGRAPHICS_SIZE_4" value="51.23176661264181" type="string" cy:type="String"/>
      <att name="NODE_CUSTOMGRAPHICS_SIZE_5" value="51.23176661264181" type="string" cy:type="String"/>
      <att name="NODE_LABEL_COLOR" value="#333333" type="string" cy:type="String"/>
      <att name="NODE_CUSTOMGRAPHICS_5" value="org.cytoscape.ding.customgraphics.NullCustomGraphics,0,[ Remove Graphics ]," type="string" cy:type="String"/>
      <att name="NODE_CUSTOMGRAPHICS_POSITION_8" value="C,C,c,0.00,0.00" type="string" cy:type="String"/>
      <att name="NODE_CUSTOMGRAPHICS_SIZE_1" value="51.23176661264181" type="string" cy:type="String"/>
    </graphics>
  </node>
  <node id="28101" label="EMLSAT00000011876">
    <att name="shared name" value="EMLSAT00000011876" type="string" cy:type="String"/>
    <att name="name" value="EMLSAT00000011876" type="string" cy:type="String"/>
    <att name="selected" value="0" type="boolean" cy:type="Boolean"/>
    <att name="K" value="4.13554759690905" type="real" cy:type="Double"/>
    <att name="BC" value="88" type="integer" cy:type="Integer"/>
    <att name="MM" value="0.777481593191953" type="real" cy:type="Double"/>
    <att name="absMM" value="0.777481593191953" type="real" cy:type="Double"/>
    <att name="Phenotype" value="NA_ID" type="string" cy:type="String"/>
    <att name="Lethal" value="0" type="boolean" cy:type="Boolean"/>
    <att name="KnownMolt" value="0" type="boolean" cy:type="Boolean"/>
    <att name="DE" value="0" type="boolean" cy:type="Boolean"/>
    <att name="TF" value="0" type="boolean" cy:type="Boolean"/>
    <att name="Annotation" value="RecName: Full=Breast cancer type 1 susceptibility protein homolog" type="string" cy:type="String"/>
    <att name="Rank" value="24" type="integer" cy:type="Integer"/>
    <att name="nParalog" value="0" type="integer" cy:type="Integer"/>
    <graphics fill="#00CC66" y="1206.0" type="ELLIPSE" outline="#000000" z="0.0" x="300.0" h="55.68881685575364" w="55.68881685575364" width="0.0">
      <att name="NODE_LABEL_FONT_FACE" value="Dialog.plain,plain,10" type="string" cy:type="String"/>
      <att name="NODE_CUSTOMGRAPHICS_7" value="org.cytoscape.ding.customgraphics.NullCustomGraphics,0,[ Remove Graphics ]," type="string" cy:type="String"/>
      <att name="NODE_CUSTOMGRAPHICS_POSITION_2" value="C,C,c,0.00,0.00" type="string" cy:type="String"/>
      <att name="NODE_CUSTOMGRAPHICS_POSITION_9" value="C,C,c,0.00,0.00" type="string" cy:type="String"/>
      <att name="NODE_LABEL_FONT_SIZE" value="24" type="string" cy:type="String"/>
      <att name="NODE_CUSTOMGRAPHICS_POSITION_6" value="C,C,c,0.00,0.00" type="string" cy:type="String"/>
      <att name="NODE_LABEL" value="24" type="string" cy:type="String"/>
      <att name="NODE_NESTED_NETWORK_IMAGE_VISIBLE" value="true" type="string" cy:type="String"/>
      <att name="NODE_CUSTOMGRAPHICS_POSITION_5" value="C,C,c,0.00,0.00" type="string" cy:type="String"/>
      <att name="NODE_CUSTOMGRAPHICS_POSITION_1" value="C,C,c,0.00,0.00" type="string" cy:type="String"/>
      <att name="NODE_CUSTOMGRAPHICS_POSITION_7" value="C,C,c,0.00,0.00" type="string" cy:type="String"/>
      <att name="NODE_CUSTOMGRAPHICS_6" value="org.cytoscape.ding.customgraphics.NullCustomGraphics,0,[ Remove Graphics ]," type="string" cy:type="String"/>
      <att name="COMPOUND_NODE_PADDING" value="10.0" type="string" cy:type="String"/>
      <att name="NODE_CUSTOMGRAPHICS_3" value="org.cytoscape.ding.customgraphics.NullCustomGraphics,0,[ Remove Graphics ]," type="string" cy:type="String"/>
      <att name="COMPOUND_NODE_SHAPE" value="ROUND_RECTANGLE" type="string" cy:type="String"/>
      <att name="NODE_CUSTOMGRAPHICS_SIZE_2" value="55.68881685575364" type="string" cy:type="String"/>
      <att name="NODE_CUSTOMGRAPHICS_2" value="org.cytoscape.ding.customgraphics.NullCustomGraphics,0,[ Remove Graphics ]," type="string" cy:type="String"/>
      <att name="NODE_LABEL_WIDTH" value="200.0" type="string" cy:type="String"/>
      <att name="NODE_CUSTOMGRAPHICS_SIZE_8" value="55.68881685575364" type="string" cy:type="String"/>
      <att name="NODE_VISIBLE" value="true" type="string" cy:type="String"/>
      <att name="NODE_BORDER_TRANSPARENCY" value="255" type="string" cy:type="String"/>
      <att name="NODE_CUSTOMGRAPHICS_9" value="org.cytoscape.ding.customgraphics.NullCustomGraphics,0,[ Remove Graphics ]," type="string" cy:type="String"/>
      <att name="NODE_CUSTOMGRAPHICS_1" value="org.cytoscape.ding.customgraphics.NullCustomGraphics,0,[ Remove Graphics ]," type="string" cy:type="String"/>
      <att name="NODE_CUSTOMGRAPHICS_POSITION_4" value="C,C,c,0.00,0.00" type="string" cy:type="String"/>
      <att name="NODE_TOOLTIP" value="" type="string" cy:type="String"/>
      <att name="NODE_CUSTOMGRAPHICS_SIZE_3" value="55.68881685575364" type="string" cy:type="String"/>
      <att name="NODE_CUSTOMGRAPHICS_8" value="org.cytoscape.ding.customgraphics.NullCustomGraphics,0,[ Remove Graphics ]," type="string" cy:type="String"/>
      <att name="NODE_CUSTOMGRAPHICS_POSITION_3" value="C,C,c,0.00,0.00" type="string" cy:type="String"/>
      <att name="NODE_CUSTOMGRAPHICS_SIZE_6" value="55.68881685575364" type="string" cy:type="String"/>
      <att name="NODE_CUSTOMGRAPHICS_SIZE_9" value="55.68881685575364" type="string" cy:type="String"/>
      <att name="NODE_TRANSPARENCY" value="255" type="string" cy:type="String"/>
      <att name="NODE_LABEL_TRANSPARENCY" value="255" type="string" cy:type="String"/>
      <att name="NODE_SELECTED" value="false" type="string" cy:type="String"/>
      <att name="NODE_CUSTOMGRAPHICS_SIZE_7" value="55.68881685575364" type="string" cy:type="String"/>
      <att name="NODE_SELECTED_PAINT" value="#FFFF00" type="string" cy:type="String"/>
      <att name="NODE_CUSTOMGRAPHICS_4" value="org.cytoscape.ding.customgraphics.NullCustomGraphics,0,[ Remove Graphics ]," type="string" cy:type="String"/>
      <att name="NODE_DEPTH" value="0.0" type="string" cy:type="String"/>
      <att name="NODE_LABEL_POSITION" value="C,C,c,0.00,0.00" type="string" cy:type="String"/>
      <att name="NODE_BORDER_STROKE" value="SOLID" type="string" cy:type="String"/>
      <att name="NODE_CUSTOMGRAPHICS_SIZE_4" value="55.68881685575364" type="string" cy:type="String"/>
      <att name="NODE_CUSTOMGRAPHICS_SIZE_5" value="55.68881685575364" type="string" cy:type="String"/>
      <att name="NODE_LABEL_COLOR" value="#333333" type="string" cy:type="String"/>
      <att name="NODE_CUSTOMGRAPHICS_5" value="org.cytoscape.ding.customgraphics.NullCustomGraphics,0,[ Remove Graphics ]," type="string" cy:type="String"/>
      <att name="NODE_CUSTOMGRAPHICS_POSITION_8" value="C,C,c,0.00,0.00" type="string" cy:type="String"/>
      <att name="NODE_CUSTOMGRAPHICS_SIZE_1" value="55.68881685575364" type="string" cy:type="String"/>
    </graphics>
  </node>
  <node id="28075" label="EMLSAT00000009767">
    <att name="shared name" value="EMLSAT00000009767" type="string" cy:type="String"/>
    <att name="name" value="EMLSAT00000009767" type="string" cy:type="String"/>
    <att name="selected" value="0" type="boolean" cy:type="Boolean"/>
    <att name="K" value="1.10236492660154" type="real" cy:type="Double"/>
    <att name="BC" value="0" type="integer" cy:type="Integer"/>
    <att name="MM" value="0.629893024854206" type="real" cy:type="Double"/>
    <att name="absMM" value="0.629893024854206" type="real" cy:type="Double"/>
    <att name="Phenotype" value="NA_ID" type="string" cy:type="String"/>
    <att name="Lethal" value="0" type="boolean" cy:type="Boolean"/>
    <att name="KnownMolt" value="0" type="boolean" cy:type="Boolean"/>
    <att name="DE" value="0" type="boolean" cy:type="Boolean"/>
    <att name="TF" value="0" type="boolean" cy:type="Boolean"/>
    <att name="Annotation" value="NA" type="string" cy:type="String"/>
    <att name="Rank" value="58" type="integer" cy:type="Integer"/>
    <att name="nParalog" value="3" type="integer" cy:type="Integer"/>
    <graphics fill="#00CC66" y="1206.0" type="ELLIPSE" outline="#000000" z="0.0" x="375.0" h="40.0" w="40.0" width="0.0">
      <att name="NODE_LABEL_FONT_FACE" value="Dialog.plain,plain,10" type="string" cy:type="String"/>
      <att name="NODE_CUSTOMGRAPHICS_7" value="org.cytoscape.ding.customgraphics.NullCustomGraphics,0,[ Remove Graphics ]," type="string" cy:type="String"/>
      <att name="NODE_CUSTOMGRAPHICS_POSITION_2" value="C,C,c,0.00,0.00" type="string" cy:type="String"/>
      <att name="NODE_CUSTOMGRAPHICS_POSITION_9" value="C,C,c,0.00,0.00" type="string" cy:type="String"/>
      <att name="NODE_LABEL_FONT_SIZE" value="15" type="string" cy:type="String"/>
      <att name="NODE_CUSTOMGRAPHICS_POSITION_6" value="C,C,c,0.00,0.00" type="string" cy:type="String"/>
      <att name="NODE_LABEL" value="58" type="string" cy:type="String"/>
      <att name="NODE_NESTED_NETWORK_IMAGE_VISIBLE" value="true" type="string" cy:type="String"/>
      <att name="NODE_CUSTOMGRAPHICS_POSITION_5" value="C,C,c,0.00,0.00" type="string" cy:type="String"/>
      <att name="NODE_CUSTOMGRAPHICS_POSITION_1" value="C,C,c,0.00,0.00" type="string" cy:type="String"/>
      <att name="NODE_CUSTOMGRAPHICS_POSITION_7" value="C,C,c,0.00,0.00" type="string" cy:type="String"/>
      <att name="NODE_CUSTOMGRAPHICS_6" value="org.cytoscape.ding.customgraphics.NullCustomGraphics,0,[ Remove Graphics ]," type="string" cy:type="String"/>
      <att name="COMPOUND_NODE_PADDING" value="10.0" type="string" cy:type="String"/>
      <att name="NODE_CUSTOMGRAPHICS_3" value="org.cytoscape.ding.customgraphics.NullCustomGraphics,0,[ Remove Graphics ]," type="string" cy:type="String"/>
      <att name="COMPOUND_NODE_SHAPE" value="ROUND_RECTANGLE" type="string" cy:type="String"/>
      <att name="NODE_CUSTOMGRAPHICS_SIZE_2" value="40.0" type="string" cy:type="String"/>
      <att name="NODE_CUSTOMGRAPHICS_2" value="org.cytoscape.ding.customgraphics.NullCustomGraphics,0,[ Remove Graphics ]," type="string" cy:type="String"/>
      <att name="NODE_LABEL_WIDTH" value="200.0" type="string" cy:type="String"/>
      <att name="NODE_CUSTOMGRAPHICS_SIZE_8" value="40.0" type="string" cy:type="String"/>
      <att name="NODE_VISIBLE" value="true" type="string" cy:type="String"/>
      <att name="NODE_BORDER_TRANSPARENCY" value="255" type="string" cy:type="String"/>
      <att name="NODE_CUSTOMGRAPHICS_9" value="org.cytoscape.ding.customgraphics.NullCustomGraphics,0,[ Remove Graphics ]," type="string" cy:type="String"/>
      <att name="NODE_CUSTOMGRAPHICS_1" value="org.cytoscape.ding.customgraphics.NullCustomGraphics,0,[ Remove Graphics ]," type="string" cy:type="String"/>
      <att name="NODE_CUSTOMGRAPHICS_POSITION_4" value="C,C,c,0.00,0.00" type="string" cy:type="String"/>
      <att name="NODE_TOOLTIP" value="" type="string" cy:type="String"/>
      <att name="NODE_CUSTOMGRAPHICS_SIZE_3" value="40.0" type="string" cy:type="String"/>
      <att name="NODE_CUSTOMGRAPHICS_8" value="org.cytoscape.ding.customgraphics.NullCustomGraphics,0,[ Remove Graphics ]," type="string" cy:type="String"/>
      <att name="NODE_CUSTOMGRAPHICS_POSITION_3" value="C,C,c,0.00,0.00" type="string" cy:type="String"/>
      <att name="NODE_CUSTOMGRAPHICS_SIZE_6" value="40.0" type="string" cy:type="String"/>
      <att name="NODE_CUSTOMGRAPHICS_SIZE_9" value="40.0" type="string" cy:type="String"/>
      <att name="NODE_TRANSPARENCY" value="255" type="string" cy:type="String"/>
      <att name="NODE_LABEL_TRANSPARENCY" value="255" type="string" cy:type="String"/>
      <att name="NODE_SELECTED" value="false" type="string" cy:type="String"/>
      <att name="NODE_CUSTOMGRAPHICS_SIZE_7" value="40.0" type="string" cy:type="String"/>
      <att name="NODE_SELECTED_PAINT" value="#FFFF00" type="string" cy:type="String"/>
      <att name="NODE_CUSTOMGRAPHICS_4" value="org.cytoscape.ding.customgraphics.NullCustomGraphics,0,[ Remove Graphics ]," type="string" cy:type="String"/>
      <att name="NODE_DEPTH" value="0.0" type="string" cy:type="String"/>
      <att name="NODE_LABEL_POSITION" value="C,C,c,0.00,0.00" type="string" cy:type="String"/>
      <att name="NODE_BORDER_STROKE" value="SOLID" type="string" cy:type="String"/>
      <att name="NODE_CUSTOMGRAPHICS_SIZE_4" value="40.0" type="string" cy:type="String"/>
      <att name="NODE_CUSTOMGRAPHICS_SIZE_5" value="40.0" type="string" cy:type="String"/>
      <att name="NODE_LABEL_COLOR" value="#333333" type="string" cy:type="String"/>
      <att name="NODE_CUSTOMGRAPHICS_5" value="org.cytoscape.ding.customgraphics.NullCustomGraphics,0,[ Remove Graphics ]," type="string" cy:type="String"/>
      <att name="NODE_CUSTOMGRAPHICS_POSITION_8" value="C,C,c,0.00,0.00" type="string" cy:type="String"/>
      <att name="NODE_CUSTOMGRAPHICS_SIZE_1" value="40.0" type="string" cy:type="String"/>
    </graphics>
  </node>
  <node id="28050" label="EMLSAT00000008999">
    <att name="shared name" value="EMLSAT00000008999" type="string" cy:type="String"/>
    <att name="name" value="EMLSAT00000008999" type="string" cy:type="String"/>
    <att name="selected" value="0" type="boolean" cy:type="Boolean"/>
    <att name="K" value="0.506740606122978" type="real" cy:type="Double"/>
    <att name="BC" value="0" type="integer" cy:type="Integer"/>
    <att name="MM" value="0.578248128291267" type="real" cy:type="Double"/>
    <att name="absMM" value="0.578248128291267" type="real" cy:type="Double"/>
    <att name="Phenotype" value="0" type="string" cy:type="String"/>
    <att name="Lethal" value="0" type="boolean" cy:type="Boolean"/>
    <att name="KnownMolt" value="0" type="boolean" cy:type="Boolean"/>
    <att name="DE" value="0" type="boolean" cy:type="Boolean"/>
    <att name="TF" value="0" type="boolean" cy:type="Boolean"/>
    <att name="Annotation" value="RecName: Full=Nose resistant to fluoxetine protein 6" type="string" cy:type="String"/>
    <att name="Rank" value="68" type="integer" cy:type="Integer"/>
    <att name="nParalog" value="4" type="integer" cy:type="Integer"/>
    <graphics fill="#00CC66" y="1206.0" type="ELLIPSE" outline="#000000" z="0.0" x="450.0" h="40.0" w="40.0" width="0.0">
      <att name="NODE_LABEL_FONT_FACE" value="Dialog.plain,plain,10" type="string" cy:type="String"/>
      <att name="NODE_CUSTOMGRAPHICS_7" value="org.cytoscape.ding.customgraphics.NullCustomGraphics,0,[ Remove Graphics ]," type="string" cy:type="String"/>
      <att name="NODE_CUSTOMGRAPHICS_POSITION_2" value="C,C,c,0.00,0.00" type="string" cy:type="String"/>
      <att name="NODE_CUSTOMGRAPHICS_POSITION_9" value="C,C,c,0.00,0.00" type="string" cy:type="String"/>
      <att name="NODE_LABEL_FONT_SIZE" value="12" type="string" cy:type="String"/>
      <att name="NODE_CUSTOMGRAPHICS_POSITION_6" value="C,C,c,0.00,0.00" type="string" cy:type="String"/>
      <att name="NODE_LABEL" value="68" type="string" cy:type="String"/>
      <att name="NODE_NESTED_NETWORK_IMAGE_VISIBLE" value="true" type="string" cy:type="String"/>
      <att name="NODE_CUSTOMGRAPHICS_POSITION_5" value="C,C,c,0.00,0.00" type="string" cy:type="String"/>
      <att name="NODE_CUSTOMGRAPHICS_POSITION_1" value="C,C,c,0.00,0.00" type="string" cy:type="String"/>
      <att name="NODE_CUSTOMGRAPHICS_POSITION_7" value="C,C,c,0.00,0.00" type="string" cy:type="String"/>
      <att name="NODE_CUSTOMGRAPHICS_6" value="org.cytoscape.ding.customgraphics.NullCustomGraphics,0,[ Remove Graphics ]," type="string" cy:type="String"/>
      <att name="COMPOUND_NODE_PADDING" value="10.0" type="string" cy:type="String"/>
      <att name="NODE_CUSTOMGRAPHICS_3" value="org.cytoscape.ding.customgraphics.NullCustomGraphics,0,[ Remove Graphics ]," type="string" cy:type="String"/>
      <att name="COMPOUND_NODE_SHAPE" value="ROUND_RECTANGLE" type="string" cy:type="String"/>
      <att name="NODE_CUSTOMGRAPHICS_SIZE_2" value="40.0" type="string" cy:type="String"/>
      <att name="NODE_CUSTOMGRAPHICS_2" value="org.cytoscape.ding.customgraphics.NullCustomGraphics,0,[ Remove Graphics ]," type="string" cy:type="String"/>
      <att name="NODE_LABEL_WIDTH" value="200.0" type="string" cy:type="String"/>
      <att name="NODE_CUSTOMGRAPHICS_SIZE_8" value="40.0" type="string" cy:type="String"/>
      <att name="NODE_VISIBLE" value="true" type="string" cy:type="String"/>
      <att name="NODE_BORDER_TRANSPARENCY" value="255" type="string" cy:type="String"/>
      <att name="NODE_CUSTOMGRAPHICS_9" value="org.cytoscape.ding.customgraphics.NullCustomGraphics,0,[ Remove Graphics ]," type="string" cy:type="String"/>
      <att name="NODE_CUSTOMGRAPHICS_1" value="org.cytoscape.ding.customgraphics.NullCustomGraphics,0,[ Remove Graphics ]," type="string" cy:type="String"/>
      <att name="NODE_CUSTOMGRAPHICS_POSITION_4" value="C,C,c,0.00,0.00" type="string" cy:type="String"/>
      <att name="NODE_TOOLTIP" value="" type="string" cy:type="String"/>
      <att name="NODE_CUSTOMGRAPHICS_SIZE_3" value="40.0" type="string" cy:type="String"/>
      <att name="NODE_CUSTOMGRAPHICS_8" value="org.cytoscape.ding.customgraphics.NullCustomGraphics,0,[ Remove Graphics ]," type="string" cy:type="String"/>
      <att name="NODE_CUSTOMGRAPHICS_POSITION_3" value="C,C,c,0.00,0.00" type="string" cy:type="String"/>
      <att name="NODE_CUSTOMGRAPHICS_SIZE_6" value="40.0" type="string" cy:type="String"/>
      <att name="NODE_CUSTOMGRAPHICS_SIZE_9" value="40.0" type="string" cy:type="String"/>
      <att name="NODE_TRANSPARENCY" value="255" type="string" cy:type="String"/>
      <att name="NODE_LABEL_TRANSPARENCY" value="255" type="string" cy:type="String"/>
      <att name="NODE_SELECTED" value="false" type="string" cy:type="String"/>
      <att name="NODE_CUSTOMGRAPHICS_SIZE_7" value="40.0" type="string" cy:type="String"/>
      <att name="NODE_SELECTED_PAINT" value="#FFFF00" type="string" cy:type="String"/>
      <att name="NODE_CUSTOMGRAPHICS_4" value="org.cytoscape.ding.customgraphics.NullCustomGraphics,0,[ Remove Graphics ]," type="string" cy:type="String"/>
      <att name="NODE_DEPTH" value="0.0" type="string" cy:type="String"/>
      <att name="NODE_LABEL_POSITION" value="C,C,c,0.00,0.00" type="string" cy:type="String"/>
      <att name="NODE_BORDER_STROKE" value="SOLID" type="string" cy:type="String"/>
      <att name="NODE_CUSTOMGRAPHICS_SIZE_4" value="40.0" type="string" cy:type="String"/>
      <att name="NODE_CUSTOMGRAPHICS_SIZE_5" value="40.0" type="string" cy:type="String"/>
      <att name="NODE_LABEL_COLOR" value="#333333" type="string" cy:type="String"/>
      <att name="NODE_CUSTOMGRAPHICS_5" value="org.cytoscape.ding.customgraphics.NullCustomGraphics,0,[ Remove Graphics ]," type="string" cy:type="String"/>
      <att name="NODE_CUSTOMGRAPHICS_POSITION_8" value="C,C,c,0.00,0.00" type="string" cy:type="String"/>
      <att name="NODE_CUSTOMGRAPHICS_SIZE_1" value="40.0" type="string" cy:type="String"/>
    </graphics>
  </node>
  <node id="28026" label="EMLSAT00000010775">
    <att name="shared name" value="EMLSAT00000010775" type="string" cy:type="String"/>
    <att name="name" value="EMLSAT00000010775" type="string" cy:type="String"/>
    <att name="selected" value="0" type="boolean" cy:type="Boolean"/>
    <att name="K" value="7.79937619444411" type="real" cy:type="Double"/>
    <att name="BC" value="152" type="integer" cy:type="Integer"/>
    <att name="MM" value="-0.879861940649832" type="real" cy:type="Double"/>
    <att name="absMM" value="0.879861940649832" type="real" cy:type="Double"/>
    <att name="Phenotype" value="0" type="string" cy:type="String"/>
    <att name="Lethal" value="0" type="boolean" cy:type="Boolean"/>
    <att name="KnownMolt" value="0" type="boolean" cy:type="Boolean"/>
    <att name="DE" value="0" type="boolean" cy:type="Boolean"/>
    <att name="TF" value="0" type="boolean" cy:type="Boolean"/>
    <att name="Annotation" value="RecName: Full=15-hydroxyprostaglandin dehydrogenase [NAD(+)]" type="string" cy:type="String"/>
    <att name="Rank" value="14" type="integer" cy:type="Integer"/>
    <att name="nParalog" value="2" type="integer" cy:type="Integer"/>
    <graphics fill="#00CC66" y="209.4698486328125" type="ELLIPSE" outline="#000000" z="0.0" x="170.68670177109624" h="67.09886547811993" w="67.09886547811993" width="0.0">
      <att name="NODE_LABEL_FONT_FACE" value="Dialog.plain,plain,10" type="string" cy:type="String"/>
      <att name="NODE_CUSTOMGRAPHICS_7" value="org.cytoscape.ding.customgraphics.NullCustomGraphics,0,[ Remove Graphics ]," type="string" cy:type="String"/>
      <att name="NODE_CUSTOMGRAPHICS_POSITION_2" value="C,C,c,0.00,0.00" type="string" cy:type="String"/>
      <att name="NODE_CUSTOMGRAPHICS_POSITION_9" value="C,C,c,0.00,0.00" type="string" cy:type="String"/>
      <att name="NODE_LABEL_FONT_SIZE" value="27" type="string" cy:type="String"/>
      <att name="NODE_CUSTOMGRAPHICS_POSITION_6" value="C,C,c,0.00,0.00" type="string" cy:type="String"/>
      <att name="NODE_LABEL" value="14" type="string" cy:type="String"/>
      <att name="NODE_NESTED_NETWORK_IMAGE_VISIBLE" value="true" type="string" cy:type="String"/>
      <att name="NODE_CUSTOMGRAPHICS_POSITION_5" value="C,C,c,0.00,0.00" type="string" cy:type="String"/>
      <att name="NODE_CUSTOMGRAPHICS_POSITION_1" value="C,C,c,0.00,0.00" type="string" cy:type="String"/>
      <att name="NODE_CUSTOMGRAPHICS_POSITION_7" value="C,C,c,0.00,0.00" type="string" cy:type="String"/>
      <att name="NODE_CUSTOMGRAPHICS_6" value="org.cytoscape.ding.customgraphics.NullCustomGraphics,0,[ Remove Graphics ]," type="string" cy:type="String"/>
      <att name="COMPOUND_NODE_PADDING" value="10.0" type="string" cy:type="String"/>
      <att name="NODE_CUSTOMGRAPHICS_3" value="org.cytoscape.ding.customgraphics.NullCustomGraphics,0,[ Remove Graphics ]," type="string" cy:type="String"/>
      <att name="COMPOUND_NODE_SHAPE" value="ROUND_RECTANGLE" type="string" cy:type="String"/>
      <att name="NODE_CUSTOMGRAPHICS_SIZE_2" value="67.09886547811993" type="string" cy:type="String"/>
      <att name="NODE_CUSTOMGRAPHICS_2" value="org.cytoscape.ding.customgraphics.NullCustomGraphics,0,[ Remove Graphics ]," type="string" cy:type="String"/>
      <att name="NODE_LABEL_WIDTH" value="200.0" type="string" cy:type="String"/>
      <att name="NODE_CUSTOMGRAPHICS_SIZE_8" value="67.09886547811993" type="string" cy:type="String"/>
      <att name="NODE_VISIBLE" value="true" type="string" cy:type="String"/>
      <att name="NODE_BORDER_TRANSPARENCY" value="255" type="string" cy:type="String"/>
      <att name="NODE_CUSTOMGRAPHICS_9" value="org.cytoscape.ding.customgraphics.NullCustomGraphics,0,[ Remove Graphics ]," type="string" cy:type="String"/>
      <att name="NODE_CUSTOMGRAPHICS_1" value="org.cytoscape.ding.customgraphics.NullCustomGraphics,0,[ Remove Graphics ]," type="string" cy:type="String"/>
      <att name="NODE_CUSTOMGRAPHICS_POSITION_4" value="C,C,c,0.00,0.00" type="string" cy:type="String"/>
      <att name="NODE_TOOLTIP" value="" type="string" cy:type="String"/>
      <att name="NODE_CUSTOMGRAPHICS_SIZE_3" value="67.09886547811993" type="string" cy:type="String"/>
      <att name="NODE_CUSTOMGRAPHICS_8" value="org.cytoscape.ding.customgraphics.NullCustomGraphics,0,[ Remove Graphics ]," type="string" cy:type="String"/>
      <att name="NODE_CUSTOMGRAPHICS_POSITION_3" value="C,C,c,0.00,0.00" type="string" cy:type="String"/>
      <att name="NODE_CUSTOMGRAPHICS_SIZE_6" value="67.09886547811993" type="string" cy:type="String"/>
      <att name="NODE_CUSTOMGRAPHICS_SIZE_9" value="67.09886547811993" type="string" cy:type="String"/>
      <att name="NODE_TRANSPARENCY" value="255" type="string" cy:type="String"/>
      <att name="NODE_LABEL_TRANSPARENCY" value="255" type="string" cy:type="String"/>
      <att name="NODE_SELECTED" value="false" type="string" cy:type="String"/>
      <att name="NODE_CUSTOMGRAPHICS_SIZE_7" value="67.09886547811993" type="string" cy:type="String"/>
      <att name="NODE_SELECTED_PAINT" value="#FFFF00" type="string" cy:type="String"/>
      <att name="NODE_CUSTOMGRAPHICS_4" value="org.cytoscape.ding.customgraphics.NullCustomGraphics,0,[ Remove Graphics ]," type="string" cy:type="String"/>
      <att name="NODE_DEPTH" value="0.0" type="string" cy:type="String"/>
      <att name="NODE_LABEL_POSITION" value="C,C,c,0.00,0.00" type="string" cy:type="String"/>
      <att name="NODE_BORDER_STROKE" value="SOLID" type="string" cy:type="String"/>
      <att name="NODE_CUSTOMGRAPHICS_SIZE_4" value="67.09886547811993" type="string" cy:type="String"/>
      <att name="NODE_CUSTOMGRAPHICS_SIZE_5" value="67.09886547811993" type="string" cy:type="String"/>
      <att name="NODE_LABEL_COLOR" value="#333333" type="string" cy:type="String"/>
      <att name="NODE_CUSTOMGRAPHICS_5" value="org.cytoscape.ding.customgraphics.NullCustomGraphics,0,[ Remove Graphics ]," type="string" cy:type="String"/>
      <att name="NODE_CUSTOMGRAPHICS_POSITION_8" value="C,C,c,0.00,0.00" type="string" cy:type="String"/>
      <att name="NODE_CUSTOMGRAPHICS_SIZE_1" value="67.09886547811993" type="string" cy:type="String"/>
    </graphics>
  </node>
  <node id="28003" label="EMLSAT00000009637">
    <att name="shared name" value="EMLSAT00000009637" type="string" cy:type="String"/>
    <att name="name" value="EMLSAT00000009637" type="string" cy:type="String"/>
    <att name="selected" value="0" type="boolean" cy:type="Boolean"/>
    <att name="K" value="9.38280694500151" type="real" cy:type="Double"/>
    <att name="BC" value="270" type="integer" cy:type="Integer"/>
    <att name="MM" value="0.916817327396525" type="real" cy:type="Double"/>
    <att name="absMM" value="0.916817327396525" type="real" cy:type="Double"/>
    <att name="Phenotype" value="18" type="string" cy:type="String"/>
    <att name="Lethal" value="1" type="boolean" cy:type="Boolean"/>
    <att name="KnownMolt" value="0" type="boolean" cy:type="Boolean"/>
    <att name="DE" value="0" type="boolean" cy:type="Boolean"/>
    <att name="TF" value="0" type="boolean" cy:type="Boolean"/>
    <att name="Annotation" value="RecName: Full=Kinesin-like protein KIF11" type="string" cy:type="String"/>
    <att name="Rank" value="2" type="integer" cy:type="Integer"/>
    <att name="nParalog" value="31" type="integer" cy:type="Integer"/>
    <graphics fill="#00CC66" y="286.8377762268549" type="ELLIPSE" outline="#000000" z="0.0" x="296.39447021484375" h="88.13614262560779" w="88.13614262560779" width="0.0">
      <att name="NODE_LABEL_FONT_FACE" value="Dialog.plain,plain,10" type="string" cy:type="String"/>
      <att name="NODE_CUSTOMGRAPHICS_7" value="org.cytoscape.ding.customgraphics.NullCustomGraphics,0,[ Remove Graphics ]," type="string" cy:type="String"/>
      <att name="NODE_CUSTOMGRAPHICS_POSITION_2" value="C,C,c,0.00,0.00" type="string" cy:type="String"/>
      <att name="NODE_CUSTOMGRAPHICS_POSITION_9" value="C,C,c,0.00,0.00" type="string" cy:type="String"/>
      <att name="NODE_LABEL_FONT_SIZE" value="30" type="string" cy:type="String"/>
      <att name="NODE_CUSTOMGRAPHICS_POSITION_6" value="C,C,c,0.00,0.00" type="string" cy:type="String"/>
      <att name="NODE_LABEL" value="2" type="string" cy:type="String"/>
      <att name="NODE_NESTED_NETWORK_IMAGE_VISIBLE" value="true" type="string" cy:type="String"/>
      <att name="NODE_CUSTOMGRAPHICS_POSITION_5" value="C,C,c,0.00,0.00" type="string" cy:type="String"/>
      <att name="NODE_CUSTOMGRAPHICS_POSITION_1" value="C,C,c,0.00,0.00" type="string" cy:type="String"/>
      <att name="NODE_CUSTOMGRAPHICS_POSITION_7" value="C,C,c,0.00,0.00" type="string" cy:type="String"/>
      <att name="NODE_CUSTOMGRAPHICS_6" value="org.cytoscape.ding.customgraphics.NullCustomGraphics,0,[ Remove Graphics ]," type="string" cy:type="String"/>
      <att name="COMPOUND_NODE_PADDING" value="10.0" type="string" cy:type="String"/>
      <att name="NODE_CUSTOMGRAPHICS_3" value="org.cytoscape.ding.customgraphics.NullCustomGraphics,0,[ Remove Graphics ]," type="string" cy:type="String"/>
      <att name="COMPOUND_NODE_SHAPE" value="ROUND_RECTANGLE" type="string" cy:type="String"/>
      <att name="NODE_CUSTOMGRAPHICS_SIZE_2" value="88.13614262560779" type="string" cy:type="String"/>
      <att name="NODE_CUSTOMGRAPHICS_2" value="org.cytoscape.ding.customgraphics.NullCustomGraphics,0,[ Remove Graphics ]," type="string" cy:type="String"/>
      <att name="NODE_LABEL_WIDTH" value="200.0" type="string" cy:type="String"/>
      <att name="NODE_CUSTOMGRAPHICS_SIZE_8" value="88.13614262560779" type="string" cy:type="String"/>
      <att name="NODE_VISIBLE" value="true" type="string" cy:type="String"/>
      <att name="NODE_BORDER_TRANSPARENCY" value="255" type="string" cy:type="String"/>
      <att name="NODE_CUSTOMGRAPHICS_9" value="org.cytoscape.ding.customgraphics.NullCustomGraphics,0,[ Remove Graphics ]," type="string" cy:type="String"/>
      <att name="NODE_CUSTOMGRAPHICS_1" value="org.cytoscape.ding.customgraphics.NullCustomGraphics,0,[ Remove Graphics ]," type="string" cy:type="String"/>
      <att name="NODE_CUSTOMGRAPHICS_POSITION_4" value="C,C,c,0.00,0.00" type="string" cy:type="String"/>
      <att name="NODE_TOOLTIP" value="" type="string" cy:type="String"/>
      <att name="NODE_CUSTOMGRAPHICS_SIZE_3" value="88.13614262560779" type="string" cy:type="String"/>
      <att name="NODE_CUSTOMGRAPHICS_8" value="org.cytoscape.ding.customgraphics.NullCustomGraphics,0,[ Remove Graphics ]," type="string" cy:type="String"/>
      <att name="NODE_CUSTOMGRAPHICS_POSITION_3" value="C,C,c,0.00,0.00" type="string" cy:type="String"/>
      <att name="NODE_CUSTOMGRAPHICS_SIZE_6" value="88.13614262560779" type="string" cy:type="String"/>
      <att name="NODE_CUSTOMGRAPHICS_SIZE_9" value="88.13614262560779" type="string" cy:type="String"/>
      <att name="NODE_TRANSPARENCY" value="255" type="string" cy:type="String"/>
      <att name="NODE_LABEL_TRANSPARENCY" value="255" type="string" cy:type="String"/>
      <att name="NODE_SELECTED" value="false" type="string" cy:type="String"/>
      <att name="NODE_CUSTOMGRAPHICS_SIZE_7" value="88.13614262560779" type="string" cy:type="String"/>
      <att name="NODE_SELECTED_PAINT" value="#FFFF00" type="string" cy:type="String"/>
      <att name="NODE_CUSTOMGRAPHICS_4" value="org.cytoscape.ding.customgraphics.NullCustomGraphics,0,[ Remove Graphics ]," type="string" cy:type="String"/>
      <att name="NODE_DEPTH" value="0.0" type="string" cy:type="String"/>
      <att name="NODE_LABEL_POSITION" value="C,C,c,0.00,0.00" type="string" cy:type="String"/>
      <att name="NODE_BORDER_STROKE" value="SOLID" type="string" cy:type="String"/>
      <att name="NODE_CUSTOMGRAPHICS_SIZE_4" value="88.13614262560779" type="string" cy:type="String"/>
      <att name="NODE_CUSTOMGRAPHICS_SIZE_5" value="88.13614262560779" type="string" cy:type="String"/>
      <att name="NODE_LABEL_COLOR" value="#333333" type="string" cy:type="String"/>
      <att name="NODE_CUSTOMGRAPHICS_5" value="org.cytoscape.ding.customgraphics.NullCustomGraphics,0,[ Remove Graphics ]," type="string" cy:type="String"/>
      <att name="NODE_CUSTOMGRAPHICS_POSITION_8" value="C,C,c,0.00,0.00" type="string" cy:type="String"/>
      <att name="NODE_CUSTOMGRAPHICS_SIZE_1" value="88.13614262560779" type="string" cy:type="String"/>
    </graphics>
  </node>
  <node id="27981" label="EMLSAT00000012164">
    <att name="shared name" value="EMLSAT00000012164" type="string" cy:type="String"/>
    <att name="name" value="EMLSAT00000012164" type="string" cy:type="String"/>
    <att name="selected" value="0" type="boolean" cy:type="Boolean"/>
    <att name="K" value="5.62656025577912" type="real" cy:type="Double"/>
    <att name="BC" value="245" type="integer" cy:type="Integer"/>
    <att name="MM" value="0.85468037848876" type="real" cy:type="Double"/>
    <att name="absMM" value="0.85468037848876" type="real" cy:type="Double"/>
    <att name="Phenotype" value="1" type="string" cy:type="String"/>
    <att name="Lethal" value="0" type="boolean" cy:type="Boolean"/>
    <att name="KnownMolt" value="0" type="boolean" cy:type="Boolean"/>
    <att name="DE" value="0" type="boolean" cy:type="Boolean"/>
    <att name="TF" value="0" type="boolean" cy:type="Boolean"/>
    <att name="Annotation" value="RecName: Full=Programmed cell death protein 4" type="string" cy:type="String"/>
    <att name="Rank" value="13" type="integer" cy:type="Integer"/>
    <att name="nParalog" value="0" type="integer" cy:type="Integer"/>
    <graphics fill="#00CC66" y="378.8006668518549" type="ELLIPSE" outline="#000000" z="0.0" x="28.41933445439396" h="83.67909238249595" w="83.67909238249595" width="0.0">
      <att name="NODE_LABEL_FONT_FACE" value="Dialog.plain,plain,10" type="string" cy:type="String"/>
      <att name="NODE_CUSTOMGRAPHICS_7" value="org.cytoscape.ding.customgraphics.NullCustomGraphics,0,[ Remove Graphics ]," type="string" cy:type="String"/>
      <att name="NODE_CUSTOMGRAPHICS_POSITION_2" value="C,C,c,0.00,0.00" type="string" cy:type="String"/>
      <att name="NODE_CUSTOMGRAPHICS_POSITION_9" value="C,C,c,0.00,0.00" type="string" cy:type="String"/>
      <att name="NODE_LABEL_FONT_SIZE" value="27" type="string" cy:type="String"/>
      <att name="NODE_CUSTOMGRAPHICS_POSITION_6" value="C,C,c,0.00,0.00" type="string" cy:type="String"/>
      <att name="NODE_LABEL" value="13" type="string" cy:type="String"/>
      <att name="NODE_NESTED_NETWORK_IMAGE_VISIBLE" value="true" type="string" cy:type="String"/>
      <att name="NODE_CUSTOMGRAPHICS_POSITION_5" value="C,C,c,0.00,0.00" type="string" cy:type="String"/>
      <att name="NODE_CUSTOMGRAPHICS_POSITION_1" value="C,C,c,0.00,0.00" type="string" cy:type="String"/>
      <att name="NODE_CUSTOMGRAPHICS_POSITION_7" value="C,C,c,0.00,0.00" type="string" cy:type="String"/>
      <att name="NODE_CUSTOMGRAPHICS_6" value="org.cytoscape.ding.customgraphics.NullCustomGraphics,0,[ Remove Graphics ]," type="string" cy:type="String"/>
      <att name="COMPOUND_NODE_PADDING" value="10.0" type="string" cy:type="String"/>
      <att name="NODE_CUSTOMGRAPHICS_3" value="org.cytoscape.ding.customgraphics.NullCustomGraphics,0,[ Remove Graphics ]," type="string" cy:type="String"/>
      <att name="COMPOUND_NODE_SHAPE" value="ROUND_RECTANGLE" type="string" cy:type="String"/>
      <att name="NODE_CUSTOMGRAPHICS_SIZE_2" value="83.67909238249595" type="string" cy:type="String"/>
      <att name="NODE_CUSTOMGRAPHICS_2" value="org.cytoscape.ding.customgraphics.NullCustomGraphics,0,[ Remove Graphics ]," type="string" cy:type="String"/>
      <att name="NODE_LABEL_WIDTH" value="200.0" type="string" cy:type="String"/>
      <att name="NODE_CUSTOMGRAPHICS_SIZE_8" value="83.67909238249595" type="string" cy:type="String"/>
      <att name="NODE_VISIBLE" value="true" type="string" cy:type="String"/>
      <att name="NODE_BORDER_TRANSPARENCY" value="255" type="string" cy:type="String"/>
      <att name="NODE_CUSTOMGRAPHICS_9" value="org.cytoscape.ding.customgraphics.NullCustomGraphics,0,[ Remove Graphics ]," type="string" cy:type="String"/>
      <att name="NODE_CUSTOMGRAPHICS_1" value="org.cytoscape.ding.customgraphics.NullCustomGraphics,0,[ Remove Graphics ]," type="string" cy:type="String"/>
      <att name="NODE_CUSTOMGRAPHICS_POSITION_4" value="C,C,c,0.00,0.00" type="string" cy:type="String"/>
      <att name="NODE_TOOLTIP" value="" type="string" cy:type="String"/>
      <att name="NODE_CUSTOMGRAPHICS_SIZE_3" value="83.67909238249595" type="string" cy:type="String"/>
      <att name="NODE_CUSTOMGRAPHICS_8" value="org.cytoscape.ding.customgraphics.NullCustomGraphics,0,[ Remove Graphics ]," type="string" cy:type="String"/>
      <att name="NODE_CUSTOMGRAPHICS_POSITION_3" value="C,C,c,0.00,0.00" type="string" cy:type="String"/>
      <att name="NODE_CUSTOMGRAPHICS_SIZE_6" value="83.67909238249595" type="string" cy:type="String"/>
      <att name="NODE_CUSTOMGRAPHICS_SIZE_9" value="83.67909238249595" type="string" cy:type="String"/>
      <att name="NODE_TRANSPARENCY" value="255" type="string" cy:type="String"/>
      <att name="NODE_LABEL_TRANSPARENCY" value="255" type="string" cy:type="String"/>
      <att name="NODE_SELECTED" value="false" type="string" cy:type="String"/>
      <att name="NODE_CUSTOMGRAPHICS_SIZE_7" value="83.67909238249595" type="string" cy:type="String"/>
      <att name="NODE_SELECTED_PAINT" value="#FFFF00" type="string" cy:type="String"/>
      <att name="NODE_CUSTOMGRAPHICS_4" value="org.cytoscape.ding.customgraphics.NullCustomGraphics,0,[ Remove Graphics ]," type="string" cy:type="String"/>
      <att name="NODE_DEPTH" value="0.0" type="string" cy:type="String"/>
      <att name="NODE_LABEL_POSITION" value="C,C,c,0.00,0.00" type="string" cy:type="String"/>
      <att name="NODE_BORDER_STROKE" value="SOLID" type="string" cy:type="String"/>
      <att name="NODE_CUSTOMGRAPHICS_SIZE_4" value="83.67909238249595" type="string" cy:type="String"/>
      <att name="NODE_CUSTOMGRAPHICS_SIZE_5" value="83.67909238249595" type="string" cy:type="String"/>
      <att name="NODE_LABEL_COLOR" value="#333333" type="string" cy:type="String"/>
      <att name="NODE_CUSTOMGRAPHICS_5" value="org.cytoscape.ding.customgraphics.NullCustomGraphics,0,[ Remove Graphics ]," type="string" cy:type="String"/>
      <att name="NODE_CUSTOMGRAPHICS_POSITION_8" value="C,C,c,0.00,0.00" type="string" cy:type="String"/>
      <att name="NODE_CUSTOMGRAPHICS_SIZE_1" value="83.67909238249595" type="string" cy:type="String"/>
    </graphics>
  </node>
  <node id="27960" label="EMLSAT00000010877">
    <att name="shared name" value="EMLSAT00000010877" type="string" cy:type="String"/>
    <att name="name" value="EMLSAT00000010877" type="string" cy:type="String"/>
    <att name="selected" value="0" type="boolean" cy:type="Boolean"/>
    <att name="K" value="2.09102767728699" type="real" cy:type="Double"/>
    <att name="BC" value="3" type="integer" cy:type="Integer"/>
    <att name="MM" value="0.703200416918203" type="real" cy:type="Double"/>
    <att name="absMM" value="0.703200416918203" type="real" cy:type="Double"/>
    <att name="Phenotype" value="2" type="string" cy:type="String"/>
    <att name="Lethal" value="0" type="boolean" cy:type="Boolean"/>
    <att name="KnownMolt" value="0" type="boolean" cy:type="Boolean"/>
    <att name="DE" value="0" type="boolean" cy:type="Boolean"/>
    <att name="TF" value="0" type="boolean" cy:type="Boolean"/>
    <att name="Annotation" value="RecName: Full=Tyrosine-protein kinase ITK/TSK" type="string" cy:type="String"/>
    <att name="Rank" value="47" type="integer" cy:type="Integer"/>
    <att name="nParalog" value="2" type="integer" cy:type="Integer"/>
    <graphics fill="#00CC66" y="1206.0" type="ELLIPSE" outline="#000000" z="0.0" x="525.0" h="40.53484602917342" w="40.53484602917342" width="0.0">
      <att name="NODE_LABEL_FONT_FACE" value="Dialog.plain,plain,10" type="string" cy:type="String"/>
      <att name="NODE_CUSTOMGRAPHICS_7" value="org.cytoscape.ding.customgraphics.NullCustomGraphics,0,[ Remove Graphics ]," type="string" cy:type="String"/>
      <att name="NODE_CUSTOMGRAPHICS_POSITION_2" value="C,C,c,0.00,0.00" type="string" cy:type="String"/>
      <att name="NODE_CUSTOMGRAPHICS_POSITION_9" value="C,C,c,0.00,0.00" type="string" cy:type="String"/>
      <att name="NODE_LABEL_FONT_SIZE" value="18" type="string" cy:type="String"/>
      <att name="NODE_CUSTOMGRAPHICS_POSITION_6" value="C,C,c,0.00,0.00" type="string" cy:type="String"/>
      <att name="NODE_LABEL" value="47" type="string" cy:type="String"/>
      <att name="NODE_NESTED_NETWORK_IMAGE_VISIBLE" value="true" type="string" cy:type="String"/>
      <att name="NODE_CUSTOMGRAPHICS_POSITION_5" value="C,C,c,0.00,0.00" type="string" cy:type="String"/>
      <att name="NODE_CUSTOMGRAPHICS_POSITION_1" value="C,C,c,0.00,0.00" type="string" cy:type="String"/>
      <att name="NODE_CUSTOMGRAPHICS_POSITION_7" value="C,C,c,0.00,0.00" type="string" cy:type="String"/>
      <att name="NODE_CUSTOMGRAPHICS_6" value="org.cytoscape.ding.customgraphics.NullCustomGraphics,0,[ Remove Graphics ]," type="string" cy:type="String"/>
      <att name="COMPOUND_NODE_PADDING" value="10.0" type="string" cy:type="String"/>
      <att name="NODE_CUSTOMGRAPHICS_3" value="org.cytoscape.ding.customgraphics.NullCustomGraphics,0,[ Remove Graphics ]," type="string" cy:type="String"/>
      <att name="COMPOUND_NODE_SHAPE" value="ROUND_RECTANGLE" type="string" cy:type="String"/>
      <att name="NODE_CUSTOMGRAPHICS_SIZE_2" value="40.53484602917342" type="string" cy:type="String"/>
      <att name="NODE_CUSTOMGRAPHICS_2" value="org.cytoscape.ding.customgraphics.NullCustomGraphics,0,[ Remove Graphics ]," type="string" cy:type="String"/>
      <att name="NODE_LABEL_WIDTH" value="200.0" type="string" cy:type="String"/>
      <att name="NODE_CUSTOMGRAPHICS_SIZE_8" value="40.53484602917342" type="string" cy:type="String"/>
      <att name="NODE_VISIBLE" value="true" type="string" cy:type="String"/>
      <att name="NODE_BORDER_TRANSPARENCY" value="255" type="string" cy:type="String"/>
      <att name="NODE_CUSTOMGRAPHICS_9" value="org.cytoscape.ding.customgraphics.NullCustomGraphics,0,[ Remove Graphics ]," type="string" cy:type="String"/>
      <att name="NODE_CUSTOMGRAPHICS_1" value="org.cytoscape.ding.customgraphics.NullCustomGraphics,0,[ Remove Graphics ]," type="string" cy:type="String"/>
      <att name="NODE_CUSTOMGRAPHICS_POSITION_4" value="C,C,c,0.00,0.00" type="string" cy:type="String"/>
      <att name="NODE_TOOLTIP" value="" type="string" cy:type="String"/>
      <att name="NODE_CUSTOMGRAPHICS_SIZE_3" value="40.53484602917342" type="string" cy:type="String"/>
      <att name="NODE_CUSTOMGRAPHICS_8" value="org.cytoscape.ding.customgraphics.NullCustomGraphics,0,[ Remove Graphics ]," type="string" cy:type="String"/>
      <att name="NODE_CUSTOMGRAPHICS_POSITION_3" value="C,C,c,0.00,0.00" type="string" cy:type="String"/>
      <att name="NODE_CUSTOMGRAPHICS_SIZE_6" value="40.53484602917342" type="string" cy:type="String"/>
      <att name="NODE_CUSTOMGRAPHICS_SIZE_9" value="40.53484602917342" type="string" cy:type="String"/>
      <att name="NODE_TRANSPARENCY" value="255" type="string" cy:type="String"/>
      <att name="NODE_LABEL_TRANSPARENCY" value="255" type="string" cy:type="String"/>
      <att name="NODE_SELECTED" value="false" type="string" cy:type="String"/>
      <att name="NODE_CUSTOMGRAPHICS_SIZE_7" value="40.53484602917342" type="string" cy:type="String"/>
      <att name="NODE_SELECTED_PAINT" value="#FFFF00" type="string" cy:type="String"/>
      <att name="NODE_CUSTOMGRAPHICS_4" value="org.cytoscape.ding.customgraphics.NullCustomGraphics,0,[ Remove Graphics ]," type="string" cy:type="String"/>
      <att name="NODE_DEPTH" value="0.0" type="string" cy:type="String"/>
      <att name="NODE_LABEL_POSITION" value="C,C,c,0.00,0.00" type="string" cy:type="String"/>
      <att name="NODE_BORDER_STROKE" value="SOLID" type="string" cy:type="String"/>
      <att name="NODE_CUSTOMGRAPHICS_SIZE_4" value="40.53484602917342" type="string" cy:type="String"/>
      <att name="NODE_CUSTOMGRAPHICS_SIZE_5" value="40.53484602917342" type="string" cy:type="String"/>
      <att name="NODE_LABEL_COLOR" value="#333333" type="string" cy:type="String"/>
      <att name="NODE_CUSTOMGRAPHICS_5" value="org.cytoscape.ding.customgraphics.NullCustomGraphics,0,[ Remove Graphics ]," type="string" cy:type="String"/>
      <att name="NODE_CUSTOMGRAPHICS_POSITION_8" value="C,C,c,0.00,0.00" type="string" cy:type="String"/>
      <att name="NODE_CUSTOMGRAPHICS_SIZE_1" value="40.53484602917342" type="string" cy:type="String"/>
    </graphics>
  </node>
  <node id="27940" label="EMLSAT00000000675">
    <att name="shared name" value="EMLSAT00000000675" type="string" cy:type="String"/>
    <att name="name" value="EMLSAT00000000675" type="string" cy:type="String"/>
    <att name="selected" value="0" type="boolean" cy:type="Boolean"/>
    <att name="K" value="2.4641117540977" type="real" cy:type="Double"/>
    <att name="BC" value="156" type="integer" cy:type="Integer"/>
    <att name="MM" value="0.696417281317385" type="real" cy:type="Double"/>
    <att name="absMM" value="0.696417281317385" type="real" cy:type="Double"/>
    <att name="Phenotype" value="10" type="string" cy:type="String"/>
    <att name="Lethal" value="0" type="boolean" cy:type="Boolean"/>
    <att name="KnownMolt" value="0" type="boolean" cy:type="Boolean"/>
    <att name="DE" value="1" type="boolean" cy:type="Boolean"/>
    <att name="TF" value="0" type="boolean" cy:type="Boolean"/>
    <att name="Annotation" value="RecName: Full=Nuclear receptor-binding protein homolog" type="string" cy:type="String"/>
    <att name="Rank" value="35" type="integer" cy:type="Integer"/>
    <att name="nParalog" value="0" type="integer" cy:type="Integer"/>
    <graphics fill="#00CC66" y="513.6983719299799" type="DIAMOND" outline="#000000" z="0.0" x="0.0" h="67.81199351701783" w="67.81199351701783" width="0.0">
      <att name="NODE_LABEL_FONT_FACE" value="Dialog.plain,plain,10" type="string" cy:type="String"/>
      <att name="NODE_CUSTOMGRAPHICS_7" value="org.cytoscape.ding.customgraphics.NullCustomGraphics,0,[ Remove Graphics ]," type="string" cy:type="String"/>
      <att name="NODE_CUSTOMGRAPHICS_POSITION_2" value="C,C,c,0.00,0.00" type="string" cy:type="String"/>
      <att name="NODE_CUSTOMGRAPHICS_POSITION_9" value="C,C,c,0.00,0.00" type="string" cy:type="String"/>
      <att name="NODE_LABEL_FONT_SIZE" value="21" type="string" cy:type="String"/>
      <att name="NODE_CUSTOMGRAPHICS_POSITION_6" value="C,C,c,0.00,0.00" type="string" cy:type="String"/>
      <att name="NODE_LABEL" value="35" type="string" cy:type="String"/>
      <att name="NODE_NESTED_NETWORK_IMAGE_VISIBLE" value="true" type="string" cy:type="String"/>
      <att name="NODE_CUSTOMGRAPHICS_POSITION_5" value="C,C,c,0.00,0.00" type="string" cy:type="String"/>
      <att name="NODE_CUSTOMGRAPHICS_POSITION_1" value="C,C,c,0.00,0.00" type="string" cy:type="String"/>
      <att name="NODE_CUSTOMGRAPHICS_POSITION_7" value="C,C,c,0.00,0.00" type="string" cy:type="String"/>
      <att name="NODE_CUSTOMGRAPHICS_6" value="org.cytoscape.ding.customgraphics.NullCustomGraphics,0,[ Remove Graphics ]," type="string" cy:type="String"/>
      <att name="COMPOUND_NODE_PADDING" value="10.0" type="string" cy:type="String"/>
      <att name="NODE_CUSTOMGRAPHICS_3" value="org.cytoscape.ding.customgraphics.NullCustomGraphics,0,[ Remove Graphics ]," type="string" cy:type="String"/>
      <att name="COMPOUND_NODE_SHAPE" value="ROUND_RECTANGLE" type="string" cy:type="String"/>
      <att name="NODE_CUSTOMGRAPHICS_SIZE_2" value="67.81199351701783" type="string" cy:type="String"/>
      <att name="NODE_CUSTOMGRAPHICS_2" value="org.cytoscape.ding.customgraphics.NullCustomGraphics,0,[ Remove Graphics ]," type="string" cy:type="String"/>
      <att name="NODE_LABEL_WIDTH" value="200.0" type="string" cy:type="String"/>
      <att name="NODE_CUSTOMGRAPHICS_SIZE_8" value="67.81199351701783" type="string" cy:type="String"/>
      <att name="NODE_VISIBLE" value="true" type="string" cy:type="String"/>
      <att name="NODE_BORDER_TRANSPARENCY" value="255" type="string" cy:type="String"/>
      <att name="NODE_CUSTOMGRAPHICS_9" value="org.cytoscape.ding.customgraphics.NullCustomGraphics,0,[ Remove Graphics ]," type="string" cy:type="String"/>
      <att name="NODE_CUSTOMGRAPHICS_1" value="org.cytoscape.ding.customgraphics.NullCustomGraphics,0,[ Remove Graphics ]," type="string" cy:type="String"/>
      <att name="NODE_CUSTOMGRAPHICS_POSITION_4" value="C,C,c,0.00,0.00" type="string" cy:type="String"/>
      <att name="NODE_TOOLTIP" value="" type="string" cy:type="String"/>
      <att name="NODE_CUSTOMGRAPHICS_SIZE_3" value="67.81199351701783" type="string" cy:type="String"/>
      <att name="NODE_CUSTOMGRAPHICS_8" value="org.cytoscape.ding.customgraphics.NullCustomGraphics,0,[ Remove Graphics ]," type="string" cy:type="String"/>
      <att name="NODE_CUSTOMGRAPHICS_POSITION_3" value="C,C,c,0.00,0.00" type="string" cy:type="String"/>
      <att name="NODE_CUSTOMGRAPHICS_SIZE_6" value="67.81199351701783" type="string" cy:type="String"/>
      <att name="NODE_CUSTOMGRAPHICS_SIZE_9" value="67.81199351701783" type="string" cy:type="String"/>
      <att name="NODE_TRANSPARENCY" value="255" type="string" cy:type="String"/>
      <att name="NODE_LABEL_TRANSPARENCY" value="255" type="string" cy:type="String"/>
      <att name="NODE_SELECTED" value="false" type="string" cy:type="String"/>
      <att name="NODE_CUSTOMGRAPHICS_SIZE_7" value="67.81199351701783" type="string" cy:type="String"/>
      <att name="NODE_SELECTED_PAINT" value="#FFFF00" type="string" cy:type="String"/>
      <att name="NODE_CUSTOMGRAPHICS_4" value="org.cytoscape.ding.customgraphics.NullCustomGraphics,0,[ Remove Graphics ]," type="string" cy:type="String"/>
      <att name="NODE_DEPTH" value="0.0" type="string" cy:type="String"/>
      <att name="NODE_LABEL_POSITION" value="C,C,c,0.00,0.00" type="string" cy:type="String"/>
      <att name="NODE_BORDER_STROKE" value="SOLID" type="string" cy:type="String"/>
      <att name="NODE_CUSTOMGRAPHICS_SIZE_4" value="67.81199351701783" type="string" cy:type="String"/>
      <att name="NODE_CUSTOMGRAPHICS_SIZE_5" value="67.81199351701783" type="string" cy:type="String"/>
      <att name="NODE_LABEL_COLOR" value="#333333" type="string" cy:type="String"/>
      <att name="NODE_CUSTOMGRAPHICS_5" value="org.cytoscape.ding.customgraphics.NullCustomGraphics,0,[ Remove Graphics ]," type="string" cy:type="String"/>
      <att name="NODE_CUSTOMGRAPHICS_POSITION_8" value="C,C,c,0.00,0.00" type="string" cy:type="String"/>
      <att name="NODE_CUSTOMGRAPHICS_SIZE_1" value="67.81199351701783" type="string" cy:type="String"/>
    </graphics>
  </node>
  <node id="27921" label="EMLSAT00000011495">
    <att name="shared name" value="EMLSAT00000011495" type="string" cy:type="String"/>
    <att name="name" value="EMLSAT00000011495" type="string" cy:type="String"/>
    <att name="selected" value="0" type="boolean" cy:type="Boolean"/>
    <att name="K" value="1.63049620421018" type="real" cy:type="Double"/>
    <att name="BC" value="0" type="integer" cy:type="Integer"/>
    <att name="MM" value="0.654438627837702" type="real" cy:type="Double"/>
    <att name="absMM" value="0.654438627837702" type="real" cy:type="Double"/>
    <att name="Phenotype" value="NA_ID" type="string" cy:type="String"/>
    <att name="Lethal" value="0" type="boolean" cy:type="Boolean"/>
    <att name="KnownMolt" value="0" type="boolean" cy:type="Boolean"/>
    <att name="DE" value="0" type="boolean" cy:type="Boolean"/>
    <att name="TF" value="0" type="boolean" cy:type="Boolean"/>
    <att name="Annotation" value="NA" type="string" cy:type="String"/>
    <att name="Rank" value="55" type="integer" cy:type="Integer"/>
    <att name="nParalog" value="0" type="integer" cy:type="Integer"/>
    <graphics fill="#00CC66" y="1206.0" type="ELLIPSE" outline="#000000" z="0.0" x="600.0" h="40.0" w="40.0" width="0.0">
      <att name="NODE_LABEL_FONT_FACE" value="Dialog.plain,plain,10" type="string" cy:type="String"/>
      <att name="NODE_CUSTOMGRAPHICS_7" value="org.cytoscape.ding.customgraphics.NullCustomGraphics,0,[ Remove Graphics ]," type="string" cy:type="String"/>
      <att name="NODE_CUSTOMGRAPHICS_POSITION_2" value="C,C,c,0.00,0.00" type="string" cy:type="String"/>
      <att name="NODE_CUSTOMGRAPHICS_POSITION_9" value="C,C,c,0.00,0.00" type="string" cy:type="String"/>
      <att name="NODE_LABEL_FONT_SIZE" value="16" type="string" cy:type="String"/>
      <att name="NODE_CUSTOMGRAPHICS_POSITION_6" value="C,C,c,0.00,0.00" type="string" cy:type="String"/>
      <att name="NODE_LABEL" value="55" type="string" cy:type="String"/>
      <att name="NODE_NESTED_NETWORK_IMAGE_VISIBLE" value="true" type="string" cy:type="String"/>
      <att name="NODE_CUSTOMGRAPHICS_POSITION_5" value="C,C,c,0.00,0.00" type="string" cy:type="String"/>
      <att name="NODE_CUSTOMGRAPHICS_POSITION_1" value="C,C,c,0.00,0.00" type="string" cy:type="String"/>
      <att name="NODE_CUSTOMGRAPHICS_POSITION_7" value="C,C,c,0.00,0.00" type="string" cy:type="String"/>
      <att name="NODE_CUSTOMGRAPHICS_6" value="org.cytoscape.ding.customgraphics.NullCustomGraphics,0,[ Remove Graphics ]," type="string" cy:type="String"/>
      <att name="COMPOUND_NODE_PADDING" value="10.0" type="string" cy:type="String"/>
      <att name="NODE_CUSTOMGRAPHICS_3" value="org.cytoscape.ding.customgraphics.NullCustomGraphics,0,[ Remove Graphics ]," type="string" cy:type="String"/>
      <att name="COMPOUND_NODE_SHAPE" value="ROUND_RECTANGLE" type="string" cy:type="String"/>
      <att name="NODE_CUSTOMGRAPHICS_SIZE_2" value="40.0" type="string" cy:type="String"/>
      <att name="NODE_CUSTOMGRAPHICS_2" value="org.cytoscape.ding.customgraphics.NullCustomGraphics,0,[ Remove Graphics ]," type="string" cy:type="String"/>
      <att name="NODE_LABEL_WIDTH" value="200.0" type="string" cy:type="String"/>
      <att name="NODE_CUSTOMGRAPHICS_SIZE_8" value="40.0" type="string" cy:type="String"/>
      <att name="NODE_VISIBLE" value="true" type="string" cy:type="String"/>
      <att name="NODE_BORDER_TRANSPARENCY" value="255" type="string" cy:type="String"/>
      <att name="NODE_CUSTOMGRAPHICS_9" value="org.cytoscape.ding.customgraphics.NullCustomGraphics,0,[ Remove Graphics ]," type="string" cy:type="String"/>
      <att name="NODE_CUSTOMGRAPHICS_1" value="org.cytoscape.ding.customgraphics.NullCustomGraphics,0,[ Remove Graphics ]," type="string" cy:type="String"/>
      <att name="NODE_CUSTOMGRAPHICS_POSITION_4" value="C,C,c,0.00,0.00" type="string" cy:type="String"/>
      <att name="NODE_TOOLTIP" value="" type="string" cy:type="String"/>
      <att name="NODE_CUSTOMGRAPHICS_SIZE_3" value="40.0" type="string" cy:type="String"/>
      <att name="NODE_CUSTOMGRAPHICS_8" value="org.cytoscape.ding.customgraphics.NullCustomGraphics,0,[ Remove Graphics ]," type="string" cy:type="String"/>
      <att name="NODE_CUSTOMGRAPHICS_POSITION_3" value="C,C,c,0.00,0.00" type="string" cy:type="String"/>
      <att name="NODE_CUSTOMGRAPHICS_SIZE_6" value="40.0" type="string" cy:type="String"/>
      <att name="NODE_CUSTOMGRAPHICS_SIZE_9" value="40.0" type="string" cy:type="String"/>
      <att name="NODE_TRANSPARENCY" value="255" type="string" cy:type="String"/>
      <att name="NODE_LABEL_TRANSPARENCY" value="255" type="string" cy:type="String"/>
      <att name="NODE_SELECTED" value="false" type="string" cy:type="String"/>
      <att name="NODE_CUSTOMGRAPHICS_SIZE_7" value="40.0" type="string" cy:type="String"/>
      <att name="NODE_SELECTED_PAINT" value="#FFFF00" type="string" cy:type="String"/>
      <att name="NODE_CUSTOMGRAPHICS_4" value="org.cytoscape.ding.customgraphics.NullCustomGraphics,0,[ Remove Graphics ]," type="string" cy:type="String"/>
      <att name="NODE_DEPTH" value="0.0" type="string" cy:type="String"/>
      <att name="NODE_LABEL_POSITION" value="C,C,c,0.00,0.00" type="string" cy:type="String"/>
      <att name="NODE_BORDER_STROKE" value="SOLID" type="string" cy:type="String"/>
      <att name="NODE_CUSTOMGRAPHICS_SIZE_4" value="40.0" type="string" cy:type="String"/>
      <att name="NODE_CUSTOMGRAPHICS_SIZE_5" value="40.0" type="string" cy:type="String"/>
      <att name="NODE_LABEL_COLOR" value="#333333" type="string" cy:type="String"/>
      <att name="NODE_CUSTOMGRAPHICS_5" value="org.cytoscape.ding.customgraphics.NullCustomGraphics,0,[ Remove Graphics ]," type="string" cy:type="String"/>
      <att name="NODE_CUSTOMGRAPHICS_POSITION_8" value="C,C,c,0.00,0.00" type="string" cy:type="String"/>
      <att name="NODE_CUSTOMGRAPHICS_SIZE_1" value="40.0" type="string" cy:type="String"/>
    </graphics>
  </node>
  <node id="27903" label="EMLSAT00000009796">
    <att name="shared name" value="EMLSAT00000009796" type="string" cy:type="String"/>
    <att name="name" value="EMLSAT00000009796" type="string" cy:type="String"/>
    <att name="selected" value="0" type="boolean" cy:type="Boolean"/>
    <att name="K" value="1.96948794302269" type="real" cy:type="Double"/>
    <att name="BC" value="79" type="integer" cy:type="Integer"/>
    <att name="MM" value="0.712428426898151" type="real" cy:type="Double"/>
    <att name="absMM" value="0.712428426898151" type="real" cy:type="Double"/>
    <att name="Phenotype" value="3" type="string" cy:type="String"/>
    <att name="Lethal" value="1" type="boolean" cy:type="Boolean"/>
    <att name="KnownMolt" value="0" type="boolean" cy:type="Boolean"/>
    <att name="DE" value="0" type="boolean" cy:type="Boolean"/>
    <att name="TF" value="0" type="boolean" cy:type="Boolean"/>
    <att name="Annotation" value="RecName: Full=F-box/WD repeat-containing protein 7" type="string" cy:type="String"/>
    <att name="Rank" value="42" type="integer" cy:type="Integer"/>
    <att name="nParalog" value="53" type="integer" cy:type="Integer"/>
    <graphics fill="#00CC66" y="1206.0" type="ELLIPSE" outline="#000000" z="0.0" x="675.0" h="54.08427876823339" w="54.08427876823339" width="0.0">
      <att name="NODE_LABEL_FONT_FACE" value="Dialog.plain,plain,10" type="string" cy:type="String"/>
      <att name="NODE_CUSTOMGRAPHICS_7" value="org.cytoscape.ding.customgraphics.NullCustomGraphics,0,[ Remove Graphics ]," type="string" cy:type="String"/>
      <att name="NODE_CUSTOMGRAPHICS_POSITION_2" value="C,C,c,0.00,0.00" type="string" cy:type="String"/>
      <att name="NODE_CUSTOMGRAPHICS_POSITION_9" value="C,C,c,0.00,0.00" type="string" cy:type="String"/>
      <att name="NODE_LABEL_FONT_SIZE" value="19" type="string" cy:type="String"/>
      <att name="NODE_CUSTOMGRAPHICS_POSITION_6" value="C,C,c,0.00,0.00" type="string" cy:type="String"/>
      <att name="NODE_LABEL" value="42" type="string" cy:type="String"/>
      <att name="NODE_NESTED_NETWORK_IMAGE_VISIBLE" value="true" type="string" cy:type="String"/>
      <att name="NODE_CUSTOMGRAPHICS_POSITION_5" value="C,C,c,0.00,0.00" type="string" cy:type="String"/>
      <att name="NODE_CUSTOMGRAPHICS_POSITION_1" value="C,C,c,0.00,0.00" type="string" cy:type="String"/>
      <att name="NODE_CUSTOMGRAPHICS_POSITION_7" value="C,C,c,0.00,0.00" type="string" cy:type="String"/>
      <att name="NODE_CUSTOMGRAPHICS_6" value="org.cytoscape.ding.customgraphics.NullCustomGraphics,0,[ Remove Graphics ]," type="string" cy:type="String"/>
      <att name="COMPOUND_NODE_PADDING" value="10.0" type="string" cy:type="String"/>
      <att name="NODE_CUSTOMGRAPHICS_3" value="org.cytoscape.ding.customgraphics.NullCustomGraphics,0,[ Remove Graphics ]," type="string" cy:type="String"/>
      <att name="COMPOUND_NODE_SHAPE" value="ROUND_RECTANGLE" type="string" cy:type="String"/>
      <att name="NODE_CUSTOMGRAPHICS_SIZE_2" value="54.08427876823339" type="string" cy:type="String"/>
      <att name="NODE_CUSTOMGRAPHICS_2" value="org.cytoscape.ding.customgraphics.NullCustomGraphics,0,[ Remove Graphics ]," type="string" cy:type="String"/>
      <att name="NODE_LABEL_WIDTH" value="200.0" type="string" cy:type="String"/>
      <att name="NODE_CUSTOMGRAPHICS_SIZE_8" value="54.08427876823339" type="string" cy:type="String"/>
      <att name="NODE_VISIBLE" value="true" type="string" cy:type="String"/>
      <att name="NODE_BORDER_TRANSPARENCY" value="255" type="string" cy:type="String"/>
      <att name="NODE_CUSTOMGRAPHICS_9" value="org.cytoscape.ding.customgraphics.NullCustomGraphics,0,[ Remove Graphics ]," type="string" cy:type="String"/>
      <att name="NODE_CUSTOMGRAPHICS_1" value="org.cytoscape.ding.customgraphics.NullCustomGraphics,0,[ Remove Graphics ]," type="string" cy:type="String"/>
      <att name="NODE_CUSTOMGRAPHICS_POSITION_4" value="C,C,c,0.00,0.00" type="string" cy:type="String"/>
      <att name="NODE_TOOLTIP" value="" type="string" cy:type="String"/>
      <att name="NODE_CUSTOMGRAPHICS_SIZE_3" value="54.08427876823339" type="string" cy:type="String"/>
      <att name="NODE_CUSTOMGRAPHICS_8" value="org.cytoscape.ding.customgraphics.NullCustomGraphics,0,[ Remove Graphics ]," type="string" cy:type="String"/>
      <att name="NODE_CUSTOMGRAPHICS_POSITION_3" value="C,C,c,0.00,0.00" type="string" cy:type="String"/>
      <att name="NODE_CUSTOMGRAPHICS_SIZE_6" value="54.08427876823339" type="string" cy:type="String"/>
      <att name="NODE_CUSTOMGRAPHICS_SIZE_9" value="54.08427876823339" type="string" cy:type="String"/>
      <att name="NODE_TRANSPARENCY" value="255" type="string" cy:type="String"/>
      <att name="NODE_LABEL_TRANSPARENCY" value="255" type="string" cy:type="String"/>
      <att name="NODE_SELECTED" value="false" type="string" cy:type="String"/>
      <att name="NODE_CUSTOMGRAPHICS_SIZE_7" value="54.08427876823339" type="string" cy:type="String"/>
      <att name="NODE_SELECTED_PAINT" value="#FFFF00" type="string" cy:type="String"/>
      <att name="NODE_CUSTOMGRAPHICS_4" value="org.cytoscape.ding.customgraphics.NullCustomGraphics,0,[ Remove Graphics ]," type="string" cy:type="String"/>
      <att name="NODE_DEPTH" value="0.0" type="string" cy:type="String"/>
      <att name="NODE_LABEL_POSITION" value="C,C,c,0.00,0.00" type="string" cy:type="String"/>
      <att name="NODE_BORDER_STROKE" value="SOLID" type="string" cy:type="String"/>
      <att name="NODE_CUSTOMGRAPHICS_SIZE_4" value="54.08427876823339" type="string" cy:type="String"/>
      <att name="NODE_CUSTOMGRAPHICS_SIZE_5" value="54.08427876823339" type="string" cy:type="String"/>
      <att name="NODE_LABEL_COLOR" value="#333333" type="string" cy:type="String"/>
      <att name="NODE_CUSTOMGRAPHICS_5" value="org.cytoscape.ding.customgraphics.NullCustomGraphics,0,[ Remove Graphics ]," type="string" cy:type="String"/>
      <att name="NODE_CUSTOMGRAPHICS_POSITION_8" value="C,C,c,0.00,0.00" type="string" cy:type="String"/>
      <att name="NODE_CUSTOMGRAPHICS_SIZE_1" value="54.08427876823339" type="string" cy:type="String"/>
    </graphics>
  </node>
  <node id="27886" label="EMLSAT00000000933">
    <att name="shared name" value="EMLSAT00000000933" type="string" cy:type="String"/>
    <att name="name" value="EMLSAT00000000933" type="string" cy:type="String"/>
    <att name="selected" value="0" type="boolean" cy:type="Boolean"/>
    <att name="K" value="2.16444667577359" type="real" cy:type="Double"/>
    <att name="BC" value="1" type="integer" cy:type="Integer"/>
    <att name="MM" value="0.728672369750655" type="real" cy:type="Double"/>
    <att name="absMM" value="0.728672369750655" type="real" cy:type="Double"/>
    <att name="Phenotype" value="0" type="string" cy:type="String"/>
    <att name="Lethal" value="0" type="boolean" cy:type="Boolean"/>
    <att name="KnownMolt" value="0" type="boolean" cy:type="Boolean"/>
    <att name="DE" value="0" type="boolean" cy:type="Boolean"/>
    <att name="TF" value="0" type="boolean" cy:type="Boolean"/>
    <att name="Annotation" value="RecName: Full=Protein AF-10" type="string" cy:type="String"/>
    <att name="Rank" value="46" type="integer" cy:type="Integer"/>
    <att name="nParalog" value="3" type="integer" cy:type="Integer"/>
    <graphics fill="#00CC66" y="1206.0" type="ELLIPSE" outline="#000000" z="0.0" x="750.0" h="40.17828200972447" w="40.17828200972447" width="0.0">
      <att name="NODE_LABEL_FONT_FACE" value="Dialog.plain,plain,10" type="string" cy:type="String"/>
      <att name="NODE_CUSTOMGRAPHICS_7" value="org.cytoscape.ding.customgraphics.NullCustomGraphics,0,[ Remove Graphics ]," type="string" cy:type="String"/>
      <att name="NODE_CUSTOMGRAPHICS_POSITION_2" value="C,C,c,0.00,0.00" type="string" cy:type="String"/>
      <att name="NODE_CUSTOMGRAPHICS_POSITION_9" value="C,C,c,0.00,0.00" type="string" cy:type="String"/>
      <att name="NODE_LABEL_FONT_SIZE" value="18" type="string" cy:type="String"/>
      <att name="NODE_CUSTOMGRAPHICS_POSITION_6" value="C,C,c,0.00,0.00" type="string" cy:type="String"/>
      <att name="NODE_LABEL" value="46" type="string" cy:type="String"/>
      <att name="NODE_NESTED_NETWORK_IMAGE_VISIBLE" value="true" type="string" cy:type="String"/>
      <att name="NODE_CUSTOMGRAPHICS_POSITION_5" value="C,C,c,0.00,0.00" type="string" cy:type="String"/>
      <att name="NODE_CUSTOMGRAPHICS_POSITION_1" value="C,C,c,0.00,0.00" type="string" cy:type="String"/>
      <att name="NODE_CUSTOMGRAPHICS_POSITION_7" value="C,C,c,0.00,0.00" type="string" cy:type="String"/>
      <att name="NODE_CUSTOMGRAPHICS_6" value="org.cytoscape.ding.customgraphics.NullCustomGraphics,0,[ Remove Graphics ]," type="string" cy:type="String"/>
      <att name="COMPOUND_NODE_PADDING" value="10.0" type="string" cy:type="String"/>
      <att name="NODE_CUSTOMGRAPHICS_3" value="org.cytoscape.ding.customgraphics.NullCustomGraphics,0,[ Remove Graphics ]," type="string" cy:type="String"/>
      <att name="COMPOUND_NODE_SHAPE" value="ROUND_RECTANGLE" type="string" cy:type="String"/>
      <att name="NODE_CUSTOMGRAPHICS_SIZE_2" value="40.17828200972447" type="string" cy:type="String"/>
      <att name="NODE_CUSTOMGRAPHICS_2" value="org.cytoscape.ding.customgraphics.NullCustomGraphics,0,[ Remove Graphics ]," type="string" cy:type="String"/>
      <att name="NODE_LABEL_WIDTH" value="200.0" type="string" cy:type="String"/>
      <att name="NODE_CUSTOMGRAPHICS_SIZE_8" value="40.17828200972447" type="string" cy:type="String"/>
      <att name="NODE_VISIBLE" value="true" type="string" cy:type="String"/>
      <att name="NODE_BORDER_TRANSPARENCY" value="255" type="string" cy:type="String"/>
      <att name="NODE_CUSTOMGRAPHICS_9" value="org.cytoscape.ding.customgraphics.NullCustomGraphics,0,[ Remove Graphics ]," type="string" cy:type="String"/>
      <att name="NODE_CUSTOMGRAPHICS_1" value="org.cytoscape.ding.customgraphics.NullCustomGraphics,0,[ Remove Graphics ]," type="string" cy:type="String"/>
      <att name="NODE_CUSTOMGRAPHICS_POSITION_4" value="C,C,c,0.00,0.00" type="string" cy:type="String"/>
      <att name="NODE_TOOLTIP" value="" type="string" cy:type="String"/>
      <att name="NODE_CUSTOMGRAPHICS_SIZE_3" value="40.17828200972447" type="string" cy:type="String"/>
      <att name="NODE_CUSTOMGRAPHICS_8" value="org.cytoscape.ding.customgraphics.NullCustomGraphics,0,[ Remove Graphics ]," type="string" cy:type="String"/>
      <att name="NODE_CUSTOMGRAPHICS_POSITION_3" value="C,C,c,0.00,0.00" type="string" cy:type="String"/>
      <att name="NODE_CUSTOMGRAPHICS_SIZE_6" value="40.17828200972447" type="string" cy:type="String"/>
      <att name="NODE_CUSTOMGRAPHICS_SIZE_9" value="40.17828200972447" type="string" cy:type="String"/>
      <att name="NODE_TRANSPARENCY" value="255" type="string" cy:type="String"/>
      <att name="NODE_LABEL_TRANSPARENCY" value="255" type="string" cy:type="String"/>
      <att name="NODE_SELECTED" value="false" type="string" cy:type="String"/>
      <att name="NODE_CUSTOMGRAPHICS_SIZE_7" value="40.17828200972447" type="string" cy:type="String"/>
      <att name="NODE_SELECTED_PAINT" value="#FFFF00" type="string" cy:type="String"/>
      <att name="NODE_CUSTOMGRAPHICS_4" value="org.cytoscape.ding.customgraphics.NullCustomGraphics,0,[ Remove Graphics ]," type="string" cy:type="String"/>
      <att name="NODE_DEPTH" value="0.0" type="string" cy:type="String"/>
      <att name="NODE_LABEL_POSITION" value="C,C,c,0.00,0.00" type="string" cy:type="String"/>
      <att name="NODE_BORDER_STROKE" value="SOLID" type="string" cy:type="String"/>
      <att name="NODE_CUSTOMGRAPHICS_SIZE_4" value="40.17828200972447" type="string" cy:type="String"/>
      <att name="NODE_CUSTOMGRAPHICS_SIZE_5" value="40.17828200972447" type="string" cy:type="String"/>
      <att name="NODE_LABEL_COLOR" value="#333333" type="string" cy:type="String"/>
      <att name="NODE_CUSTOMGRAPHICS_5" value="org.cytoscape.ding.customgraphics.NullCustomGraphics,0,[ Remove Graphics ]," type="string" cy:type="String"/>
      <att name="NODE_CUSTOMGRAPHICS_POSITION_8" value="C,C,c,0.00,0.00" type="string" cy:type="String"/>
      <att name="NODE_CUSTOMGRAPHICS_SIZE_1" value="40.17828200972447" type="string" cy:type="String"/>
    </graphics>
  </node>
  <node id="27870" label="EMLSAT00000010885">
    <att name="shared name" value="EMLSAT00000010885" type="string" cy:type="String"/>
    <att name="name" value="EMLSAT00000010885" type="string" cy:type="String"/>
    <att name="selected" value="0" type="boolean" cy:type="Boolean"/>
    <att name="K" value="0.804113349280273" type="real" cy:type="Double"/>
[truncated: 8,170,907 more chars]
