# Supplementary material for: A novel approach to co-expression network analysis identifies modules and genes relevant for moulting and development in the Atlantic salmon louse (Lepeophtheirus salmonis)
Source: BMC Genomics. 2021 Nov 18;22:832. doi: 10.1186/s12864-021-08054-7 (PMC8600823; doi:10.1186/s12864-021-08054-7)
Supplement: Supplementary file 5 — Additional file 5 Visualization file for the selected important module “violet” from the moulting network. [file 12864_2021_8054_MOESM5_ESM.xgmml]

<?xml version="1.0" encoding="UTF-8" standalone="yes"?>
<graph id="14073" label="17569" directed="1" cy:documentVersion="3.0" xmlns:dc="http://purl.org/dc/elements/1.1/" xmlns:xlink="http://www.w3.org/1999/xlink" xmlns:rdf="http://www.w3.org/1999/02/22-rdf-syntax-ns#" xmlns:cy="http://www.cytoscape.org" xmlns="http://www.cs.rpi.edu/XGMML">
  <att name="networkMetadata">
    <rdf:RDF>
      <rdf:Description rdf:about="http://www.cytoscape.org/">
        <dc:type>Protein-Protein Interaction</dc:type>
        <dc:description>N/A</dc:description>
        <dc:identifier>N/A</dc:identifier>
        <dc:date>2020-11-03 15:55:07</dc:date>
        <dc:title>17569</dc:title>
        <dc:source>http://www.cytoscape.org/</dc:source>
        <dc:format>Cytoscape-XGMML</dc:format>
      </rdf:Description>
    </rdf:RDF>
  </att>
  <att name="shared name" value="violet-el.txt" type="string" cy:type="String"/>
  <att name="name" value="violet-el.txt" type="string" cy:type="String"/>
  <att name="selected" value="1" type="boolean" cy:type="Boolean"/>
  <att name="__Annotations" type="list" cy:type="List" cy:elementType="String">
  </att>
  <att name="layoutAlgorithm" value="Prefuse Force Directed Layout" type="string" cy:type="String" cy:hidden="1"/>
  <graphics>
    <att name="NETWORK_TITLE" value="" type="string" cy:type="String"/>
    <att name="NETWORK_CENTER_Z_LOCATION" value="0.0" type="string" cy:type="String"/>
    <att name="NETWORK_CENTER_X_LOCATION" value="586.0958785294736" type="string" cy:type="String"/>
    <att name="NETWORK_SCALE_FACTOR" value="0.5041256585768145" type="string" cy:type="String"/>
    <att name="NETWORK_EDGE_SELECTION" value="true" type="string" cy:type="String"/>
    <att name="NETWORK_WIDTH" value="1441.0" type="string" cy:type="String"/>
    <att name="NETWORK_DEPTH" value="0.0" type="string" cy:type="String"/>
    <att name="NETWORK_NODE_SELECTION" value="true" type="string" cy:type="String"/>
    <att name="NETWORK_CENTER_Y_LOCATION" value="557.2759219118046" type="string" cy:type="String"/>
    <att name="NETWORK_BACKGROUND_PAINT" value="#FFFFFF" type="string" cy:type="String"/>
    <att name="NETWORK_HEIGHT" value="625.0" type="string" cy:type="String"/>
  </graphics>
  <node id="17486" label="EMLSAT00000005606">
    <att name="shared name" value="EMLSAT00000005606" type="string" cy:type="String"/>
    <att name="name" value="EMLSAT00000005606" type="string" cy:type="String"/>
    <att name="selected" value="0" type="boolean" cy:type="Boolean"/>
    <att name="to" type="string" cy:type="String"/>
    <att name="weight" type="real" cy:type="Double"/>
    <att name="K" value="10.3555835492955" type="real" cy:type="Double"/>
    <att name="BC" value="2" type="integer" cy:type="Integer"/>
    <att name="absMM" value="0.886836705710559" type="real" cy:type="Double"/>
    <att name="Phenotype" value="0" type="string" cy:type="String"/>
    <att name="Lethal" value="0" type="boolean" cy:type="Boolean"/>
    <att name="KnownMolt" value="0" type="boolean" cy:type="Boolean"/>
    <att name="DE" value="0" type="boolean" cy:type="Boolean"/>
    <att name="TF" value="0" type="boolean" cy:type="Boolean"/>
    <att name="Annotation" value="NA" type="string" cy:type="String"/>
    <att name="Rank" value="38" type="integer" cy:type="Integer"/>
    <att name="nparalog" value="0" type="integer" cy:type="Integer"/>
    <att name="MM" type="real" cy:type="Double"/>
    <graphics fill="#00CC66" y="159.44817074827267" type="ELLIPSE" outline="#000000" z="0.0" x="449.7465719744965" h="40.46413502109705" w="40.46413502109705" width="0.0">
      <att name="NODE_LABEL_FONT_FACE" value="Dialog.plain,plain,10" type="string" cy:type="String"/>
      <att name="NODE_CUSTOMGRAPHICS_7" value="org.cytoscape.ding.customgraphics.NullCustomGraphics,0,[ Remove Graphics ]," type="string" cy:type="String"/>
      <att name="NODE_CUSTOMGRAPHICS_POSITION_2" value="C,C,c,0.00,0.00" type="string" cy:type="String"/>
      <att name="NODE_CUSTOMGRAPHICS_POSITION_9" value="C,C,c,0.00,0.00" type="string" cy:type="String"/>
      <att name="NODE_LABEL_FONT_SIZE" value="20" type="string" cy:type="String"/>
      <att name="NODE_CUSTOMGRAPHICS_POSITION_6" value="C,C,c,0.00,0.00" type="string" cy:type="String"/>
      <att name="NODE_LABEL" value="38" type="string" cy:type="String"/>
      <att name="NODE_NESTED_NETWORK_IMAGE_VISIBLE" value="true" type="string" cy:type="String"/>
      <att name="NODE_CUSTOMGRAPHICS_POSITION_5" value="C,C,c,0.00,0.00" type="string" cy:type="String"/>
      <att name="NODE_CUSTOMGRAPHICS_POSITION_1" value="C,C,c,0.00,0.00" type="string" cy:type="String"/>
      <att name="NODE_CUSTOMGRAPHICS_POSITION_7" value="C,C,c,0.00,0.00" type="string" cy:type="String"/>
      <att name="NODE_CUSTOMGRAPHICS_6" value="org.cytoscape.ding.customgraphics.NullCustomGraphics,0,[ Remove Graphics ]," type="string" cy:type="String"/>
      <att name="COMPOUND_NODE_PADDING" value="10.0" type="string" cy:type="String"/>
      <att name="NODE_CUSTOMGRAPHICS_3" value="org.cytoscape.ding.customgraphics.NullCustomGraphics,0,[ Remove Graphics ]," type="string" cy:type="String"/>
      <att name="COMPOUND_NODE_SHAPE" value="ROUND_RECTANGLE" type="string" cy:type="String"/>
      <att name="NODE_CUSTOMGRAPHICS_SIZE_2" value="40.46413502109705" type="string" cy:type="String"/>
      <att name="NODE_CUSTOMGRAPHICS_2" value="org.cytoscape.ding.customgraphics.NullCustomGraphics,0,[ Remove Graphics ]," type="string" cy:type="String"/>
      <att name="NODE_LABEL_WIDTH" value="200.0" type="string" cy:type="String"/>
      <att name="NODE_CUSTOMGRAPHICS_SIZE_8" value="40.46413502109705" type="string" cy:type="String"/>
      <att name="NODE_VISIBLE" value="true" type="string" cy:type="String"/>
      <att name="NODE_BORDER_TRANSPARENCY" value="255" type="string" cy:type="String"/>
      <att name="NODE_CUSTOMGRAPHICS_9" value="org.cytoscape.ding.customgraphics.NullCustomGraphics,0,[ Remove Graphics ]," type="string" cy:type="String"/>
      <att name="NODE_CUSTOMGRAPHICS_1" value="org.cytoscape.ding.customgraphics.NullCustomGraphics,0,[ Remove Graphics ]," type="string" cy:type="String"/>
      <att name="NODE_CUSTOMGRAPHICS_POSITION_4" value="C,C,c,0.00,0.00" type="string" cy:type="String"/>
      <att name="NODE_TOOLTIP" value="" type="string" cy:type="String"/>
      <att name="NODE_CUSTOMGRAPHICS_SIZE_3" value="40.46413502109705" type="string" cy:type="String"/>
      <att name="NODE_CUSTOMGRAPHICS_8" value="org.cytoscape.ding.customgraphics.NullCustomGraphics,0,[ Remove Graphics ]," type="string" cy:type="String"/>
      <att name="NODE_CUSTOMGRAPHICS_POSITION_3" value="C,C,c,0.00,0.00" type="string" cy:type="String"/>
      <att name="NODE_CUSTOMGRAPHICS_SIZE_6" value="40.46413502109705" type="string" cy:type="String"/>
      <att name="NODE_CUSTOMGRAPHICS_SIZE_9" value="40.46413502109705" type="string" cy:type="String"/>
      <att name="NODE_TRANSPARENCY" value="255" type="string" cy:type="String"/>
      <att name="NODE_LABEL_TRANSPARENCY" value="255" type="string" cy:type="String"/>
      <att name="NODE_SELECTED" value="false" type="string" cy:type="String"/>
      <att name="NODE_CUSTOMGRAPHICS_SIZE_7" value="40.46413502109705" type="string" cy:type="String"/>
      <att name="NODE_SELECTED_PAINT" value="#FFFF00" type="string" cy:type="String"/>
      <att name="NODE_CUSTOMGRAPHICS_4" value="org.cytoscape.ding.customgraphics.NullCustomGraphics,0,[ Remove Graphics ]," type="string" cy:type="String"/>
      <att name="NODE_DEPTH" value="0.0" type="string" cy:type="String"/>
      <att name="NODE_LABEL_POSITION" value="C,C,c,0.00,0.00" type="string" cy:type="String"/>
      <att name="NODE_BORDER_STROKE" value="SOLID" type="string" cy:type="String"/>
      <att name="NODE_CUSTOMGRAPHICS_SIZE_4" value="40.46413502109705" type="string" cy:type="String"/>
      <att name="NODE_CUSTOMGRAPHICS_SIZE_5" value="40.46413502109705" type="string" cy:type="String"/>
      <att name="NODE_LABEL_COLOR" value="#333333" type="string" cy:type="String"/>
      <att name="NODE_CUSTOMGRAPHICS_5" value="org.cytoscape.ding.customgraphics.NullCustomGraphics,0,[ Remove Graphics ]," type="string" cy:type="String"/>
      <att name="NODE_CUSTOMGRAPHICS_POSITION_8" value="C,C,c,0.00,0.00" type="string" cy:type="String"/>
      <att name="NODE_CUSTOMGRAPHICS_SIZE_1" value="40.46413502109705" type="string" cy:type="String"/>
    </graphics>
  </node>
  <node id="17404" label="EMLSAT00000001009">
    <att name="shared name" value="EMLSAT00000001009" type="string" cy:type="String"/>
    <att name="name" value="EMLSAT00000001009" type="string" cy:type="String"/>
    <att name="selected" value="0" type="boolean" cy:type="Boolean"/>
    <att name="to" value="EMLSAT00000005606" type="string" cy:type="String"/>
    <att name="weight" value="0.0558202077201237" type="real" cy:type="Double"/>
    <att name="K" value="3.29613233786642" type="real" cy:type="Double"/>
    <att name="BC" value="0" type="integer" cy:type="Integer"/>
    <att name="absMM" value="0.720049013647778" type="real" cy:type="Double"/>
    <att name="Phenotype" value="13" type="string" cy:type="String"/>
    <att name="Lethal" value="1" type="boolean" cy:type="Boolean"/>
    <att name="KnownMolt" value="0" type="boolean" cy:type="Boolean"/>
    <att name="DE" value="0" type="boolean" cy:type="Boolean"/>
    <att name="TF" value="1" type="boolean" cy:type="Boolean"/>
    <att name="Annotation" value="RecName: Full=Histone acetyltransferase Tip60" type="string" cy:type="String"/>
    <att name="Rank" value="74" type="integer" cy:type="Integer"/>
    <att name="nparalog" value="3" type="integer" cy:type="Integer"/>
    <att name="MM" type="real" cy:type="Double"/>
    <graphics fill="#FF0000" y="147.267340483874" type="ELLIPSE" outline="#000000" z="0.0" x="746.6668158995878" h="40.0" w="40.0" width="0.0">
      <att name="NODE_LABEL_FONT_FACE" value="Dialog.plain,plain,10" type="string" cy:type="String"/>
      <att name="NODE_CUSTOMGRAPHICS_7" value="org.cytoscape.ding.customgraphics.NullCustomGraphics,0,[ Remove Graphics ]," type="string" cy:type="String"/>
      <att name="NODE_CUSTOMGRAPHICS_POSITION_2" value="C,C,c,0.00,0.00" type="string" cy:type="String"/>
      <att name="NODE_CUSTOMGRAPHICS_POSITION_9" value="C,C,c,0.00,0.00" type="string" cy:type="String"/>
      <att name="NODE_LABEL_FONT_SIZE" value="10" type="string" cy:type="String"/>
      <att name="NODE_CUSTOMGRAPHICS_POSITION_6" value="C,C,c,0.00,0.00" type="string" cy:type="String"/>
      <att name="NODE_LABEL" value="74" type="string" cy:type="String"/>
      <att name="NODE_NESTED_NETWORK_IMAGE_VISIBLE" value="true" type="string" cy:type="String"/>
      <att name="NODE_CUSTOMGRAPHICS_POSITION_5" value="C,C,c,0.00,0.00" type="string" cy:type="String"/>
      <att name="NODE_CUSTOMGRAPHICS_POSITION_1" value="C,C,c,0.00,0.00" type="string" cy:type="String"/>
      <att name="NODE_CUSTOMGRAPHICS_POSITION_7" value="C,C,c,0.00,0.00" type="string" cy:type="String"/>
      <att name="NODE_CUSTOMGRAPHICS_6" value="org.cytoscape.ding.customgraphics.NullCustomGraphics,0,[ Remove Graphics ]," type="string" cy:type="String"/>
      <att name="COMPOUND_NODE_PADDING" value="10.0" type="string" cy:type="String"/>
      <att name="NODE_CUSTOMGRAPHICS_3" value="org.cytoscape.ding.customgraphics.NullCustomGraphics,0,[ Remove Graphics ]," type="string" cy:type="String"/>
      <att name="COMPOUND_NODE_SHAPE" value="ROUND_RECTANGLE" type="string" cy:type="String"/>
      <att name="NODE_CUSTOMGRAPHICS_SIZE_2" value="40.0" type="string" cy:type="String"/>
      <att name="NODE_CUSTOMGRAPHICS_2" value="org.cytoscape.ding.customgraphics.NullCustomGraphics,0,[ Remove Graphics ]," type="string" cy:type="String"/>
      <att name="NODE_LABEL_WIDTH" value="200.0" type="string" cy:type="String"/>
      <att name="NODE_CUSTOMGRAPHICS_SIZE_8" value="40.0" type="string" cy:type="String"/>
      <att name="NODE_VISIBLE" value="true" type="string" cy:type="String"/>
      <att name="NODE_BORDER_TRANSPARENCY" value="255" type="string" cy:type="String"/>
      <att name="NODE_CUSTOMGRAPHICS_9" value="org.cytoscape.ding.customgraphics.NullCustomGraphics,0,[ Remove Graphics ]," type="string" cy:type="String"/>
      <att name="NODE_CUSTOMGRAPHICS_1" value="org.cytoscape.ding.customgraphics.NullCustomGraphics,0,[ Remove Graphics ]," type="string" cy:type="String"/>
      <att name="NODE_CUSTOMGRAPHICS_POSITION_4" value="C,C,c,0.00,0.00" type="string" cy:type="String"/>
      <att name="NODE_TOOLTIP" value="" type="string" cy:type="String"/>
      <att name="NODE_CUSTOMGRAPHICS_SIZE_3" value="40.0" type="string" cy:type="String"/>
      <att name="NODE_CUSTOMGRAPHICS_8" value="org.cytoscape.ding.customgraphics.NullCustomGraphics,0,[ Remove Graphics ]," type="string" cy:type="String"/>
      <att name="NODE_CUSTOMGRAPHICS_POSITION_3" value="C,C,c,0.00,0.00" type="string" cy:type="String"/>
      <att name="NODE_CUSTOMGRAPHICS_SIZE_6" value="40.0" type="string" cy:type="String"/>
      <att name="NODE_CUSTOMGRAPHICS_SIZE_9" value="40.0" type="string" cy:type="String"/>
      <att name="NODE_TRANSPARENCY" value="255" type="string" cy:type="String"/>
      <att name="NODE_LABEL_TRANSPARENCY" value="255" type="string" cy:type="String"/>
      <att name="NODE_SELECTED" value="false" type="string" cy:type="String"/>
      <att name="NODE_CUSTOMGRAPHICS_SIZE_7" value="40.0" type="string" cy:type="String"/>
      <att name="NODE_SELECTED_PAINT" value="#FFFF00" type="string" cy:type="String"/>
      <att name="NODE_CUSTOMGRAPHICS_4" value="org.cytoscape.ding.customgraphics.NullCustomGraphics,0,[ Remove Graphics ]," type="string" cy:type="String"/>
      <att name="NODE_DEPTH" value="0.0" type="string" cy:type="String"/>
      <att name="NODE_LABEL_POSITION" value="C,C,c,0.00,0.00" type="string" cy:type="String"/>
      <att name="NODE_BORDER_STROKE" value="SOLID" type="string" cy:type="String"/>
      <att name="NODE_CUSTOMGRAPHICS_SIZE_4" value="40.0" type="string" cy:type="String"/>
      <att name="NODE_CUSTOMGRAPHICS_SIZE_5" value="40.0" type="string" cy:type="String"/>
      <att name="NODE_LABEL_COLOR" value="#333333" type="string" cy:type="String"/>
      <att name="NODE_CUSTOMGRAPHICS_5" value="org.cytoscape.ding.customgraphics.NullCustomGraphics,0,[ Remove Graphics ]," type="string" cy:type="String"/>
      <att name="NODE_CUSTOMGRAPHICS_POSITION_8" value="C,C,c,0.00,0.00" type="string" cy:type="String"/>
      <att name="NODE_CUSTOMGRAPHICS_SIZE_1" value="40.0" type="string" cy:type="String"/>
    </graphics>
  </node>
  <node id="17323" label="EMLSAT00000001639">
    <att name="shared name" value="EMLSAT00000001639" type="string" cy:type="String"/>
    <att name="name" value="EMLSAT00000001639" type="string" cy:type="String"/>
    <att name="selected" value="0" type="boolean" cy:type="Boolean"/>
    <att name="to" value="EMLSAT00000005606" type="string" cy:type="String"/>
    <att name="weight" value="0.0880970626866903" type="real" cy:type="Double"/>
    <att name="K" value="6.37256088224972" type="real" cy:type="Double"/>
    <att name="BC" value="0" type="integer" cy:type="Integer"/>
    <att name="absMM" value="0.783810018298687" type="real" cy:type="Double"/>
    <att name="Phenotype" value="0" type="string" cy:type="String"/>
    <att name="Lethal" value="0" type="boolean" cy:type="Boolean"/>
    <att name="KnownMolt" value="0" type="boolean" cy:type="Boolean"/>
    <att name="DE" value="0" type="boolean" cy:type="Boolean"/>
    <att name="TF" value="0" type="boolean" cy:type="Boolean"/>
    <att name="Annotation" value="RecName: Full=27 kDa hemolymph protein" type="string" cy:type="String"/>
    <att name="Rank" value="68" type="integer" cy:type="Integer"/>
    <att name="nparalog" value="0" type="integer" cy:type="Integer"/>
    <att name="MM" type="real" cy:type="Double"/>
    <graphics fill="#00CC66" y="225.0" type="ELLIPSE" outline="#000000" z="0.0" x="850.0" h="40.0" w="40.0" width="0.0">
      <att name="NODE_LABEL_FONT_FACE" value="Dialog.plain,plain,10" type="string" cy:type="String"/>
      <att name="NODE_CUSTOMGRAPHICS_7" value="org.cytoscape.ding.customgraphics.NullCustomGraphics,0,[ Remove Graphics ]," type="string" cy:type="String"/>
      <att name="NODE_CUSTOMGRAPHICS_POSITION_2" value="C,C,c,0.00,0.00" type="string" cy:type="String"/>
      <att name="NODE_CUSTOMGRAPHICS_POSITION_9" value="C,C,c,0.00,0.00" type="string" cy:type="String"/>
      <att name="NODE_LABEL_FONT_SIZE" value="12" type="string" cy:type="String"/>
      <att name="NODE_CUSTOMGRAPHICS_POSITION_6" value="C,C,c,0.00,0.00" type="string" cy:type="String"/>
      <att name="NODE_LABEL" value="68" type="string" cy:type="String"/>
      <att name="NODE_NESTED_NETWORK_IMAGE_VISIBLE" value="true" type="string" cy:type="String"/>
      <att name="NODE_CUSTOMGRAPHICS_POSITION_5" value="C,C,c,0.00,0.00" type="string" cy:type="String"/>
      <att name="NODE_CUSTOMGRAPHICS_POSITION_1" value="C,C,c,0.00,0.00" type="string" cy:type="String"/>
      <att name="NODE_CUSTOMGRAPHICS_POSITION_7" value="C,C,c,0.00,0.00" type="string" cy:type="String"/>
      <att name="NODE_CUSTOMGRAPHICS_6" value="org.cytoscape.ding.customgraphics.NullCustomGraphics,0,[ Remove Graphics ]," type="string" cy:type="String"/>
      <att name="COMPOUND_NODE_PADDING" value="10.0" type="string" cy:type="String"/>
      <att name="NODE_CUSTOMGRAPHICS_3" value="org.cytoscape.ding.customgraphics.NullCustomGraphics,0,[ Remove Graphics ]," type="string" cy:type="String"/>
      <att name="COMPOUND_NODE_SHAPE" value="ROUND_RECTANGLE" type="string" cy:type="String"/>
      <att name="NODE_CUSTOMGRAPHICS_SIZE_2" value="40.0" type="string" cy:type="String"/>
      <att name="NODE_CUSTOMGRAPHICS_2" value="org.cytoscape.ding.customgraphics.NullCustomGraphics,0,[ Remove Graphics ]," type="string" cy:type="String"/>
      <att name="NODE_LABEL_WIDTH" value="200.0" type="string" cy:type="String"/>
      <att name="NODE_CUSTOMGRAPHICS_SIZE_8" value="40.0" type="string" cy:type="String"/>
      <att name="NODE_VISIBLE" value="true" type="string" cy:type="String"/>
      <att name="NODE_BORDER_TRANSPARENCY" value="255" type="string" cy:type="String"/>
      <att name="NODE_CUSTOMGRAPHICS_9" value="org.cytoscape.ding.customgraphics.NullCustomGraphics,0,[ Remove Graphics ]," type="string" cy:type="String"/>
      <att name="NODE_CUSTOMGRAPHICS_1" value="org.cytoscape.ding.customgraphics.NullCustomGraphics,0,[ Remove Graphics ]," type="string" cy:type="String"/>
      <att name="NODE_CUSTOMGRAPHICS_POSITION_4" value="C,C,c,0.00,0.00" type="string" cy:type="String"/>
      <att name="NODE_TOOLTIP" value="" type="string" cy:type="String"/>
      <att name="NODE_CUSTOMGRAPHICS_SIZE_3" value="40.0" type="string" cy:type="String"/>
      <att name="NODE_CUSTOMGRAPHICS_8" value="org.cytoscape.ding.customgraphics.NullCustomGraphics,0,[ Remove Graphics ]," type="string" cy:type="String"/>
      <att name="NODE_CUSTOMGRAPHICS_POSITION_3" value="C,C,c,0.00,0.00" type="string" cy:type="String"/>
      <att name="NODE_CUSTOMGRAPHICS_SIZE_6" value="40.0" type="string" cy:type="String"/>
      <att name="NODE_CUSTOMGRAPHICS_SIZE_9" value="40.0" type="string" cy:type="String"/>
      <att name="NODE_TRANSPARENCY" value="255" type="string" cy:type="String"/>
      <att name="NODE_LABEL_TRANSPARENCY" value="255" type="string" cy:type="String"/>
      <att name="NODE_SELECTED" value="false" type="string" cy:type="String"/>
      <att name="NODE_CUSTOMGRAPHICS_SIZE_7" value="40.0" type="string" cy:type="String"/>
      <att name="NODE_SELECTED_PAINT" value="#FFFF00" type="string" cy:type="String"/>
      <att name="NODE_CUSTOMGRAPHICS_4" value="org.cytoscape.ding.customgraphics.NullCustomGraphics,0,[ Remove Graphics ]," type="string" cy:type="String"/>
      <att name="NODE_DEPTH" value="0.0" type="string" cy:type="String"/>
      <att name="NODE_LABEL_POSITION" value="C,C,c,0.00,0.00" type="string" cy:type="String"/>
      <att name="NODE_BORDER_STROKE" value="SOLID" type="string" cy:type="String"/>
      <att name="NODE_CUSTOMGRAPHICS_SIZE_4" value="40.0" type="string" cy:type="String"/>
      <att name="NODE_CUSTOMGRAPHICS_SIZE_5" value="40.0" type="string" cy:type="String"/>
      <att name="NODE_LABEL_COLOR" value="#333333" type="string" cy:type="String"/>
      <att name="NODE_CUSTOMGRAPHICS_5" value="org.cytoscape.ding.customgraphics.NullCustomGraphics,0,[ Remove Graphics ]," type="string" cy:type="String"/>
      <att name="NODE_CUSTOMGRAPHICS_POSITION_8" value="C,C,c,0.00,0.00" type="string" cy:type="String"/>
      <att name="NODE_CUSTOMGRAPHICS_SIZE_1" value="40.0" type="string" cy:type="String"/>
    </graphics>
  </node>
  <node id="17243" label="EMLSAT00000003480">
    <att name="shared name" value="EMLSAT00000003480" type="string" cy:type="String"/>
    <att name="name" value="EMLSAT00000003480" type="string" cy:type="String"/>
    <att name="selected" value="0" type="boolean" cy:type="Boolean"/>
    <att name="to" value="EMLSAT00000005606" type="string" cy:type="String"/>
    <att name="weight" value="0.1172922680875" type="real" cy:type="Double"/>
    <att name="K" value="8.40793439573936" type="real" cy:type="Double"/>
    <att name="BC" value="0" type="integer" cy:type="Integer"/>
    <att name="absMM" value="0.797502406774709" type="real" cy:type="Double"/>
    <att name="Phenotype" value="5" type="string" cy:type="String"/>
    <att name="Lethal" value="0" type="boolean" cy:type="Boolean"/>
    <att name="KnownMolt" value="0" type="boolean" cy:type="Boolean"/>
    <att name="DE" value="0" type="boolean" cy:type="Boolean"/>
    <att name="TF" value="0" type="boolean" cy:type="Boolean"/>
    <att name="Annotation" value="RecName: Full=G1/S-specific cyclin-D2" type="string" cy:type="String"/>
    <att name="Rank" value="62" type="integer" cy:type="Integer"/>
    <att name="nparalog" value="11" type="integer" cy:type="Integer"/>
    <att name="MM" type="real" cy:type="Double"/>
    <graphics fill="#00CC66" y="501.0" type="ELLIPSE" outline="#000000" z="0.0" x="814.0" h="40.0" w="40.0" width="0.0">
      <att name="NODE_LABEL_FONT_FACE" value="Dialog.plain,plain,10" type="string" cy:type="String"/>
      <att name="NODE_CUSTOMGRAPHICS_7" value="org.cytoscape.ding.customgraphics.NullCustomGraphics,0,[ Remove Graphics ]," type="string" cy:type="String"/>
      <att name="NODE_CUSTOMGRAPHICS_POSITION_2" value="C,C,c,0.00,0.00" type="string" cy:type="String"/>
      <att name="NODE_CUSTOMGRAPHICS_POSITION_9" value="C,C,c,0.00,0.00" type="string" cy:type="String"/>
      <att name="NODE_LABEL_FONT_SIZE" value="14" type="string" cy:type="String"/>
      <att name="NODE_CUSTOMGRAPHICS_POSITION_6" value="C,C,c,0.00,0.00" type="string" cy:type="String"/>
      <att name="NODE_LABEL" value="62" type="string" cy:type="String"/>
      <att name="NODE_NESTED_NETWORK_IMAGE_VISIBLE" value="true" type="string" cy:type="String"/>
      <att name="NODE_CUSTOMGRAPHICS_POSITION_5" value="C,C,c,0.00,0.00" type="string" cy:type="String"/>
      <att name="NODE_CUSTOMGRAPHICS_POSITION_1" value="C,C,c,0.00,0.00" type="string" cy:type="String"/>
      <att name="NODE_CUSTOMGRAPHICS_POSITION_7" value="C,C,c,0.00,0.00" type="string" cy:type="String"/>
      <att name="NODE_CUSTOMGRAPHICS_6" value="org.cytoscape.ding.customgraphics.NullCustomGraphics,0,[ Remove Graphics ]," type="string" cy:type="String"/>
      <att name="COMPOUND_NODE_PADDING" value="10.0" type="string" cy:type="String"/>
      <att name="NODE_CUSTOMGRAPHICS_3" value="org.cytoscape.ding.customgraphics.NullCustomGraphics,0,[ Remove Graphics ]," type="string" cy:type="String"/>
      <att name="COMPOUND_NODE_SHAPE" value="ROUND_RECTANGLE" type="string" cy:type="String"/>
      <att name="NODE_CUSTOMGRAPHICS_SIZE_2" value="40.0" type="string" cy:type="String"/>
      <att name="NODE_CUSTOMGRAPHICS_2" value="org.cytoscape.ding.customgraphics.NullCustomGraphics,0,[ Remove Graphics ]," type="string" cy:type="String"/>
      <att name="NODE_LABEL_WIDTH" value="200.0" type="string" cy:type="String"/>
      <att name="NODE_CUSTOMGRAPHICS_SIZE_8" value="40.0" type="string" cy:type="String"/>
      <att name="NODE_VISIBLE" value="true" type="string" cy:type="String"/>
      <att name="NODE_BORDER_TRANSPARENCY" value="255" type="string" cy:type="String"/>
      <att name="NODE_CUSTOMGRAPHICS_9" value="org.cytoscape.ding.customgraphics.NullCustomGraphics,0,[ Remove Graphics ]," type="string" cy:type="String"/>
      <att name="NODE_CUSTOMGRAPHICS_1" value="org.cytoscape.ding.customgraphics.NullCustomGraphics,0,[ Remove Graphics ]," type="string" cy:type="String"/>
      <att name="NODE_CUSTOMGRAPHICS_POSITION_4" value="C,C,c,0.00,0.00" type="string" cy:type="String"/>
      <att name="NODE_TOOLTIP" value="" type="string" cy:type="String"/>
      <att name="NODE_CUSTOMGRAPHICS_SIZE_3" value="40.0" type="string" cy:type="String"/>
      <att name="NODE_CUSTOMGRAPHICS_8" value="org.cytoscape.ding.customgraphics.NullCustomGraphics,0,[ Remove Graphics ]," type="string" cy:type="String"/>
      <att name="NODE_CUSTOMGRAPHICS_POSITION_3" value="C,C,c,0.00,0.00" type="string" cy:type="String"/>
      <att name="NODE_CUSTOMGRAPHICS_SIZE_6" value="40.0" type="string" cy:type="String"/>
      <att name="NODE_CUSTOMGRAPHICS_SIZE_9" value="40.0" type="string" cy:type="String"/>
      <att name="NODE_TRANSPARENCY" value="255" type="string" cy:type="String"/>
      <att name="NODE_LABEL_TRANSPARENCY" value="255" type="string" cy:type="String"/>
      <att name="NODE_SELECTED" value="false" type="string" cy:type="String"/>
      <att name="NODE_CUSTOMGRAPHICS_SIZE_7" value="40.0" type="string" cy:type="String"/>
      <att name="NODE_SELECTED_PAINT" value="#FFFF00" type="string" cy:type="String"/>
      <att name="NODE_CUSTOMGRAPHICS_4" value="org.cytoscape.ding.customgraphics.NullCustomGraphics,0,[ Remove Graphics ]," type="string" cy:type="String"/>
      <att name="NODE_DEPTH" value="0.0" type="string" cy:type="String"/>
      <att name="NODE_LABEL_POSITION" value="C,C,c,0.00,0.00" type="string" cy:type="String"/>
      <att name="NODE_BORDER_STROKE" value="SOLID" type="string" cy:type="String"/>
      <att name="NODE_CUSTOMGRAPHICS_SIZE_4" value="40.0" type="string" cy:type="String"/>
      <att name="NODE_CUSTOMGRAPHICS_SIZE_5" value="40.0" type="string" cy:type="String"/>
      <att name="NODE_LABEL_COLOR" value="#333333" type="string" cy:type="String"/>
      <att name="NODE_CUSTOMGRAPHICS_5" value="org.cytoscape.ding.customgraphics.NullCustomGraphics,0,[ Remove Graphics ]," type="string" cy:type="String"/>
      <att name="NODE_CUSTOMGRAPHICS_POSITION_8" value="C,C,c,0.00,0.00" type="string" cy:type="String"/>
      <att name="NODE_CUSTOMGRAPHICS_SIZE_1" value="40.0" type="string" cy:type="String"/>
    </graphics>
  </node>
  <node id="17164" label="EMLSAT00000002415">
    <att name="shared name" value="EMLSAT00000002415" type="string" cy:type="String"/>
    <att name="name" value="EMLSAT00000002415" type="string" cy:type="String"/>
    <att name="selected" value="0" type="boolean" cy:type="Boolean"/>
    <att name="to" value="EMLSAT00000005606" type="string" cy:type="String"/>
    <att name="weight" value="0.0141360401619989" type="real" cy:type="Double"/>
    <att name="K" value="2.08087803857351" type="real" cy:type="Double"/>
    <att name="BC" value="0" type="integer" cy:type="Integer"/>
    <att name="absMM" value="0.654501916966303" type="real" cy:type="Double"/>
    <att name="Phenotype" value="1" type="string" cy:type="String"/>
    <att name="Lethal" value="0" type="boolean" cy:type="Boolean"/>
    <att name="KnownMolt" value="0" type="boolean" cy:type="Boolean"/>
    <att name="DE" value="1" type="boolean" cy:type="Boolean"/>
    <att name="TF" value="0" type="boolean" cy:type="Boolean"/>
    <att name="Annotation" value="RecName: Full=BMP-binding endothelial regulator protein" type="string" cy:type="String"/>
    <att name="Rank" value="80" type="integer" cy:type="Integer"/>
    <att name="nparalog" value="0" type="integer" cy:type="Integer"/>
    <att name="MM" type="real" cy:type="Double"/>
    <graphics fill="#00CC66" y="1015.282734957257" type="DIAMOND" outline="#000000" z="0.0" x="435.173227830191" h="40.0" w="40.0" width="0.0">
      <att name="NODE_LABEL_FONT_FACE" value="Dialog.plain,plain,10" type="string" cy:type="String"/>
      <att name="NODE_CUSTOMGRAPHICS_7" value="org.cytoscape.ding.customgraphics.NullCustomGraphics,0,[ Remove Graphics ]," type="string" cy:type="String"/>
      <att name="NODE_CUSTOMGRAPHICS_POSITION_2" value="C,C,c,0.00,0.00" type="string" cy:type="String"/>
      <att name="NODE_CUSTOMGRAPHICS_POSITION_9" value="C,C,c,0.00,0.00" type="string" cy:type="String"/>
      <att name="NODE_LABEL_FONT_SIZE" value="9" type="string" cy:type="String"/>
      <att name="NODE_CUSTOMGRAPHICS_POSITION_6" value="C,C,c,0.00,0.00" type="string" cy:type="String"/>
      <att name="NODE_LABEL" value="80" type="string" cy:type="String"/>
      <att name="NODE_NESTED_NETWORK_IMAGE_VISIBLE" value="true" type="string" cy:type="String"/>
      <att name="NODE_CUSTOMGRAPHICS_POSITION_5" value="C,C,c,0.00,0.00" type="string" cy:type="String"/>
      <att name="NODE_CUSTOMGRAPHICS_POSITION_1" value="C,C,c,0.00,0.00" type="string" cy:type="String"/>
      <att name="NODE_CUSTOMGRAPHICS_POSITION_7" value="C,C,c,0.00,0.00" type="string" cy:type="String"/>
      <att name="NODE_CUSTOMGRAPHICS_6" value="org.cytoscape.ding.customgraphics.NullCustomGraphics,0,[ Remove Graphics ]," type="string" cy:type="String"/>
      <att name="COMPOUND_NODE_PADDING" value="10.0" type="string" cy:type="String"/>
      <att name="NODE_CUSTOMGRAPHICS_3" value="org.cytoscape.ding.customgraphics.NullCustomGraphics,0,[ Remove Graphics ]," type="string" cy:type="String"/>
      <att name="COMPOUND_NODE_SHAPE" value="ROUND_RECTANGLE" type="string" cy:type="String"/>
      <att name="NODE_CUSTOMGRAPHICS_SIZE_2" value="40.0" type="string" cy:type="String"/>
      <att name="NODE_CUSTOMGRAPHICS_2" value="org.cytoscape.ding.customgraphics.NullCustomGraphics,0,[ Remove Graphics ]," type="string" cy:type="String"/>
      <att name="NODE_LABEL_WIDTH" value="200.0" type="string" cy:type="String"/>
      <att name="NODE_CUSTOMGRAPHICS_SIZE_8" value="40.0" type="string" cy:type="String"/>
      <att name="NODE_VISIBLE" value="true" type="string" cy:type="String"/>
      <att name="NODE_BORDER_TRANSPARENCY" value="255" type="string" cy:type="String"/>
      <att name="NODE_CUSTOMGRAPHICS_9" value="org.cytoscape.ding.customgraphics.NullCustomGraphics,0,[ Remove Graphics ]," type="string" cy:type="String"/>
      <att name="NODE_CUSTOMGRAPHICS_1" value="org.cytoscape.ding.customgraphics.NullCustomGraphics,0,[ Remove Graphics ]," type="string" cy:type="String"/>
      <att name="NODE_CUSTOMGRAPHICS_POSITION_4" value="C,C,c,0.00,0.00" type="string" cy:type="String"/>
      <att name="NODE_TOOLTIP" value="" type="string" cy:type="String"/>
      <att name="NODE_CUSTOMGRAPHICS_SIZE_3" value="40.0" type="string" cy:type="String"/>
      <att name="NODE_CUSTOMGRAPHICS_8" value="org.cytoscape.ding.customgraphics.NullCustomGraphics,0,[ Remove Graphics ]," type="string" cy:type="String"/>
      <att name="NODE_CUSTOMGRAPHICS_POSITION_3" value="C,C,c,0.00,0.00" type="string" cy:type="String"/>
      <att name="NODE_CUSTOMGRAPHICS_SIZE_6" value="40.0" type="string" cy:type="String"/>
      <att name="NODE_CUSTOMGRAPHICS_SIZE_9" value="40.0" type="string" cy:type="String"/>
      <att name="NODE_TRANSPARENCY" value="255" type="string" cy:type="String"/>
      <att name="NODE_LABEL_TRANSPARENCY" value="255" type="string" cy:type="String"/>
      <att name="NODE_SELECTED" value="false" type="string" cy:type="String"/>
      <att name="NODE_CUSTOMGRAPHICS_SIZE_7" value="40.0" type="string" cy:type="String"/>
      <att name="NODE_SELECTED_PAINT" value="#FFFF00" type="string" cy:type="String"/>
      <att name="NODE_CUSTOMGRAPHICS_4" value="org.cytoscape.ding.customgraphics.NullCustomGraphics,0,[ Remove Graphics ]," type="string" cy:type="String"/>
      <att name="NODE_DEPTH" value="0.0" type="string" cy:type="String"/>
      <att name="NODE_LABEL_POSITION" value="C,C,c,0.00,0.00" type="string" cy:type="String"/>
      <att name="NODE_BORDER_STROKE" value="SOLID" type="string" cy:type="String"/>
      <att name="NODE_CUSTOMGRAPHICS_SIZE_4" value="40.0" type="string" cy:type="String"/>
      <att name="NODE_CUSTOMGRAPHICS_SIZE_5" value="40.0" type="string" cy:type="String"/>
      <att name="NODE_LABEL_COLOR" value="#333333" type="string" cy:type="String"/>
      <att name="NODE_CUSTOMGRAPHICS_5" value="org.cytoscape.ding.customgraphics.NullCustomGraphics,0,[ Remove Graphics ]," type="string" cy:type="String"/>
      <att name="NODE_CUSTOMGRAPHICS_POSITION_8" value="C,C,c,0.00,0.00" type="string" cy:type="String"/>
      <att name="NODE_CUSTOMGRAPHICS_SIZE_1" value="40.0" type="string" cy:type="String"/>
    </graphics>
  </node>
  <node id="17086" label="EMLSAT00000007721">
    <att name="shared name" value="EMLSAT00000007721" type="string" cy:type="String"/>
    <att name="name" value="EMLSAT00000007721" type="string" cy:type="String"/>
    <att name="selected" value="0" type="boolean" cy:type="Boolean"/>
    <att name="to" value="EMLSAT00000005606" type="string" cy:type="String"/>
    <att name="weight" value="0.25927187456789" type="real" cy:type="Double"/>
    <att name="K" value="10.1616110043944" type="real" cy:type="Double"/>
    <att name="BC" value="5" type="integer" cy:type="Integer"/>
    <att name="absMM" value="0.868317586767108" type="real" cy:type="Double"/>
    <att name="Phenotype" value="0" type="string" cy:type="String"/>
    <att name="Lethal" value="0" type="boolean" cy:type="Boolean"/>
    <att name="KnownMolt" value="0" type="boolean" cy:type="Boolean"/>
    <att name="DE" value="0" type="boolean" cy:type="Boolean"/>
    <att name="TF" value="0" type="boolean" cy:type="Boolean"/>
    <att name="Annotation" value="RecName: Full=Cell cycle checkpoint control protein RAD9A" type="string" cy:type="String"/>
    <att name="Rank" value="41" type="integer" cy:type="Integer"/>
    <att name="nparalog" value="0" type="integer" cy:type="Integer"/>
    <att name="MM" type="real" cy:type="Double"/>
    <graphics fill="#00CC66" y="581.6153765588195" type="ELLIPSE" outline="#000000" z="0.0" x="797.1537073315797" h="41.16033755274262" w="41.16033755274262" width="0.0">
      <att name="NODE_LABEL_FONT_FACE" value="Dialog.plain,plain,10" type="string" cy:type="String"/>
      <att name="NODE_CUSTOMGRAPHICS_7" value="org.cytoscape.ding.customgraphics.NullCustomGraphics,0,[ Remove Graphics ]," type="string" cy:type="String"/>
      <att name="NODE_CUSTOMGRAPHICS_POSITION_2" value="C,C,c,0.00,0.00" type="string" cy:type="String"/>
      <att name="NODE_CUSTOMGRAPHICS_POSITION_9" value="C,C,c,0.00,0.00" type="string" cy:type="String"/>
      <att name="NODE_LABEL_FONT_SIZE" value="19" type="string" cy:type="String"/>
      <att name="NODE_CUSTOMGRAPHICS_POSITION_6" value="C,C,c,0.00,0.00" type="string" cy:type="String"/>
      <att name="NODE_LABEL" value="41" type="string" cy:type="String"/>
      <att name="NODE_NESTED_NETWORK_IMAGE_VISIBLE" value="true" type="string" cy:type="String"/>
      <att name="NODE_CUSTOMGRAPHICS_POSITION_5" value="C,C,c,0.00,0.00" type="string" cy:type="String"/>
      <att name="NODE_CUSTOMGRAPHICS_POSITION_1" value="C,C,c,0.00,0.00" type="string" cy:type="String"/>
      <att name="NODE_CUSTOMGRAPHICS_POSITION_7" value="C,C,c,0.00,0.00" type="string" cy:type="String"/>
      <att name="NODE_CUSTOMGRAPHICS_6" value="org.cytoscape.ding.customgraphics.NullCustomGraphics,0,[ Remove Graphics ]," type="string" cy:type="String"/>
      <att name="COMPOUND_NODE_PADDING" value="10.0" type="string" cy:type="String"/>
      <att name="NODE_CUSTOMGRAPHICS_3" value="org.cytoscape.ding.customgraphics.NullCustomGraphics,0,[ Remove Graphics ]," type="string" cy:type="String"/>
      <att name="COMPOUND_NODE_SHAPE" value="ROUND_RECTANGLE" type="string" cy:type="String"/>
      <att name="NODE_CUSTOMGRAPHICS_SIZE_2" value="41.16033755274262" type="string" cy:type="String"/>
      <att name="NODE_CUSTOMGRAPHICS_2" value="org.cytoscape.ding.customgraphics.NullCustomGraphics,0,[ Remove Graphics ]," type="string" cy:type="String"/>
      <att name="NODE_LABEL_WIDTH" value="200.0" type="string" cy:type="String"/>
      <att name="NODE_CUSTOMGRAPHICS_SIZE_8" value="41.16033755274262" type="string" cy:type="String"/>
      <att name="NODE_VISIBLE" value="true" type="string" cy:type="String"/>
      <att name="NODE_BORDER_TRANSPARENCY" value="255" type="string" cy:type="String"/>
      <att name="NODE_CUSTOMGRAPHICS_9" value="org.cytoscape.ding.customgraphics.NullCustomGraphics,0,[ Remove Graphics ]," type="string" cy:type="String"/>
      <att name="NODE_CUSTOMGRAPHICS_1" value="org.cytoscape.ding.customgraphics.NullCustomGraphics,0,[ Remove Graphics ]," type="string" cy:type="String"/>
      <att name="NODE_CUSTOMGRAPHICS_POSITION_4" value="C,C,c,0.00,0.00" type="string" cy:type="String"/>
      <att name="NODE_TOOLTIP" value="" type="string" cy:type="String"/>
      <att name="NODE_CUSTOMGRAPHICS_SIZE_3" value="41.16033755274262" type="string" cy:type="String"/>
      <att name="NODE_CUSTOMGRAPHICS_8" value="org.cytoscape.ding.customgraphics.NullCustomGraphics,0,[ Remove Graphics ]," type="string" cy:type="String"/>
      <att name="NODE_CUSTOMGRAPHICS_POSITION_3" value="C,C,c,0.00,0.00" type="string" cy:type="String"/>
      <att name="NODE_CUSTOMGRAPHICS_SIZE_6" value="41.16033755274262" type="string" cy:type="String"/>
      <att name="NODE_CUSTOMGRAPHICS_SIZE_9" value="41.16033755274262" type="string" cy:type="String"/>
      <att name="NODE_TRANSPARENCY" value="255" type="string" cy:type="String"/>
      <att name="NODE_LABEL_TRANSPARENCY" value="255" type="string" cy:type="String"/>
      <att name="NODE_SELECTED" value="false" type="string" cy:type="String"/>
      <att name="NODE_CUSTOMGRAPHICS_SIZE_7" value="41.16033755274262" type="string" cy:type="String"/>
      <att name="NODE_SELECTED_PAINT" value="#FFFF00" type="string" cy:type="String"/>
      <att name="NODE_CUSTOMGRAPHICS_4" value="org.cytoscape.ding.customgraphics.NullCustomGraphics,0,[ Remove Graphics ]," type="string" cy:type="String"/>
      <att name="NODE_DEPTH" value="0.0" type="string" cy:type="String"/>
      <att name="NODE_LABEL_POSITION" value="C,C,c,0.00,0.00" type="string" cy:type="String"/>
      <att name="NODE_BORDER_STROKE" value="SOLID" type="string" cy:type="String"/>
      <att name="NODE_CUSTOMGRAPHICS_SIZE_4" value="41.16033755274262" type="string" cy:type="String"/>
      <att name="NODE_CUSTOMGRAPHICS_SIZE_5" value="41.16033755274262" type="string" cy:type="String"/>
      <att name="NODE_LABEL_COLOR" value="#333333" type="string" cy:type="String"/>
      <att name="NODE_CUSTOMGRAPHICS_5" value="org.cytoscape.ding.customgraphics.NullCustomGraphics,0,[ Remove Graphics ]," type="string" cy:type="String"/>
      <att name="NODE_CUSTOMGRAPHICS_POSITION_8" value="C,C,c,0.00,0.00" type="string" cy:type="String"/>
      <att name="NODE_CUSTOMGRAPHICS_SIZE_1" value="41.16033755274262" type="string" cy:type="String"/>
    </graphics>
  </node>
  <node id="17009" label="EMLSAT00000002252">
    <att name="shared name" value="EMLSAT00000002252" type="string" cy:type="String"/>
    <att name="name" value="EMLSAT00000002252" type="string" cy:type="String"/>
    <att name="selected" value="0" type="boolean" cy:type="Boolean"/>
    <att name="to" value="EMLSAT00000005606" type="string" cy:type="String"/>
    <att name="weight" value="0.060173348926401" type="real" cy:type="Double"/>
    <att name="K" value="7.07121745231182" type="real" cy:type="Double"/>
    <att name="BC" value="1" type="integer" cy:type="Integer"/>
    <att name="absMM" value="0.801093487166587" type="real" cy:type="Double"/>
    <att name="Phenotype" value="0" type="string" cy:type="String"/>
    <att name="Lethal" value="0" type="boolean" cy:type="Boolean"/>
    <att name="KnownMolt" value="0" type="boolean" cy:type="Boolean"/>
    <att name="DE" value="0" type="boolean" cy:type="Boolean"/>
    <att name="TF" value="0" type="boolean" cy:type="Boolean"/>
    <att name="Annotation" value="RecName: Full=Glycerophosphodiester phosphodiesterase GDPD5" type="string" cy:type="String"/>
    <att name="Rank" value="56" type="integer" cy:type="Integer"/>
    <att name="nparalog" value="8" type="integer" cy:type="Integer"/>
    <att name="MM" type="real" cy:type="Double"/>
    <graphics fill="#00CC66" y="313.20941162109375" type="ELLIPSE" outline="#000000" z="0.0" x="-6.338919205923445" h="40.232067510548525" w="40.232067510548525" width="0.0">
      <att name="NODE_LABEL_FONT_FACE" value="Dialog.plain,plain,10" type="string" cy:type="String"/>
      <att name="NODE_CUSTOMGRAPHICS_7" value="org.cytoscape.ding.customgraphics.NullCustomGraphics,0,[ Remove Graphics ]," type="string" cy:type="String"/>
      <att name="NODE_CUSTOMGRAPHICS_POSITION_2" value="C,C,c,0.00,0.00" type="string" cy:type="String"/>
      <att name="NODE_CUSTOMGRAPHICS_POSITION_9" value="C,C,c,0.00,0.00" type="string" cy:type="String"/>
      <att name="NODE_LABEL_FONT_SIZE" value="15" type="string" cy:type="String"/>
      <att name="NODE_CUSTOMGRAPHICS_POSITION_6" value="C,C,c,0.00,0.00" type="string" cy:type="String"/>
      <att name="NODE_LABEL" value="56" type="string" cy:type="String"/>
      <att name="NODE_NESTED_NETWORK_IMAGE_VISIBLE" value="true" type="string" cy:type="String"/>
      <att name="NODE_CUSTOMGRAPHICS_POSITION_5" value="C,C,c,0.00,0.00" type="string" cy:type="String"/>
      <att name="NODE_CUSTOMGRAPHICS_POSITION_1" value="C,C,c,0.00,0.00" type="string" cy:type="String"/>
      <att name="NODE_CUSTOMGRAPHICS_POSITION_7" value="C,C,c,0.00,0.00" type="string" cy:type="String"/>
      <att name="NODE_CUSTOMGRAPHICS_6" value="org.cytoscape.ding.customgraphics.NullCustomGraphics,0,[ Remove Graphics ]," type="string" cy:type="String"/>
      <att name="COMPOUND_NODE_PADDING" value="10.0" type="string" cy:type="String"/>
      <att name="NODE_CUSTOMGRAPHICS_3" value="org.cytoscape.ding.customgraphics.NullCustomGraphics,0,[ Remove Graphics ]," type="string" cy:type="String"/>
      <att name="COMPOUND_NODE_SHAPE" value="ROUND_RECTANGLE" type="string" cy:type="String"/>
      <att name="NODE_CUSTOMGRAPHICS_SIZE_2" value="40.232067510548525" type="string" cy:type="String"/>
      <att name="NODE_CUSTOMGRAPHICS_2" value="org.cytoscape.ding.customgraphics.NullCustomGraphics,0,[ Remove Graphics ]," type="string" cy:type="String"/>
      <att name="NODE_LABEL_WIDTH" value="200.0" type="string" cy:type="String"/>
      <att name="NODE_CUSTOMGRAPHICS_SIZE_8" value="40.232067510548525" type="string" cy:type="String"/>
      <att name="NODE_VISIBLE" value="true" type="string" cy:type="String"/>
      <att name="NODE_BORDER_TRANSPARENCY" value="255" type="string" cy:type="String"/>
      <att name="NODE_CUSTOMGRAPHICS_9" value="org.cytoscape.ding.customgraphics.NullCustomGraphics,0,[ Remove Graphics ]," type="string" cy:type="String"/>
      <att name="NODE_CUSTOMGRAPHICS_1" value="org.cytoscape.ding.customgraphics.NullCustomGraphics,0,[ Remove Graphics ]," type="string" cy:type="String"/>
      <att name="NODE_CUSTOMGRAPHICS_POSITION_4" value="C,C,c,0.00,0.00" type="string" cy:type="String"/>
      <att name="NODE_TOOLTIP" value="" type="string" cy:type="String"/>
      <att name="NODE_CUSTOMGRAPHICS_SIZE_3" value="40.232067510548525" type="string" cy:type="String"/>
      <att name="NODE_CUSTOMGRAPHICS_8" value="org.cytoscape.ding.customgraphics.NullCustomGraphics,0,[ Remove Graphics ]," type="string" cy:type="String"/>
      <att name="NODE_CUSTOMGRAPHICS_POSITION_3" value="C,C,c,0.00,0.00" type="string" cy:type="String"/>
      <att name="NODE_CUSTOMGRAPHICS_SIZE_6" value="40.232067510548525" type="string" cy:type="String"/>
      <att name="NODE_CUSTOMGRAPHICS_SIZE_9" value="40.232067510548525" type="string" cy:type="String"/>
      <att name="NODE_TRANSPARENCY" value="255" type="string" cy:type="String"/>
      <att name="NODE_LABEL_TRANSPARENCY" value="255" type="string" cy:type="String"/>
      <att name="NODE_SELECTED" value="false" type="string" cy:type="String"/>
      <att name="NODE_CUSTOMGRAPHICS_SIZE_7" value="40.232067510548525" type="string" cy:type="String"/>
      <att name="NODE_SELECTED_PAINT" value="#FFFF00" type="string" cy:type="String"/>
      <att name="NODE_CUSTOMGRAPHICS_4" value="org.cytoscape.ding.customgraphics.NullCustomGraphics,0,[ Remove Graphics ]," type="string" cy:type="String"/>
      <att name="NODE_DEPTH" value="0.0" type="string" cy:type="String"/>
      <att name="NODE_LABEL_POSITION" value="C,C,c,0.00,0.00" type="string" cy:type="String"/>
      <att name="NODE_BORDER_STROKE" value="SOLID" type="string" cy:type="String"/>
      <att name="NODE_CUSTOMGRAPHICS_SIZE_4" value="40.232067510548525" type="string" cy:type="String"/>
      <att name="NODE_CUSTOMGRAPHICS_SIZE_5" value="40.232067510548525" type="string" cy:type="String"/>
      <att name="NODE_LABEL_COLOR" value="#333333" type="string" cy:type="String"/>
      <att name="NODE_CUSTOMGRAPHICS_5" value="org.cytoscape.ding.customgraphics.NullCustomGraphics,0,[ Remove Graphics ]," type="string" cy:type="String"/>
      <att name="NODE_CUSTOMGRAPHICS_POSITION_8" value="C,C,c,0.00,0.00" type="string" cy:type="String"/>
      <att name="NODE_CUSTOMGRAPHICS_SIZE_1" value="40.232067510548525" type="string" cy:type="String"/>
    </graphics>
  </node>
  <node id="16933" label="EMLSAT00000004234">
    <att name="shared name" value="EMLSAT00000004234" type="string" cy:type="String"/>
    <att name="name" value="EMLSAT00000004234" type="string" cy:type="String"/>
    <att name="selected" value="0" type="boolean" cy:type="Boolean"/>
    <att name="to" value="EMLSAT00000005606" type="string" cy:type="String"/>
    <att name="weight" value="0.13198918412589" type="real" cy:type="Double"/>
    <att name="K" value="14.3248505464094" type="real" cy:type="Double"/>
    <att name="BC" value="21" type="integer" cy:type="Integer"/>
    <att name="absMM" value="0.916507265266021" type="real" cy:type="Double"/>
    <att name="Phenotype" value="1" type="string" cy:type="String"/>
    <att name="Lethal" value="0" type="boolean" cy:type="Boolean"/>
    <att name="KnownMolt" value="0" type="boolean" cy:type="Boolean"/>
    <att name="DE" value="0" type="boolean" cy:type="Boolean"/>
    <att name="TF" value="0" type="boolean" cy:type="Boolean"/>
    <att name="Annotation" value="RecName: Full=Solute carrier family 12 member 9" type="string" cy:type="String"/>
    <att name="Rank" value="14" type="integer" cy:type="Integer"/>
    <att name="nparalog" value="4" type="integer" cy:type="Integer"/>
    <att name="MM" type="real" cy:type="Double"/>
    <graphics fill="#00CC66" y="525.5681091059471" type="ELLIPSE" outline="#000000" z="0.0" x="561.322509765625" h="44.87341772151898" w="44.87341772151898" width="0.0">
      <att name="NODE_LABEL_FONT_FACE" value="Dialog.plain,plain,10" type="string" cy:type="String"/>
      <att name="NODE_CUSTOMGRAPHICS_7" value="org.cytoscape.ding.customgraphics.NullCustomGraphics,0,[ Remove Graphics ]," type="string" cy:type="String"/>
      <att name="NODE_CUSTOMGRAPHICS_POSITION_2" value="C,C,c,0.00,0.00" type="string" cy:type="String"/>
      <att name="NODE_CUSTOMGRAPHICS_POSITION_9" value="C,C,c,0.00,0.00" type="string" cy:type="String"/>
      <att name="NODE_LABEL_FONT_SIZE" value="27" type="string" cy:type="String"/>
      <att name="NODE_CUSTOMGRAPHICS_POSITION_6" value="C,C,c,0.00,0.00" type="string" cy:type="String"/>
      <att name="NODE_LABEL" value="14" type="string" cy:type="String"/>
      <att name="NODE_NESTED_NETWORK_IMAGE_VISIBLE" value="true" type="string" cy:type="String"/>
      <att name="NODE_CUSTOMGRAPHICS_POSITION_5" value="C,C,c,0.00,0.00" type="string" cy:type="String"/>
      <att name="NODE_CUSTOMGRAPHICS_POSITION_1" value="C,C,c,0.00,0.00" type="string" cy:type="String"/>
      <att name="NODE_CUSTOMGRAPHICS_POSITION_7" value="C,C,c,0.00,0.00" type="string" cy:type="String"/>
      <att name="NODE_CUSTOMGRAPHICS_6" value="org.cytoscape.ding.customgraphics.NullCustomGraphics,0,[ Remove Graphics ]," type="string" cy:type="String"/>
      <att name="COMPOUND_NODE_PADDING" value="10.0" type="string" cy:type="String"/>
      <att name="NODE_CUSTOMGRAPHICS_3" value="org.cytoscape.ding.customgraphics.NullCustomGraphics,0,[ Remove Graphics ]," type="string" cy:type="String"/>
      <att name="COMPOUND_NODE_SHAPE" value="ROUND_RECTANGLE" type="string" cy:type="String"/>
      <att name="NODE_CUSTOMGRAPHICS_SIZE_2" value="44.87341772151898" type="string" cy:type="String"/>
      <att name="NODE_CUSTOMGRAPHICS_2" value="org.cytoscape.ding.customgraphics.NullCustomGraphics,0,[ Remove Graphics ]," type="string" cy:type="String"/>
      <att name="NODE_LABEL_WIDTH" value="200.0" type="string" cy:type="String"/>
      <att name="NODE_CUSTOMGRAPHICS_SIZE_8" value="44.87341772151898" type="string" cy:type="String"/>
      <att name="NODE_VISIBLE" value="true" type="string" cy:type="String"/>
      <att name="NODE_BORDER_TRANSPARENCY" value="255" type="string" cy:type="String"/>
      <att name="NODE_CUSTOMGRAPHICS_9" value="org.cytoscape.ding.customgraphics.NullCustomGraphics,0,[ Remove Graphics ]," type="string" cy:type="String"/>
      <att name="NODE_CUSTOMGRAPHICS_1" value="org.cytoscape.ding.customgraphics.NullCustomGraphics,0,[ Remove Graphics ]," type="string" cy:type="String"/>
      <att name="NODE_CUSTOMGRAPHICS_POSITION_4" value="C,C,c,0.00,0.00" type="string" cy:type="String"/>
      <att name="NODE_TOOLTIP" value="" type="string" cy:type="String"/>
      <att name="NODE_CUSTOMGRAPHICS_SIZE_3" value="44.87341772151898" type="string" cy:type="String"/>
      <att name="NODE_CUSTOMGRAPHICS_8" value="org.cytoscape.ding.customgraphics.NullCustomGraphics,0,[ Remove Graphics ]," type="string" cy:type="String"/>
      <att name="NODE_CUSTOMGRAPHICS_POSITION_3" value="C,C,c,0.00,0.00" type="string" cy:type="String"/>
      <att name="NODE_CUSTOMGRAPHICS_SIZE_6" value="44.87341772151898" type="string" cy:type="String"/>
      <att name="NODE_CUSTOMGRAPHICS_SIZE_9" value="44.87341772151898" type="string" cy:type="String"/>
      <att name="NODE_TRANSPARENCY" value="255" type="string" cy:type="String"/>
      <att name="NODE_LABEL_TRANSPARENCY" value="255" type="string" cy:type="String"/>
      <att name="NODE_SELECTED" value="false" type="string" cy:type="String"/>
      <att name="NODE_CUSTOMGRAPHICS_SIZE_7" value="44.87341772151898" type="string" cy:type="String"/>
      <att name="NODE_SELECTED_PAINT" value="#FFFF00" type="string" cy:type="String"/>
      <att name="NODE_CUSTOMGRAPHICS_4" value="org.cytoscape.ding.customgraphics.NullCustomGraphics,0,[ Remove Graphics ]," type="string" cy:type="String"/>
      <att name="NODE_DEPTH" value="0.0" type="string" cy:type="String"/>
      <att name="NODE_LABEL_POSITION" value="C,C,c,0.00,0.00" type="string" cy:type="String"/>
      <att name="NODE_BORDER_STROKE" value="SOLID" type="string" cy:type="String"/>
      <att name="NODE_CUSTOMGRAPHICS_SIZE_4" value="44.87341772151898" type="string" cy:type="String"/>
      <att name="NODE_CUSTOMGRAPHICS_SIZE_5" value="44.87341772151898" type="string" cy:type="String"/>
      <att name="NODE_LABEL_COLOR" value="#333333" type="string" cy:type="String"/>
      <att name="NODE_CUSTOMGRAPHICS_5" value="org.cytoscape.ding.customgraphics.NullCustomGraphics,0,[ Remove Graphics ]," type="string" cy:type="String"/>
      <att name="NODE_CUSTOMGRAPHICS_POSITION_8" value="C,C,c,0.00,0.00" type="string" cy:type="String"/>
      <att name="NODE_CUSTOMGRAPHICS_SIZE_1" value="44.87341772151898" type="string" cy:type="String"/>
    </graphics>
  </node>
  <node id="16858" label="EMLSAT00000004243">
    <att name="shared name" value="EMLSAT00000004243" type="string" cy:type="String"/>
    <att name="name" value="EMLSAT00000004243" type="string" cy:type="String"/>
    <att name="selected" value="0" type="boolean" cy:type="Boolean"/>
    <att name="to" value="EMLSAT00000005606" type="string" cy:type="String"/>
    <att name="weight" value="6.85953122471898E-4" type="real" cy:type="Double"/>
    <att name="K" value="0.521798876709201" type="real" cy:type="Double"/>
    <att name="BC" value="0" type="integer" cy:type="Integer"/>
    <att name="absMM" value="0.389016679428748" type="real" cy:type="Double"/>
    <att name="Phenotype" value="1" type="string" cy:type="String"/>
    <att name="Lethal" value="0" type="boolean" cy:type="Boolean"/>
    <att name="KnownMolt" value="0" type="boolean" cy:type="Boolean"/>
    <att name="DE" value="0" type="boolean" cy:type="Boolean"/>
    <att name="TF" value="0" type="boolean" cy:type="Boolean"/>
    <att name="Annotation" value="RecName: Full=Metallophosphoesterase 1" type="string" cy:type="String"/>
    <att name="Rank" value="83" type="integer" cy:type="Integer"/>
    <att name="nparalog" value="0" type="integer" cy:type="Integer"/>
    <att name="MM" type="real" cy:type="Double"/>
    <graphics fill="#00CC66" y="961.0" type="ELLIPSE" outline="#000000" z="0.0" x="0.0" h="40.0" w="40.0" width="0.0">
      <att name="NODE_LABEL_FONT_FACE" value="Dialog.plain,plain,10" type="string" cy:type="String"/>
      <att name="NODE_CUSTOMGRAPHICS_7" value="org.cytoscape.ding.customgraphics.NullCustomGraphics,0,[ Remove Graphics ]," type="string" cy:type="String"/>
      <att name="NODE_CUSTOMGRAPHICS_POSITION_2" value="C,C,c,0.00,0.00" type="string" cy:type="String"/>
      <att name="NODE_CUSTOMGRAPHICS_POSITION_9" value="C,C,c,0.00,0.00" type="string" cy:type="String"/>
      <att name="NODE_LABEL_FONT_SIZE" value="8" type="string" cy:type="String"/>
      <att name="NODE_CUSTOMGRAPHICS_POSITION_6" value="C,C,c,0.00,0.00" type="string" cy:type="String"/>
      <att name="NODE_LABEL" value="83" type="string" cy:type="String"/>
      <att name="NODE_NESTED_NETWORK_IMAGE_VISIBLE" value="true" type="string" cy:type="String"/>
      <att name="NODE_CUSTOMGRAPHICS_POSITION_5" value="C,C,c,0.00,0.00" type="string" cy:type="String"/>
      <att name="NODE_CUSTOMGRAPHICS_POSITION_1" value="C,C,c,0.00,0.00" type="string" cy:type="String"/>
      <att name="NODE_CUSTOMGRAPHICS_POSITION_7" value="C,C,c,0.00,0.00" type="string" cy:type="String"/>
      <att name="NODE_CUSTOMGRAPHICS_6" value="org.cytoscape.ding.customgraphics.NullCustomGraphics,0,[ Remove Graphics ]," type="string" cy:type="String"/>
      <att name="COMPOUND_NODE_PADDING" value="10.0" type="string" cy:type="String"/>
      <att name="NODE_CUSTOMGRAPHICS_3" value="org.cytoscape.ding.customgraphics.NullCustomGraphics,0,[ Remove Graphics ]," type="string" cy:type="String"/>
      <att name="COMPOUND_NODE_SHAPE" value="ROUND_RECTANGLE" type="string" cy:type="String"/>
      <att name="NODE_CUSTOMGRAPHICS_SIZE_2" value="40.0" type="string" cy:type="String"/>
      <att name="NODE_CUSTOMGRAPHICS_2" value="org.cytoscape.ding.customgraphics.NullCustomGraphics,0,[ Remove Graphics ]," type="string" cy:type="String"/>
      <att name="NODE_LABEL_WIDTH" value="200.0" type="string" cy:type="String"/>
      <att name="NODE_CUSTOMGRAPHICS_SIZE_8" value="40.0" type="string" cy:type="String"/>
      <att name="NODE_VISIBLE" value="true" type="string" cy:type="String"/>
      <att name="NODE_BORDER_TRANSPARENCY" value="255" type="string" cy:type="String"/>
      <att name="NODE_CUSTOMGRAPHICS_9" value="org.cytoscape.ding.customgraphics.NullCustomGraphics,0,[ Remove Graphics ]," type="string" cy:type="String"/>
      <att name="NODE_CUSTOMGRAPHICS_1" value="org.cytoscape.ding.customgraphics.NullCustomGraphics,0,[ Remove Graphics ]," type="string" cy:type="String"/>
      <att name="NODE_CUSTOMGRAPHICS_POSITION_4" value="C,C,c,0.00,0.00" type="string" cy:type="String"/>
      <att name="NODE_TOOLTIP" value="" type="string" cy:type="String"/>
      <att name="NODE_CUSTOMGRAPHICS_SIZE_3" value="40.0" type="string" cy:type="String"/>
      <att name="NODE_CUSTOMGRAPHICS_8" value="org.cytoscape.ding.customgraphics.NullCustomGraphics,0,[ Remove Graphics ]," type="string" cy:type="String"/>
      <att name="NODE_CUSTOMGRAPHICS_POSITION_3" value="C,C,c,0.00,0.00" type="string" cy:type="String"/>
      <att name="NODE_CUSTOMGRAPHICS_SIZE_6" value="40.0" type="string" cy:type="String"/>
      <att name="NODE_CUSTOMGRAPHICS_SIZE_9" value="40.0" type="string" cy:type="String"/>
      <att name="NODE_TRANSPARENCY" value="255" type="string" cy:type="String"/>
      <att name="NODE_LABEL_TRANSPARENCY" value="255" type="string" cy:type="String"/>
      <att name="NODE_SELECTED" value="false" type="string" cy:type="String"/>
      <att name="NODE_CUSTOMGRAPHICS_SIZE_7" value="40.0" type="string" cy:type="String"/>
      <att name="NODE_SELECTED_PAINT" value="#FFFF00" type="string" cy:type="String"/>
      <att name="NODE_CUSTOMGRAPHICS_4" value="org.cytoscape.ding.customgraphics.NullCustomGraphics,0,[ Remove Graphics ]," type="string" cy:type="String"/>
      <att name="NODE_DEPTH" value="0.0" type="string" cy:type="String"/>
      <att name="NODE_LABEL_POSITION" value="C,C,c,0.00,0.00" type="string" cy:type="String"/>
      <att name="NODE_BORDER_STROKE" value="SOLID" type="string" cy:type="String"/>
      <att name="NODE_CUSTOMGRAPHICS_SIZE_4" value="40.0" type="string" cy:type="String"/>
      <att name="NODE_CUSTOMGRAPHICS_SIZE_5" value="40.0" type="string" cy:type="String"/>
      <att name="NODE_LABEL_COLOR" value="#333333" type="string" cy:type="String"/>
      <att name="NODE_CUSTOMGRAPHICS_5" value="org.cytoscape.ding.customgraphics.NullCustomGraphics,0,[ Remove Graphics ]," type="string" cy:type="String"/>
      <att name="NODE_CUSTOMGRAPHICS_POSITION_8" value="C,C,c,0.00,0.00" type="string" cy:type="String"/>
      <att name="NODE_CUSTOMGRAPHICS_SIZE_1" value="40.0" type="string" cy:type="String"/>
    </graphics>
  </node>
  <node id="16784" label="EMLSAT00000004433">
    <att name="shared name" value="EMLSAT00000004433" type="string" cy:type="String"/>
    <att name="name" value="EMLSAT00000004433" type="string" cy:type="String"/>
    <att name="selected" value="0" type="boolean" cy:type="Boolean"/>
    <att name="to" value="EMLSAT00000005606" type="string" cy:type="String"/>
    <att name="weight" value="0.0649907326053627" type="real" cy:type="Double"/>
    <att name="K" value="10.1979452767094" type="real" cy:type="Double"/>
    <att name="BC" value="35" type="integer" cy:type="Integer"/>
    <att name="absMM" value="0.859951445026409" type="real" cy:type="Double"/>
    <att name="Phenotype" value="NA_ID" type="string" cy:type="String"/>
    <att name="Lethal" value="0" type="boolean" cy:type="Boolean"/>
    <att name="KnownMolt" value="0" type="boolean" cy:type="Boolean"/>
    <att name="DE" value="0" type="boolean" cy:type="Boolean"/>
    <att name="TF" value="0" type="boolean" cy:type="Boolean"/>
    <att name="Annotation" value="NA" type="string" cy:type="String"/>
    <att name="Rank" value="35" type="integer" cy:type="Integer"/>
    <att name="nparalog" value="10" type="integer" cy:type="Integer"/>
    <att name="MM" type="real" cy:type="Double"/>
    <graphics fill="#00CC66" y="670.2645572320832" type="ELLIPSE" outline="#000000" z="0.0" x="382.2704974084289" h="48.12236286919831" w="48.12236286919831" width="0.0">
      <att name="NODE_LABEL_FONT_FACE" value="Dialog.plain,plain,10" type="string" cy:type="String"/>
      <att name="NODE_CUSTOMGRAPHICS_7" value="org.cytoscape.ding.customgraphics.NullCustomGraphics,0,[ Remove Graphics ]," type="string" cy:type="String"/>
      <att name="NODE_CUSTOMGRAPHICS_POSITION_2" value="C,C,c,0.00,0.00" type="string" cy:type="String"/>
      <att name="NODE_CUSTOMGRAPHICS_POSITION_9" value="C,C,c,0.00,0.00" type="string" cy:type="String"/>
      <att name="NODE_LABEL_FONT_SIZE" value="21" type="string" cy:type="String"/>
      <att name="NODE_CUSTOMGRAPHICS_POSITION_6" value="C,C,c,0.00,0.00" type="string" cy:type="String"/>
      <att name="NODE_LABEL" value="35" type="string" cy:type="String"/>
      <att name="NODE_NESTED_NETWORK_IMAGE_VISIBLE" value="true" type="string" cy:type="String"/>
      <att name="NODE_CUSTOMGRAPHICS_POSITION_5" value="C,C,c,0.00,0.00" type="string" cy:type="String"/>
      <att name="NODE_CUSTOMGRAPHICS_POSITION_1" value="C,C,c,0.00,0.00" type="string" cy:type="String"/>
      <att name="NODE_CUSTOMGRAPHICS_POSITION_7" value="C,C,c,0.00,0.00" type="string" cy:type="String"/>
      <att name="NODE_CUSTOMGRAPHICS_6" value="org.cytoscape.ding.customgraphics.NullCustomGraphics,0,[ Remove Graphics ]," type="string" cy:type="String"/>
      <att name="COMPOUND_NODE_PADDING" value="10.0" type="string" cy:type="String"/>
      <att name="NODE_CUSTOMGRAPHICS_3" value="org.cytoscape.ding.customgraphics.NullCustomGraphics,0,[ Remove Graphics ]," type="string" cy:type="String"/>
      <att name="COMPOUND_NODE_SHAPE" value="ROUND_RECTANGLE" type="string" cy:type="String"/>
      <att name="NODE_CUSTOMGRAPHICS_SIZE_2" value="48.12236286919831" type="string" cy:type="String"/>
      <att name="NODE_CUSTOMGRAPHICS_2" value="org.cytoscape.ding.customgraphics.NullCustomGraphics,0,[ Remove Graphics ]," type="string" cy:type="String"/>
      <att name="NODE_LABEL_WIDTH" value="200.0" type="string" cy:type="String"/>
      <att name="NODE_CUSTOMGRAPHICS_SIZE_8" value="48.12236286919831" type="string" cy:type="String"/>
      <att name="NODE_VISIBLE" value="true" type="string" cy:type="String"/>
      <att name="NODE_BORDER_TRANSPARENCY" value="255" type="string" cy:type="String"/>
      <att name="NODE_CUSTOMGRAPHICS_9" value="org.cytoscape.ding.customgraphics.NullCustomGraphics,0,[ Remove Graphics ]," type="string" cy:type="String"/>
      <att name="NODE_CUSTOMGRAPHICS_1" value="org.cytoscape.ding.customgraphics.NullCustomGraphics,0,[ Remove Graphics ]," type="string" cy:type="String"/>
      <att name="NODE_CUSTOMGRAPHICS_POSITION_4" value="C,C,c,0.00,0.00" type="string" cy:type="String"/>
      <att name="NODE_TOOLTIP" value="" type="string" cy:type="String"/>
      <att name="NODE_CUSTOMGRAPHICS_SIZE_3" value="48.12236286919831" type="string" cy:type="String"/>
      <att name="NODE_CUSTOMGRAPHICS_8" value="org.cytoscape.ding.customgraphics.NullCustomGraphics,0,[ Remove Graphics ]," type="string" cy:type="String"/>
      <att name="NODE_CUSTOMGRAPHICS_POSITION_3" value="C,C,c,0.00,0.00" type="string" cy:type="String"/>
      <att name="NODE_CUSTOMGRAPHICS_SIZE_6" value="48.12236286919831" type="string" cy:type="String"/>
      <att name="NODE_CUSTOMGRAPHICS_SIZE_9" value="48.12236286919831" type="string" cy:type="String"/>
      <att name="NODE_TRANSPARENCY" value="255" type="string" cy:type="String"/>
      <att name="NODE_LABEL_TRANSPARENCY" value="255" type="string" cy:type="String"/>
      <att name="NODE_SELECTED" value="false" type="string" cy:type="String"/>
      <att name="NODE_CUSTOMGRAPHICS_SIZE_7" value="48.12236286919831" type="string" cy:type="String"/>
      <att name="NODE_SELECTED_PAINT" value="#FFFF00" type="string" cy:type="String"/>
      <att name="NODE_CUSTOMGRAPHICS_4" value="org.cytoscape.ding.customgraphics.NullCustomGraphics,0,[ Remove Graphics ]," type="string" cy:type="String"/>
      <att name="NODE_DEPTH" value="0.0" type="string" cy:type="String"/>
      <att name="NODE_LABEL_POSITION" value="C,C,c,0.00,0.00" type="string" cy:type="String"/>
      <att name="NODE_BORDER_STROKE" value="SOLID" type="string" cy:type="String"/>
      <att name="NODE_CUSTOMGRAPHICS_SIZE_4" value="48.12236286919831" type="string" cy:type="String"/>
      <att name="NODE_CUSTOMGRAPHICS_SIZE_5" value="48.12236286919831" type="string" cy:type="String"/>
      <att name="NODE_LABEL_COLOR" value="#333333" type="string" cy:type="String"/>
      <att name="NODE_CUSTOMGRAPHICS_5" value="org.cytoscape.ding.customgraphics.NullCustomGraphics,0,[ Remove Graphics ]," type="string" cy:type="String"/>
      <att name="NODE_CUSTOMGRAPHICS_POSITION_8" value="C,C,c,0.00,0.00" type="string" cy:type="String"/>
      <att name="NODE_CUSTOMGRAPHICS_SIZE_1" value="48.12236286919831" type="string" cy:type="String"/>
    </graphics>
  </node>
  <node id="16711" label="EMLSAT00000011425">
    <att name="shared name" value="EMLSAT00000011425" type="string" cy:type="String"/>
    <att name="name" value="EMLSAT00000011425" type="string" cy:type="String"/>
    <att name="selected" value="0" type="boolean" cy:type="Boolean"/>
    <att name="to" value="EMLSAT00000005606" type="string" cy:type="String"/>
    <att name="weight" value="0.133883233231048" type="real" cy:type="Double"/>
    <att name="K" value="9.59634434343623" type="real" cy:type="Double"/>
    <att name="BC" value="80" type="integer" cy:type="Integer"/>
    <att name="absMM" value="0.843869668028227" type="real" cy:type="Double"/>
    <att name="Phenotype" value="3" type="string" cy:type="String"/>
    <att name="Lethal" value="0" type="boolean" cy:type="Boolean"/>
    <att name="KnownMolt" value="0" type="boolean" cy:type="Boolean"/>
    <att name="DE" value="0" type="boolean" cy:type="Boolean"/>
    <att name="TF" value="0" type="boolean" cy:type="Boolean"/>
    <att name="Annotation" value="RecName: Full=Uncharacterized family 31 glucosidase KIAA1161" type="string" cy:type="String"/>
    <att name="Rank" value="37" type="integer" cy:type="Integer"/>
    <att name="nparalog" value="3" type="integer" cy:type="Integer"/>
    <att name="MM" type="real" cy:type="Double"/>
    <graphics fill="#00CC66" y="813.260009765625" type="ELLIPSE" outline="#000000" z="0.0" x="274.31691464475705" h="58.56540084388186" w="58.56540084388186" width="0.0">
      <att name="NODE_LABEL_FONT_FACE" value="Dialog.plain,plain,10" type="string" cy:type="String"/>
      <att name="NODE_CUSTOMGRAPHICS_7" value="org.cytoscape.ding.customgraphics.NullCustomGraphics,0,[ Remove Graphics ]," type="string" cy:type="String"/>
      <att name="NODE_CUSTOMGRAPHICS_POSITION_2" value="C,C,c,0.00,0.00" type="string" cy:type="String"/>
      <att name="NODE_CUSTOMGRAPHICS_POSITION_9" value="C,C,c,0.00,0.00" type="string" cy:type="String"/>
      <att name="NODE_LABEL_FONT_SIZE" value="20" type="string" cy:type="String"/>
      <att name="NODE_CUSTOMGRAPHICS_POSITION_6" value="C,C,c,0.00,0.00" type="string" cy:type="String"/>
      <att name="NODE_LABEL" value="37" type="string" cy:type="String"/>
      <att name="NODE_NESTED_NETWORK_IMAGE_VISIBLE" value="true" type="string" cy:type="String"/>
      <att name="NODE_CUSTOMGRAPHICS_POSITION_5" value="C,C,c,0.00,0.00" type="string" cy:type="String"/>
      <att name="NODE_CUSTOMGRAPHICS_POSITION_1" value="C,C,c,0.00,0.00" type="string" cy:type="String"/>
      <att name="NODE_CUSTOMGRAPHICS_POSITION_7" value="C,C,c,0.00,0.00" type="string" cy:type="String"/>
      <att name="NODE_CUSTOMGRAPHICS_6" value="org.cytoscape.ding.customgraphics.NullCustomGraphics,0,[ Remove Graphics ]," type="string" cy:type="String"/>
      <att name="COMPOUND_NODE_PADDING" value="10.0" type="string" cy:type="String"/>
      <att name="NODE_CUSTOMGRAPHICS_3" value="org.cytoscape.ding.customgraphics.NullCustomGraphics,0,[ Remove Graphics ]," type="string" cy:type="String"/>
      <att name="COMPOUND_NODE_SHAPE" value="ROUND_RECTANGLE" type="string" cy:type="String"/>
      <att name="NODE_CUSTOMGRAPHICS_SIZE_2" value="58.56540084388186" type="string" cy:type="String"/>
      <att name="NODE_CUSTOMGRAPHICS_2" value="org.cytoscape.ding.customgraphics.NullCustomGraphics,0,[ Remove Graphics ]," type="string" cy:type="String"/>
      <att name="NODE_LABEL_WIDTH" value="200.0" type="string" cy:type="String"/>
      <att name="NODE_CUSTOMGRAPHICS_SIZE_8" value="58.56540084388186" type="string" cy:type="String"/>
      <att name="NODE_VISIBLE" value="true" type="string" cy:type="String"/>
      <att name="NODE_BORDER_TRANSPARENCY" value="255" type="string" cy:type="String"/>
      <att name="NODE_CUSTOMGRAPHICS_9" value="org.cytoscape.ding.customgraphics.NullCustomGraphics,0,[ Remove Graphics ]," type="string" cy:type="String"/>
      <att name="NODE_CUSTOMGRAPHICS_1" value="org.cytoscape.ding.customgraphics.NullCustomGraphics,0,[ Remove Graphics ]," type="string" cy:type="String"/>
      <att name="NODE_CUSTOMGRAPHICS_POSITION_4" value="C,C,c,0.00,0.00" type="string" cy:type="String"/>
      <att name="NODE_TOOLTIP" value="" type="string" cy:type="String"/>
      <att name="NODE_CUSTOMGRAPHICS_SIZE_3" value="58.56540084388186" type="string" cy:type="String"/>
      <att name="NODE_CUSTOMGRAPHICS_8" value="org.cytoscape.ding.customgraphics.NullCustomGraphics,0,[ Remove Graphics ]," type="string" cy:type="String"/>
      <att name="NODE_CUSTOMGRAPHICS_POSITION_3" value="C,C,c,0.00,0.00" type="string" cy:type="String"/>
      <att name="NODE_CUSTOMGRAPHICS_SIZE_6" value="58.56540084388186" type="string" cy:type="String"/>
      <att name="NODE_CUSTOMGRAPHICS_SIZE_9" value="58.56540084388186" type="string" cy:type="String"/>
      <att name="NODE_TRANSPARENCY" value="255" type="string" cy:type="String"/>
      <att name="NODE_LABEL_TRANSPARENCY" value="255" type="string" cy:type="String"/>
      <att name="NODE_SELECTED" value="false" type="string" cy:type="String"/>
      <att name="NODE_CUSTOMGRAPHICS_SIZE_7" value="58.56540084388186" type="string" cy:type="String"/>
      <att name="NODE_SELECTED_PAINT" value="#FFFF00" type="string" cy:type="String"/>
      <att name="NODE_CUSTOMGRAPHICS_4" value="org.cytoscape.ding.customgraphics.NullCustomGraphics,0,[ Remove Graphics ]," type="string" cy:type="String"/>
      <att name="NODE_DEPTH" value="0.0" type="string" cy:type="String"/>
      <att name="NODE_LABEL_POSITION" value="C,C,c,0.00,0.00" type="string" cy:type="String"/>
      <att name="NODE_BORDER_STROKE" value="SOLID" type="string" cy:type="String"/>
      <att name="NODE_CUSTOMGRAPHICS_SIZE_4" value="58.56540084388186" type="string" cy:type="String"/>
      <att name="NODE_CUSTOMGRAPHICS_SIZE_5" value="58.56540084388186" type="string" cy:type="String"/>
      <att name="NODE_LABEL_COLOR" value="#333333" type="string" cy:type="String"/>
      <att name="NODE_CUSTOMGRAPHICS_5" value="org.cytoscape.ding.customgraphics.NullCustomGraphics,0,[ Remove Graphics ]," type="string" cy:type="String"/>
      <att name="NODE_CUSTOMGRAPHICS_POSITION_8" value="C,C,c,0.00,0.00" type="string" cy:type="String"/>
      <att name="NODE_CUSTOMGRAPHICS_SIZE_1" value="58.56540084388186" type="string" cy:type="String"/>
    </graphics>
  </node>
  <node id="16639" label="EMLSAT00000006229">
    <att name="shared name" value="EMLSAT00000006229" type="string" cy:type="String"/>
    <att name="name" value="EMLSAT00000006229" type="string" cy:type="String"/>
    <att name="selected" value="0" type="boolean" cy:type="Boolean"/>
    <att name="to" value="EMLSAT00000005606" type="string" cy:type="String"/>
    <att name="weight" value="0.165389614034741" type="real" cy:type="Double"/>
    <att name="K" value="12.6354769008577" type="real" cy:type="Double"/>
    <att name="BC" value="9" type="integer" cy:type="Integer"/>
    <att name="absMM" value="0.883413851538354" type="real" cy:type="Double"/>
    <att name="Phenotype" value="7" type="string" cy:type="String"/>
    <att name="Lethal" value="1" type="boolean" cy:type="Boolean"/>
    <att name="KnownMolt" value="0" type="boolean" cy:type="Boolean"/>
    <att name="DE" value="0" type="boolean" cy:type="Boolean"/>
    <att name="TF" value="0" type="boolean" cy:type="Boolean"/>
    <att name="Annotation" value="RecName: Full=Histone-lysine N-methyltransferase ASH1L" type="string" cy:type="String"/>
    <att name="Rank" value="27" type="integer" cy:type="Integer"/>
    <att name="nparalog" value="9" type="integer" cy:type="Integer"/>
    <att name="MM" type="real" cy:type="Double"/>
    <graphics fill="#00CC66" y="377.01371244933165" type="ELLIPSE" outline="#000000" z="0.0" x="315.629150390625" h="42.08860759493671" w="42.08860759493671" width="0.0">
      <att name="NODE_LABEL_FONT_FACE" value="Dialog.plain,plain,10" type="string" cy:type="String"/>
      <att name="NODE_CUSTOMGRAPHICS_7" value="org.cytoscape.ding.customgraphics.NullCustomGraphics,0,[ Remove Graphics ]," type="string" cy:type="String"/>
      <att name="NODE_CUSTOMGRAPHICS_POSITION_2" value="C,C,c,0.00,0.00" type="string" cy:type="String"/>
      <att name="NODE_CUSTOMGRAPHICS_POSITION_9" value="C,C,c,0.00,0.00" type="string" cy:type="String"/>
      <att name="NODE_LABEL_FONT_SIZE" value="23" type="string" cy:type="String"/>
      <att name="NODE_CUSTOMGRAPHICS_POSITION_6" value="C,C,c,0.00,0.00" type="string" cy:type="String"/>
      <att name="NODE_LABEL" value="27" type="string" cy:type="String"/>
      <att name="NODE_NESTED_NETWORK_IMAGE_VISIBLE" value="true" type="string" cy:type="String"/>
      <att name="NODE_CUSTOMGRAPHICS_POSITION_5" value="C,C,c,0.00,0.00" type="string" cy:type="String"/>
      <att name="NODE_CUSTOMGRAPHICS_POSITION_1" value="C,C,c,0.00,0.00" type="string" cy:type="String"/>
      <att name="NODE_CUSTOMGRAPHICS_POSITION_7" value="C,C,c,0.00,0.00" type="string" cy:type="String"/>
      <att name="NODE_CUSTOMGRAPHICS_6" value="org.cytoscape.ding.customgraphics.NullCustomGraphics,0,[ Remove Graphics ]," type="string" cy:type="String"/>
      <att name="COMPOUND_NODE_PADDING" value="10.0" type="string" cy:type="String"/>
      <att name="NODE_CUSTOMGRAPHICS_3" value="org.cytoscape.ding.customgraphics.NullCustomGraphics,0,[ Remove Graphics ]," type="string" cy:type="String"/>
      <att name="COMPOUND_NODE_SHAPE" value="ROUND_RECTANGLE" type="string" cy:type="String"/>
      <att name="NODE_CUSTOMGRAPHICS_SIZE_2" value="42.08860759493671" type="string" cy:type="String"/>
      <att name="NODE_CUSTOMGRAPHICS_2" value="org.cytoscape.ding.customgraphics.NullCustomGraphics,0,[ Remove Graphics ]," type="string" cy:type="String"/>
      <att name="NODE_LABEL_WIDTH" value="200.0" type="string" cy:type="String"/>
      <att name="NODE_CUSTOMGRAPHICS_SIZE_8" value="42.08860759493671" type="string" cy:type="String"/>
      <att name="NODE_VISIBLE" value="true" type="string" cy:type="String"/>
      <att name="NODE_BORDER_TRANSPARENCY" value="255" type="string" cy:type="String"/>
      <att name="NODE_CUSTOMGRAPHICS_9" value="org.cytoscape.ding.customgraphics.NullCustomGraphics,0,[ Remove Graphics ]," type="string" cy:type="String"/>
      <att name="NODE_CUSTOMGRAPHICS_1" value="org.cytoscape.ding.customgraphics.NullCustomGraphics,0,[ Remove Graphics ]," type="string" cy:type="String"/>
      <att name="NODE_CUSTOMGRAPHICS_POSITION_4" value="C,C,c,0.00,0.00" type="string" cy:type="String"/>
      <att name="NODE_TOOLTIP" value="" type="string" cy:type="String"/>
      <att name="NODE_CUSTOMGRAPHICS_SIZE_3" value="42.08860759493671" type="string" cy:type="String"/>
      <att name="NODE_CUSTOMGRAPHICS_8" value="org.cytoscape.ding.customgraphics.NullCustomGraphics,0,[ Remove Graphics ]," type="string" cy:type="String"/>
      <att name="NODE_CUSTOMGRAPHICS_POSITION_3" value="C,C,c,0.00,0.00" type="string" cy:type="String"/>
      <att name="NODE_CUSTOMGRAPHICS_SIZE_6" value="42.08860759493671" type="string" cy:type="String"/>
      <att name="NODE_CUSTOMGRAPHICS_SIZE_9" value="42.08860759493671" type="string" cy:type="String"/>
      <att name="NODE_TRANSPARENCY" value="255" type="string" cy:type="String"/>
      <att name="NODE_LABEL_TRANSPARENCY" value="255" type="string" cy:type="String"/>
      <att name="NODE_SELECTED" value="false" type="string" cy:type="String"/>
      <att name="NODE_CUSTOMGRAPHICS_SIZE_7" value="42.08860759493671" type="string" cy:type="String"/>
      <att name="NODE_SELECTED_PAINT" value="#FFFF00" type="string" cy:type="String"/>
      <att name="NODE_CUSTOMGRAPHICS_4" value="org.cytoscape.ding.customgraphics.NullCustomGraphics,0,[ Remove Graphics ]," type="string" cy:type="String"/>
      <att name="NODE_DEPTH" value="0.0" type="string" cy:type="String"/>
      <att name="NODE_LABEL_POSITION" value="C,C,c,0.00,0.00" type="string" cy:type="String"/>
      <att name="NODE_BORDER_STROKE" value="SOLID" type="string" cy:type="String"/>
      <att name="NODE_CUSTOMGRAPHICS_SIZE_4" value="42.08860759493671" type="string" cy:type="String"/>
      <att name="NODE_CUSTOMGRAPHICS_SIZE_5" value="42.08860759493671" type="string" cy:type="String"/>
      <att name="NODE_LABEL_COLOR" value="#333333" type="string" cy:type="String"/>
      <att name="NODE_CUSTOMGRAPHICS_5" value="org.cytoscape.ding.customgraphics.NullCustomGraphics,0,[ Remove Graphics ]," type="string" cy:type="String"/>
      <att name="NODE_CUSTOMGRAPHICS_POSITION_8" value="C,C,c,0.00,0.00" type="string" cy:type="String"/>
      <att name="NODE_CUSTOMGRAPHICS_SIZE_1" value="42.08860759493671" type="string" cy:type="String"/>
    </graphics>
  </node>
  <node id="16568" label="EMLSAT00000008972">
    <att name="shared name" value="EMLSAT00000008972" type="string" cy:type="String"/>
    <att name="name" value="EMLSAT00000008972" type="string" cy:type="String"/>
    <att name="selected" value="0" type="boolean" cy:type="Boolean"/>
    <att name="to" value="EMLSAT00000005606" type="string" cy:type="String"/>
    <att name="weight" value="0.121208555282454" type="real" cy:type="Double"/>
    <att name="K" value="11.8591032456416" type="real" cy:type="Double"/>
    <att name="BC" value="221" type="integer" cy:type="Integer"/>
    <att name="absMM" value="0.861896125326651" type="real" cy:type="Double"/>
    <att name="Phenotype" value="1" type="string" cy:type="String"/>
    <att name="Lethal" value="0" type="boolean" cy:type="Boolean"/>
    <att name="KnownMolt" value="0" type="boolean" cy:type="Boolean"/>
    <att name="DE" value="0" type="boolean" cy:type="Boolean"/>
    <att name="TF" value="0" type="boolean" cy:type="Boolean"/>
    <att name="Annotation" value="RecName: Full=UPF0568 protein C14orf166 homolog" type="string" cy:type="String"/>
    <att name="Rank" value="23" type="integer" cy:type="Integer"/>
    <att name="nparalog" value="0" type="integer" cy:type="Integer"/>
    <att name="MM" type="real" cy:type="Double"/>
    <graphics fill="#00CC66" y="674.2108664080903" type="ELLIPSE" outline="#000000" z="0.0" x="662.4500531286805" h="91.28691983122363" w="91.28691983122363" width="0.0">
      <att name="NODE_LABEL_FONT_FACE" value="Dialog.plain,plain,10" type="string" cy:type="String"/>
      <att name="NODE_CUSTOMGRAPHICS_7" value="org.cytoscape.ding.customgraphics.NullCustomGraphics,0,[ Remove Graphics ]," type="string" cy:type="String"/>
      <att name="NODE_CUSTOMGRAPHICS_POSITION_2" value="C,C,c,0.00,0.00" type="string" cy:type="String"/>
      <att name="NODE_CUSTOMGRAPHICS_POSITION_9" value="C,C,c,0.00,0.00" type="string" cy:type="String"/>
      <att name="NODE_LABEL_FONT_SIZE" value="24" type="string" cy:type="String"/>
      <att name="NODE_CUSTOMGRAPHICS_POSITION_6" value="C,C,c,0.00,0.00" type="string" cy:type="String"/>
      <att name="NODE_LABEL" value="23" type="string" cy:type="String"/>
      <att name="NODE_NESTED_NETWORK_IMAGE_VISIBLE" value="true" type="string" cy:type="String"/>
      <att name="NODE_CUSTOMGRAPHICS_POSITION_5" value="C,C,c,0.00,0.00" type="string" cy:type="String"/>
      <att name="NODE_CUSTOMGRAPHICS_POSITION_1" value="C,C,c,0.00,0.00" type="string" cy:type="String"/>
      <att name="NODE_CUSTOMGRAPHICS_POSITION_7" value="C,C,c,0.00,0.00" type="string" cy:type="String"/>
      <att name="NODE_CUSTOMGRAPHICS_6" value="org.cytoscape.ding.customgraphics.NullCustomGraphics,0,[ Remove Graphics ]," type="string" cy:type="String"/>
      <att name="COMPOUND_NODE_PADDING" value="10.0" type="string" cy:type="String"/>
      <att name="NODE_CUSTOMGRAPHICS_3" value="org.cytoscape.ding.customgraphics.NullCustomGraphics,0,[ Remove Graphics ]," type="string" cy:type="String"/>
      <att name="COMPOUND_NODE_SHAPE" value="ROUND_RECTANGLE" type="string" cy:type="String"/>
      <att name="NODE_CUSTOMGRAPHICS_SIZE_2" value="91.28691983122363" type="string" cy:type="String"/>
      <att name="NODE_CUSTOMGRAPHICS_2" value="org.cytoscape.ding.customgraphics.NullCustomGraphics,0,[ Remove Graphics ]," type="string" cy:type="String"/>
      <att name="NODE_LABEL_WIDTH" value="200.0" type="string" cy:type="String"/>
      <att name="NODE_CUSTOMGRAPHICS_SIZE_8" value="91.28691983122363" type="string" cy:type="String"/>
      <att name="NODE_VISIBLE" value="true" type="string" cy:type="String"/>
      <att name="NODE_BORDER_TRANSPARENCY" value="255" type="string" cy:type="String"/>
      <att name="NODE_CUSTOMGRAPHICS_9" value="org.cytoscape.ding.customgraphics.NullCustomGraphics,0,[ Remove Graphics ]," type="string" cy:type="String"/>
      <att name="NODE_CUSTOMGRAPHICS_1" value="org.cytoscape.ding.customgraphics.NullCustomGraphics,0,[ Remove Graphics ]," type="string" cy:type="String"/>
      <att name="NODE_CUSTOMGRAPHICS_POSITION_4" value="C,C,c,0.00,0.00" type="string" cy:type="String"/>
      <att name="NODE_TOOLTIP" value="" type="string" cy:type="String"/>
      <att name="NODE_CUSTOMGRAPHICS_SIZE_3" value="91.28691983122363" type="string" cy:type="String"/>
      <att name="NODE_CUSTOMGRAPHICS_8" value="org.cytoscape.ding.customgraphics.NullCustomGraphics,0,[ Remove Graphics ]," type="string" cy:type="String"/>
      <att name="NODE_CUSTOMGRAPHICS_POSITION_3" value="C,C,c,0.00,0.00" type="string" cy:type="String"/>
      <att name="NODE_CUSTOMGRAPHICS_SIZE_6" value="91.28691983122363" type="string" cy:type="String"/>
      <att name="NODE_CUSTOMGRAPHICS_SIZE_9" value="91.28691983122363" type="string" cy:type="String"/>
      <att name="NODE_TRANSPARENCY" value="255" type="string" cy:type="String"/>
      <att name="NODE_LABEL_TRANSPARENCY" value="255" type="string" cy:type="String"/>
      <att name="NODE_SELECTED" value="false" type="string" cy:type="String"/>
      <att name="NODE_CUSTOMGRAPHICS_SIZE_7" value="91.28691983122363" type="string" cy:type="String"/>
      <att name="NODE_SELECTED_PAINT" value="#FFFF00" type="string" cy:type="String"/>
      <att name="NODE_CUSTOMGRAPHICS_4" value="org.cytoscape.ding.customgraphics.NullCustomGraphics,0,[ Remove Graphics ]," type="string" cy:type="String"/>
      <att name="NODE_DEPTH" value="0.0" type="string" cy:type="String"/>
      <att name="NODE_LABEL_POSITION" value="C,C,c,0.00,0.00" type="string" cy:type="String"/>
      <att name="NODE_BORDER_STROKE" value="SOLID" type="string" cy:type="String"/>
      <att name="NODE_CUSTOMGRAPHICS_SIZE_4" value="91.28691983122363" type="string" cy:type="String"/>
      <att name="NODE_CUSTOMGRAPHICS_SIZE_5" value="91.28691983122363" type="string" cy:type="String"/>
      <att name="NODE_LABEL_COLOR" value="#333333" type="string" cy:type="String"/>
      <att name="NODE_CUSTOMGRAPHICS_5" value="org.cytoscape.ding.customgraphics.NullCustomGraphics,0,[ Remove Graphics ]," type="string" cy:type="String"/>
      <att name="NODE_CUSTOMGRAPHICS_POSITION_8" value="C,C,c,0.00,0.00" type="string" cy:type="String"/>
      <att name="NODE_CUSTOMGRAPHICS_SIZE_1" value="91.28691983122363" type="string" cy:type="String"/>
    </graphics>
  </node>
  <node id="16498" label="EMLSAT00000000688">
    <att name="shared name" value="EMLSAT00000000688" type="string" cy:type="String"/>
    <att name="name" value="EMLSAT00000000688" type="string" cy:type="String"/>
    <att name="selected" value="0" type="boolean" cy:type="Boolean"/>
    <att name="to" value="EMLSAT00000005606" type="string" cy:type="String"/>
    <att name="weight" value="0.0761078291956114" type="real" cy:type="Double"/>
    <att name="K" value="6.75936434711341" type="real" cy:type="Double"/>
    <att name="BC" value="0" type="integer" cy:type="Integer"/>
    <att name="absMM" value="0.80218263278487" type="real" cy:type="Double"/>
    <att name="Phenotype" value="6" type="string" cy:type="String"/>
    <att name="Lethal" value="1" type="boolean" cy:type="Boolean"/>
    <att name="KnownMolt" value="0" type="boolean" cy:type="Boolean"/>
    <att name="DE" value="0" type="boolean" cy:type="Boolean"/>
    <att name="TF" value="0" type="boolean" cy:type="Boolean"/>
    <att name="Annotation" value="RecName: Full=Phosphatidylinositol 3,4,5-trisphosphate 3-phosphatase TPTE2" type="string" cy:type="String"/>
    <att name="Rank" value="64" type="integer" cy:type="Integer"/>
    <att name="nparalog" value="2" type="integer" cy:type="Integer"/>
    <att name="MM" type="real" cy:type="Double"/>
    <graphics fill="#00CC66" y="770.1712136700347" type="ELLIPSE" outline="#000000" z="0.0" x="128.68570951964415" h="40.0" w="40.0" width="0.0">
      <att name="NODE_LABEL_FONT_FACE" value="Dialog.plain,plain,10" type="string" cy:type="String"/>
      <att name="NODE_CUSTOMGRAPHICS_7" value="org.cytoscape.ding.customgraphics.NullCustomGraphics,0,[ Remove Graphics ]," type="string" cy:type="String"/>
      <att name="NODE_CUSTOMGRAPHICS_POSITION_2" value="C,C,c,0.00,0.00" type="string" cy:type="String"/>
      <att name="NODE_CUSTOMGRAPHICS_POSITION_9" value="C,C,c,0.00,0.00" type="string" cy:type="String"/>
      <att name="NODE_LABEL_FONT_SIZE" value="13" type="string" cy:type="String"/>
      <att name="NODE_CUSTOMGRAPHICS_POSITION_6" value="C,C,c,0.00,0.00" type="string" cy:type="String"/>
      <att name="NODE_LABEL" value="64" type="string" cy:type="String"/>
      <att name="NODE_NESTED_NETWORK_IMAGE_VISIBLE" value="true" type="string" cy:type="String"/>
      <att name="NODE_CUSTOMGRAPHICS_POSITION_5" value="C,C,c,0.00,0.00" type="string" cy:type="String"/>
      <att name="NODE_CUSTOMGRAPHICS_POSITION_1" value="C,C,c,0.00,0.00" type="string" cy:type="String"/>
      <att name="NODE_CUSTOMGRAPHICS_POSITION_7" value="C,C,c,0.00,0.00" type="string" cy:type="String"/>
      <att name="NODE_CUSTOMGRAPHICS_6" value="org.cytoscape.ding.customgraphics.NullCustomGraphics,0,[ Remove Graphics ]," type="string" cy:type="String"/>
      <att name="COMPOUND_NODE_PADDING" value="10.0" type="string" cy:type="String"/>
      <att name="NODE_CUSTOMGRAPHICS_3" value="org.cytoscape.ding.customgraphics.NullCustomGraphics,0,[ Remove Graphics ]," type="string" cy:type="String"/>
      <att name="COMPOUND_NODE_SHAPE" value="ROUND_RECTANGLE" type="string" cy:type="String"/>
      <att name="NODE_CUSTOMGRAPHICS_SIZE_2" value="40.0" type="string" cy:type="String"/>
      <att name="NODE_CUSTOMGRAPHICS_2" value="org.cytoscape.ding.customgraphics.NullCustomGraphics,0,[ Remove Graphics ]," type="string" cy:type="String"/>
      <att name="NODE_LABEL_WIDTH" value="200.0" type="string" cy:type="String"/>
      <att name="NODE_CUSTOMGRAPHICS_SIZE_8" value="40.0" type="string" cy:type="String"/>
      <att name="NODE_VISIBLE" value="true" type="string" cy:type="String"/>
      <att name="NODE_BORDER_TRANSPARENCY" value="255" type="string" cy:type="String"/>
      <att name="NODE_CUSTOMGRAPHICS_9" value="org.cytoscape.ding.customgraphics.NullCustomGraphics,0,[ Remove Graphics ]," type="string" cy:type="String"/>
      <att name="NODE_CUSTOMGRAPHICS_1" value="org.cytoscape.ding.customgraphics.NullCustomGraphics,0,[ Remove Graphics ]," type="string" cy:type="String"/>
      <att name="NODE_CUSTOMGRAPHICS_POSITION_4" value="C,C,c,0.00,0.00" type="string" cy:type="String"/>
      <att name="NODE_TOOLTIP" value="" type="string" cy:type="String"/>
      <att name="NODE_CUSTOMGRAPHICS_SIZE_3" value="40.0" type="string" cy:type="String"/>
      <att name="NODE_CUSTOMGRAPHICS_8" value="org.cytoscape.ding.customgraphics.NullCustomGraphics,0,[ Remove Graphics ]," type="string" cy:type="String"/>
      <att name="NODE_CUSTOMGRAPHICS_POSITION_3" value="C,C,c,0.00,0.00" type="string" cy:type="String"/>
      <att name="NODE_CUSTOMGRAPHICS_SIZE_6" value="40.0" type="string" cy:type="String"/>
      <att name="NODE_CUSTOMGRAPHICS_SIZE_9" value="40.0" type="string" cy:type="String"/>
      <att name="NODE_TRANSPARENCY" value="255" type="string" cy:type="String"/>
      <att name="NODE_LABEL_TRANSPARENCY" value="255" type="string" cy:type="String"/>
      <att name="NODE_SELECTED" value="false" type="string" cy:type="String"/>
      <att name="NODE_CUSTOMGRAPHICS_SIZE_7" value="40.0" type="string" cy:type="String"/>
      <att name="NODE_SELECTED_PAINT" value="#FFFF00" type="string" cy:type="String"/>
      <att name="NODE_CUSTOMGRAPHICS_4" value="org.cytoscape.ding.customgraphics.NullCustomGraphics,0,[ Remove Graphics ]," type="string" cy:type="String"/>
      <att name="NODE_DEPTH" value="0.0" type="string" cy:type="String"/>
      <att name="NODE_LABEL_POSITION" value="C,C,c,0.00,0.00" type="string" cy:type="String"/>
      <att name="NODE_BORDER_STROKE" value="SOLID" type="string" cy:type="String"/>
      <att name="NODE_CUSTOMGRAPHICS_SIZE_4" value="40.0" type="string" cy:type="String"/>
      <att name="NODE_CUSTOMGRAPHICS_SIZE_5" value="40.0" type="string" cy:type="String"/>
      <att name="NODE_LABEL_COLOR" value="#333333" type="string" cy:type="String"/>
      <att name="NODE_CUSTOMGRAPHICS_5" value="org.cytoscape.ding.customgraphics.NullCustomGraphics,0,[ Remove Graphics ]," type="string" cy:type="String"/>
      <att name="NODE_CUSTOMGRAPHICS_POSITION_8" value="C,C,c,0.00,0.00" type="string" cy:type="String"/>
      <att name="NODE_CUSTOMGRAPHICS_SIZE_1" value="40.0" type="string" cy:type="String"/>
    </graphics>
  </node>
  <node id="16429" label="EMLSAT00000009834">
    <att name="shared name" value="EMLSAT00000009834" type="string" cy:type="String"/>
    <att name="name" value="EMLSAT00000009834" type="string" cy:type="String"/>
    <att name="selected" value="0" type="boolean" cy:type="Boolean"/>
    <att name="to" value="EMLSAT00000005606" type="string" cy:type="String"/>
    <att name="weight" value="0.0225545672519392" type="real" cy:type="Double"/>
    <att name="K" value="5.36234000518899" type="real" cy:type="Double"/>
    <att name="BC" value="0" type="integer" cy:type="Integer"/>
    <att name="absMM" value="0.739513519756615" type="real" cy:type="Double"/>
    <att name="Phenotype" value="0" type="string" cy:type="String"/>
    <att name="Lethal" value="0" type="boolean" cy:type="Boolean"/>
    <att name="KnownMolt" value="0" type="boolean" cy:type="Boolean"/>
    <att name="DE" value="0" type="boolean" cy:type="Boolean"/>
    <att name="TF" value="0" type="boolean" cy:type="Boolean"/>
    <att name="Annotation" value="RecName: Full=Transcription elongation factor 1 homolog" type="string" cy:type="String"/>
    <att name="Rank" value="71" type="integer" cy:type="Integer"/>
    <att name="nparalog" value="0" type="integer" cy:type="Integer"/>
    <att name="MM" type="real" cy:type="Double"/>
    <graphics fill="#00CC66" y="961.0" type="ELLIPSE" outline="#000000" z="0.0" x="75.0" h="40.0" w="40.0" width="0.0">
      <att name="NODE_LABEL_FONT_FACE" value="Dialog.plain,plain,10" type="string" cy:type="String"/>
      <att name="NODE_CUSTOMGRAPHICS_7" value="org.cytoscape.ding.customgraphics.NullCustomGraphics,0,[ Remove Graphics ]," type="string" cy:type="String"/>
      <att name="NODE_CUSTOMGRAPHICS_POSITION_2" value="C,C,c,0.00,0.00" type="string" cy:type="String"/>
      <att name="NODE_CUSTOMGRAPHICS_POSITION_9" value="C,C,c,0.00,0.00" type="string" cy:type="String"/>
      <att name="NODE_LABEL_FONT_SIZE" value="11" type="string" cy:type="String"/>
      <att name="NODE_CUSTOMGRAPHICS_POSITION_6" value="C,C,c,0.00,0.00" type="string" cy:type="String"/>
      <att name="NODE_LABEL" value="71" type="string" cy:type="String"/>
      <att name="NODE_NESTED_NETWORK_IMAGE_VISIBLE" value="true" type="string" cy:type="String"/>
      <att name="NODE_CUSTOMGRAPHICS_POSITION_5" value="C,C,c,0.00,0.00" type="string" cy:type="String"/>
      <att name="NODE_CUSTOMGRAPHICS_POSITION_1" value="C,C,c,0.00,0.00" type="string" cy:type="String"/>
      <att name="NODE_CUSTOMGRAPHICS_POSITION_7" value="C,C,c,0.00,0.00" type="string" cy:type="String"/>
      <att name="NODE_CUSTOMGRAPHICS_6" value="org.cytoscape.ding.customgraphics.NullCustomGraphics,0,[ Remove Graphics ]," type="string" cy:type="String"/>
      <att name="COMPOUND_NODE_PADDING" value="10.0" type="string" cy:type="String"/>
      <att name="NODE_CUSTOMGRAPHICS_3" value="org.cytoscape.ding.customgraphics.NullCustomGraphics,0,[ Remove Graphics ]," type="string" cy:type="String"/>
      <att name="COMPOUND_NODE_SHAPE" value="ROUND_RECTANGLE" type="string" cy:type="String"/>
      <att name="NODE_CUSTOMGRAPHICS_SIZE_2" value="40.0" type="string" cy:type="String"/>
      <att name="NODE_CUSTOMGRAPHICS_2" value="org.cytoscape.ding.customgraphics.NullCustomGraphics,0,[ Remove Graphics ]," type="string" cy:type="String"/>
      <att name="NODE_LABEL_WIDTH" value="200.0" type="string" cy:type="String"/>
      <att name="NODE_CUSTOMGRAPHICS_SIZE_8" value="40.0" type="string" cy:type="String"/>
      <att name="NODE_VISIBLE" value="true" type="string" cy:type="String"/>
      <att name="NODE_BORDER_TRANSPARENCY" value="255" type="string" cy:type="String"/>
      <att name="NODE_CUSTOMGRAPHICS_9" value="org.cytoscape.ding.customgraphics.NullCustomGraphics,0,[ Remove Graphics ]," type="string" cy:type="String"/>
      <att name="NODE_CUSTOMGRAPHICS_1" value="org.cytoscape.ding.customgraphics.NullCustomGraphics,0,[ Remove Graphics ]," type="string" cy:type="String"/>
      <att name="NODE_CUSTOMGRAPHICS_POSITION_4" value="C,C,c,0.00,0.00" type="string" cy:type="String"/>
      <att name="NODE_TOOLTIP" value="" type="string" cy:type="String"/>
      <att name="NODE_CUSTOMGRAPHICS_SIZE_3" value="40.0" type="string" cy:type="String"/>
      <att name="NODE_CUSTOMGRAPHICS_8" value="org.cytoscape.ding.customgraphics.NullCustomGraphics,0,[ Remove Graphics ]," type="string" cy:type="String"/>
      <att name="NODE_CUSTOMGRAPHICS_POSITION_3" value="C,C,c,0.00,0.00" type="string" cy:type="String"/>
      <att name="NODE_CUSTOMGRAPHICS_SIZE_6" value="40.0" type="string" cy:type="String"/>
      <att name="NODE_CUSTOMGRAPHICS_SIZE_9" value="40.0" type="string" cy:type="String"/>
      <att name="NODE_TRANSPARENCY" value="255" type="string" cy:type="String"/>
      <att name="NODE_LABEL_TRANSPARENCY" value="255" type="string" cy:type="String"/>
      <att name="NODE_SELECTED" value="false" type="string" cy:type="String"/>
      <att name="NODE_CUSTOMGRAPHICS_SIZE_7" value="40.0" type="string" cy:type="String"/>
      <att name="NODE_SELECTED_PAINT" value="#FFFF00" type="string" cy:type="String"/>
      <att name="NODE_CUSTOMGRAPHICS_4" value="org.cytoscape.ding.customgraphics.NullCustomGraphics,0,[ Remove Graphics ]," type="string" cy:type="String"/>
      <att name="NODE_DEPTH" value="0.0" type="string" cy:type="String"/>
      <att name="NODE_LABEL_POSITION" value="C,C,c,0.00,0.00" type="string" cy:type="String"/>
      <att name="NODE_BORDER_STROKE" value="SOLID" type="string" cy:type="String"/>
      <att name="NODE_CUSTOMGRAPHICS_SIZE_4" value="40.0" type="string" cy:type="String"/>
      <att name="NODE_CUSTOMGRAPHICS_SIZE_5" value="40.0" type="string" cy:type="String"/>
      <att name="NODE_LABEL_COLOR" value="#333333" type="string" cy:type="String"/>
      <att name="NODE_CUSTOMGRAPHICS_5" value="org.cytoscape.ding.customgraphics.NullCustomGraphics,0,[ Remove Graphics ]," type="string" cy:type="String"/>
      <att name="NODE_CUSTOMGRAPHICS_POSITION_8" value="C,C,c,0.00,0.00" type="string" cy:type="String"/>
      <att name="NODE_CUSTOMGRAPHICS_SIZE_1" value="40.0" type="string" cy:type="String"/>
    </graphics>
  </node>
  <node id="16361" label="EMLSAT00000000600">
    <att name="shared name" value="EMLSAT00000000600" type="string" cy:type="String"/>
    <att name="name" value="EMLSAT00000000600" type="string" cy:type="String"/>
    <att name="selected" value="0" type="boolean" cy:type="Boolean"/>
    <att name="to" value="EMLSAT00000005606" type="string" cy:type="String"/>
    <att name="weight" value="0.188391283271642" type="real" cy:type="Double"/>
    <att name="K" value="13.5123997209616" type="real" cy:type="Double"/>
    <att name="BC" value="175" type="integer" cy:type="Integer"/>
    <att name="absMM" value="0.883513783203332" type="real" cy:type="Double"/>
    <att name="Phenotype" value="3" type="string" cy:type="String"/>
    <att name="Lethal" value="0" type="boolean" cy:type="Boolean"/>
    <att name="KnownMolt" value="0" type="boolean" cy:type="Boolean"/>
    <att name="DE" value="0" type="boolean" cy:type="Boolean"/>
    <att name="TF" value="0" type="boolean" cy:type="Boolean"/>
    <att name="Annotation" value="RecName: Full=Nuclear cap-binding protein subunit 2" type="string" cy:type="String"/>
    <att name="Rank" value="11" type="integer" cy:type="Integer"/>
    <att name="nparalog" value="4" type="integer" cy:type="Integer"/>
    <att name="MM" type="real" cy:type="Double"/>
    <graphics fill="#00CC66" y="194.81385803222656" type="ELLIPSE" outline="#000000" z="0.0" x="333.43673093211896" h="80.61181434599156" w="80.61181434599156" width="0.0">
      <att name="NODE_LABEL_FONT_FACE" value="Dialog.plain,plain,10" type="string" cy:type="String"/>
      <att name="NODE_CUSTOMGRAPHICS_7" value="org.cytoscape.ding.customgraphics.NullCustomGraphics,0,[ Remove Graphics ]," type="string" cy:type="String"/>
      <att name="NODE_CUSTOMGRAPHICS_POSITION_2" value="C,C,c,0.00,0.00" type="string" cy:type="String"/>
      <att name="NODE_CUSTOMGRAPHICS_POSITION_9" value="C,C,c,0.00,0.00" type="string" cy:type="String"/>
      <att name="NODE_LABEL_FONT_SIZE" value="27" type="string" cy:type="String"/>
      <att name="NODE_CUSTOMGRAPHICS_POSITION_6" value="C,C,c,0.00,0.00" type="string" cy:type="String"/>
      <att name="NODE_LABEL" value="11" type="string" cy:type="String"/>
      <att name="NODE_NESTED_NETWORK_IMAGE_VISIBLE" value="true" type="string" cy:type="String"/>
      <att name="NODE_CUSTOMGRAPHICS_POSITION_5" value="C,C,c,0.00,0.00" type="string" cy:type="String"/>
      <att name="NODE_CUSTOMGRAPHICS_POSITION_1" value="C,C,c,0.00,0.00" type="string" cy:type="String"/>
      <att name="NODE_CUSTOMGRAPHICS_POSITION_7" value="C,C,c,0.00,0.00" type="string" cy:type="String"/>
      <att name="NODE_CUSTOMGRAPHICS_6" value="org.cytoscape.ding.customgraphics.NullCustomGraphics,0,[ Remove Graphics ]," type="string" cy:type="String"/>
      <att name="COMPOUND_NODE_PADDING" value="10.0" type="string" cy:type="String"/>
      <att name="NODE_CUSTOMGRAPHICS_3" value="org.cytoscape.ding.customgraphics.NullCustomGraphics,0,[ Remove Graphics ]," type="string" cy:type="String"/>
      <att name="COMPOUND_NODE_SHAPE" value="ROUND_RECTANGLE" type="string" cy:type="String"/>
      <att name="NODE_CUSTOMGRAPHICS_SIZE_2" value="80.61181434599156" type="string" cy:type="String"/>
      <att name="NODE_CUSTOMGRAPHICS_2" value="org.cytoscape.ding.customgraphics.NullCustomGraphics,0,[ Remove Graphics ]," type="string" cy:type="String"/>
      <att name="NODE_LABEL_WIDTH" value="200.0" type="string" cy:type="String"/>
      <att name="NODE_CUSTOMGRAPHICS_SIZE_8" value="80.61181434599156" type="string" cy:type="String"/>
      <att name="NODE_VISIBLE" value="true" type="string" cy:type="String"/>
      <att name="NODE_BORDER_TRANSPARENCY" value="255" type="string" cy:type="String"/>
      <att name="NODE_CUSTOMGRAPHICS_9" value="org.cytoscape.ding.customgraphics.NullCustomGraphics,0,[ Remove Graphics ]," type="string" cy:type="String"/>
      <att name="NODE_CUSTOMGRAPHICS_1" value="org.cytoscape.ding.customgraphics.NullCustomGraphics,0,[ Remove Graphics ]," type="string" cy:type="String"/>
      <att name="NODE_CUSTOMGRAPHICS_POSITION_4" value="C,C,c,0.00,0.00" type="string" cy:type="String"/>
      <att name="NODE_TOOLTIP" value="" type="string" cy:type="String"/>
      <att name="NODE_CUSTOMGRAPHICS_SIZE_3" value="80.61181434599156" type="string" cy:type="String"/>
      <att name="NODE_CUSTOMGRAPHICS_8" value="org.cytoscape.ding.customgraphics.NullCustomGraphics,0,[ Remove Graphics ]," type="string" cy:type="String"/>
      <att name="NODE_CUSTOMGRAPHICS_POSITION_3" value="C,C,c,0.00,0.00" type="string" cy:type="String"/>
      <att name="NODE_CUSTOMGRAPHICS_SIZE_6" value="80.61181434599156" type="string" cy:type="String"/>
      <att name="NODE_CUSTOMGRAPHICS_SIZE_9" value="80.61181434599156" type="string" cy:type="String"/>
      <att name="NODE_TRANSPARENCY" value="255" type="string" cy:type="String"/>
      <att name="NODE_LABEL_TRANSPARENCY" value="255" type="string" cy:type="String"/>
      <att name="NODE_SELECTED" value="false" type="string" cy:type="String"/>
      <att name="NODE_CUSTOMGRAPHICS_SIZE_7" value="80.61181434599156" type="string" cy:type="String"/>
      <att name="NODE_SELECTED_PAINT" value="#FFFF00" type="string" cy:type="String"/>
      <att name="NODE_CUSTOMGRAPHICS_4" value="org.cytoscape.ding.customgraphics.NullCustomGraphics,0,[ Remove Graphics ]," type="string" cy:type="String"/>
      <att name="NODE_DEPTH" value="0.0" type="string" cy:type="String"/>
      <att name="NODE_LABEL_POSITION" value="C,C,c,0.00,0.00" type="string" cy:type="String"/>
      <att name="NODE_BORDER_STROKE" value="SOLID" type="string" cy:type="String"/>
      <att name="NODE_CUSTOMGRAPHICS_SIZE_4" value="80.61181434599156" type="string" cy:type="String"/>
      <att name="NODE_CUSTOMGRAPHICS_SIZE_5" value="80.61181434599156" type="string" cy:type="String"/>
      <att name="NODE_LABEL_COLOR" value="#333333" type="string" cy:type="String"/>
      <att name="NODE_CUSTOMGRAPHICS_5" value="org.cytoscape.ding.customgraphics.NullCustomGraphics,0,[ Remove Graphics ]," type="string" cy:type="String"/>
      <att name="NODE_CUSTOMGRAPHICS_POSITION_8" value="C,C,c,0.00,0.00" type="string" cy:type="String"/>
      <att name="NODE_CUSTOMGRAPHICS_SIZE_1" value="80.61181434599156" type="string" cy:type="String"/>
    </graphics>
  </node>
  <node id="16294" label="EMLSAT00000004077">
    <att name="shared name" value="EMLSAT00000004077" type="string" cy:type="String"/>
    <att name="name" value="EMLSAT00000004077" type="string" cy:type="String"/>
    <att name="selected" value="0" type="boolean" cy:type="Boolean"/>
    <att name="to" value="EMLSAT00000005606" type="string" cy:type="String"/>
    <att name="weight" value="0.0876660947749167" type="real" cy:type="Double"/>
    <att name="K" value="12.7255785162248" type="real" cy:type="Double"/>
    <att name="BC" value="10" type="integer" cy:type="Integer"/>
    <att name="absMM" value="0.881833669416599" type="real" cy:type="Double"/>
    <att name="Phenotype" value="1" type="string" cy:type="String"/>
    <att name="Lethal" value="0" type="boolean" cy:type="Boolean"/>
    <att name="KnownMolt" value="0" type="boolean" cy:type="Boolean"/>
    <att name="DE" value="0" type="boolean" cy:type="Boolean"/>
    <att name="TF" value="0" type="boolean" cy:type="Boolean"/>
    <att name="Annotation" value="RecName: Full=Tetratricopeptide repeat protein 1" type="string" cy:type="String"/>
    <att name="Rank" value="26" type="integer" cy:type="Integer"/>
    <att name="nparalog" value="6" type="integer" cy:type="Integer"/>
    <att name="MM" type="real" cy:type="Double"/>
    <graphics fill="#00CC66" y="561.3531802789582" type="ELLIPSE" outline="#000000" z="0.0" x="462.4303283691406" h="42.320675105485236" w="42.320675105485236" width="0.0">
      <att name="NODE_LABEL_FONT_FACE" value="Dialog.plain,plain,10" type="string" cy:type="String"/>
      <att name="NODE_CUSTOMGRAPHICS_7" value="org.cytoscape.ding.customgraphics.NullCustomGraphics,0,[ Remove Graphics ]," type="string" cy:type="String"/>
      <att name="NODE_CUSTOMGRAPHICS_POSITION_2" value="C,C,c,0.00,0.00" type="string" cy:type="String"/>
      <att name="NODE_CUSTOMGRAPHICS_POSITION_9" value="C,C,c,0.00,0.00" type="string" cy:type="String"/>
      <att name="NODE_LABEL_FONT_SIZE" value="23" type="string" cy:type="String"/>
      <att name="NODE_CUSTOMGRAPHICS_POSITION_6" value="C,C,c,0.00,0.00" type="string" cy:type="String"/>
      <att name="NODE_LABEL" value="26" type="string" cy:type="String"/>
      <att name="NODE_NESTED_NETWORK_IMAGE_VISIBLE" value="true" type="string" cy:type="String"/>
      <att name="NODE_CUSTOMGRAPHICS_POSITION_5" value="C,C,c,0.00,0.00" type="string" cy:type="String"/>
      <att name="NODE_CUSTOMGRAPHICS_POSITION_1" value="C,C,c,0.00,0.00" type="string" cy:type="String"/>
      <att name="NODE_CUSTOMGRAPHICS_POSITION_7" value="C,C,c,0.00,0.00" type="string" cy:type="String"/>
      <att name="NODE_CUSTOMGRAPHICS_6" value="org.cytoscape.ding.customgraphics.NullCustomGraphics,0,[ Remove Graphics ]," type="string" cy:type="String"/>
      <att name="COMPOUND_NODE_PADDING" value="10.0" type="string" cy:type="String"/>
      <att name="NODE_CUSTOMGRAPHICS_3" value="org.cytoscape.ding.customgraphics.NullCustomGraphics,0,[ Remove Graphics ]," type="string" cy:type="String"/>
      <att name="COMPOUND_NODE_SHAPE" value="ROUND_RECTANGLE" type="string" cy:type="String"/>
      <att name="NODE_CUSTOMGRAPHICS_SIZE_2" value="42.320675105485236" type="string" cy:type="String"/>
      <att name="NODE_CUSTOMGRAPHICS_2" value="org.cytoscape.ding.customgraphics.NullCustomGraphics,0,[ Remove Graphics ]," type="string" cy:type="String"/>
      <att name="NODE_LABEL_WIDTH" value="200.0" type="string" cy:type="String"/>
      <att name="NODE_CUSTOMGRAPHICS_SIZE_8" value="42.320675105485236" type="string" cy:type="String"/>
      <att name="NODE_VISIBLE" value="true" type="string" cy:type="String"/>
      <att name="NODE_BORDER_TRANSPARENCY" value="255" type="string" cy:type="String"/>
      <att name="NODE_CUSTOMGRAPHICS_9" value="org.cytoscape.ding.customgraphics.NullCustomGraphics,0,[ Remove Graphics ]," type="string" cy:type="String"/>
      <att name="NODE_CUSTOMGRAPHICS_1" value="org.cytoscape.ding.customgraphics.NullCustomGraphics,0,[ Remove Graphics ]," type="string" cy:type="String"/>
      <att name="NODE_CUSTOMGRAPHICS_POSITION_4" value="C,C,c,0.00,0.00" type="string" cy:type="String"/>
      <att name="NODE_TOOLTIP" value="" type="string" cy:type="String"/>
      <att name="NODE_CUSTOMGRAPHICS_SIZE_3" value="42.320675105485236" type="string" cy:type="String"/>
      <att name="NODE_CUSTOMGRAPHICS_8" value="org.cytoscape.ding.customgraphics.NullCustomGraphics,0,[ Remove Graphics ]," type="string" cy:type="String"/>
      <att name="NODE_CUSTOMGRAPHICS_POSITION_3" value="C,C,c,0.00,0.00" type="string" cy:type="String"/>
      <att name="NODE_CUSTOMGRAPHICS_SIZE_6" value="42.320675105485236" type="string" cy:type="String"/>
      <att name="NODE_CUSTOMGRAPHICS_SIZE_9" value="42.320675105485236" type="string" cy:type="String"/>
      <att name="NODE_TRANSPARENCY" value="255" type="string" cy:type="String"/>
      <att name="NODE_LABEL_TRANSPARENCY" value="255" type="string" cy:type="String"/>
      <att name="NODE_SELECTED" value="false" type="string" cy:type="String"/>
      <att name="NODE_CUSTOMGRAPHICS_SIZE_7" value="42.320675105485236" type="string" cy:type="String"/>
      <att name="NODE_SELECTED_PAINT" value="#FFFF00" type="string" cy:type="String"/>
      <att name="NODE_CUSTOMGRAPHICS_4" value="org.cytoscape.ding.customgraphics.NullCustomGraphics,0,[ Remove Graphics ]," type="string" cy:type="String"/>
      <att name="NODE_DEPTH" value="0.0" type="string" cy:type="String"/>
      <att name="NODE_LABEL_POSITION" value="C,C,c,0.00,0.00" type="string" cy:type="String"/>
      <att name="NODE_BORDER_STROKE" value="SOLID" type="string" cy:type="String"/>
      <att name="NODE_CUSTOMGRAPHICS_SIZE_4" value="42.320675105485236" type="string" cy:type="String"/>
      <att name="NODE_CUSTOMGRAPHICS_SIZE_5" value="42.320675105485236" type="string" cy:type="String"/>
      <att name="NODE_LABEL_COLOR" value="#333333" type="string" cy:type="String"/>
      <att name="NODE_CUSTOMGRAPHICS_5" value="org.cytoscape.ding.customgraphics.NullCustomGraphics,0,[ Remove Graphics ]," type="string" cy:type="String"/>
      <att name="NODE_CUSTOMGRAPHICS_POSITION_8" value="C,C,c,0.00,0.00" type="string" cy:type="String"/>
      <att name="NODE_CUSTOMGRAPHICS_SIZE_1" value="42.320675105485236" type="string" cy:type="String"/>
    </graphics>
  </node>
  <node id="16228" label="EMLSAT00000004656">
    <att name="shared name" value="EMLSAT00000004656" type="string" cy:type="String"/>
    <att name="name" value="EMLSAT00000004656" type="string" cy:type="String"/>
    <att name="selected" value="0" type="boolean" cy:type="Boolean"/>
    <att name="to" value="EMLSAT00000005606" type="string" cy:type="String"/>
    <att name="weight" value="0.0381518616870201" type="real" cy:type="Double"/>
    <att name="K" value="7.88257263581857" type="real" cy:type="Double"/>
    <att name="BC" value="0" type="integer" cy:type="Integer"/>
    <att name="absMM" value="0.846585134094079" type="real" cy:type="Double"/>
    <att name="Phenotype" value="0" type="string" cy:type="String"/>
    <att name="Lethal" value="0" type="boolean" cy:type="Boolean"/>
    <att name="KnownMolt" value="0" type="boolean" cy:type="Boolean"/>
    <att name="DE" value="0" type="boolean" cy:type="Boolean"/>
    <att name="TF" value="0" type="boolean" cy:type="Boolean"/>
    <att name="Annotation" value="RecName: Full=WD repeat-containing protein 44" type="string" cy:type="String"/>
    <att name="Rank" value="57" type="integer" cy:type="Integer"/>
    <att name="nparalog" value="8" type="integer" cy:type="Integer"/>
    <att name="MM" type="real" cy:type="Double"/>
    <graphics fill="#00CC66" y="802.0" type="ELLIPSE" outline="#000000" z="0.0" x="534.0" h="40.0" w="40.0" width="0.0">
      <att name="NODE_LABEL_FONT_FACE" value="Dialog.plain,plain,10" type="string" cy:type="String"/>
      <att name="NODE_CUSTOMGRAPHICS_7" value="org.cytoscape.ding.customgraphics.NullCustomGraphics,0,[ Remove Graphics ]," type="string" cy:type="String"/>
      <att name="NODE_CUSTOMGRAPHICS_POSITION_2" value="C,C,c,0.00,0.00" type="string" cy:type="String"/>
      <att name="NODE_CUSTOMGRAPHICS_POSITION_9" value="C,C,c,0.00,0.00" type="string" cy:type="String"/>
      <att name="NODE_LABEL_FONT_SIZE" value="15" type="string" cy:type="String"/>
      <att name="NODE_CUSTOMGRAPHICS_POSITION_6" value="C,C,c,0.00,0.00" type="string" cy:type="String"/>
      <att name="NODE_LABEL" value="57" type="string" cy:type="String"/>
      <att name="NODE_NESTED_NETWORK_IMAGE_VISIBLE" value="true" type="string" cy:type="String"/>
      <att name="NODE_CUSTOMGRAPHICS_POSITION_5" value="C,C,c,0.00,0.00" type="string" cy:type="String"/>
      <att name="NODE_CUSTOMGRAPHICS_POSITION_1" value="C,C,c,0.00,0.00" type="string" cy:type="String"/>
      <att name="NODE_CUSTOMGRAPHICS_POSITION_7" value="C,C,c,0.00,0.00" type="string" cy:type="String"/>
      <att name="NODE_CUSTOMGRAPHICS_6" value="org.cytoscape.ding.customgraphics.NullCustomGraphics,0,[ Remove Graphics ]," type="string" cy:type="String"/>
      <att name="COMPOUND_NODE_PADDING" value="10.0" type="string" cy:type="String"/>
      <att name="NODE_CUSTOMGRAPHICS_3" value="org.cytoscape.ding.customgraphics.NullCustomGraphics,0,[ Remove Graphics ]," type="string" cy:type="String"/>
      <att name="COMPOUND_NODE_SHAPE" value="ROUND_RECTANGLE" type="string" cy:type="String"/>
      <att name="NODE_CUSTOMGRAPHICS_SIZE_2" value="40.0" type="string" cy:type="String"/>
      <att name="NODE_CUSTOMGRAPHICS_2" value="org.cytoscape.ding.customgraphics.NullCustomGraphics,0,[ Remove Graphics ]," type="string" cy:type="String"/>
      <att name="NODE_LABEL_WIDTH" value="200.0" type="string" cy:type="String"/>
      <att name="NODE_CUSTOMGRAPHICS_SIZE_8" value="40.0" type="string" cy:type="String"/>
      <att name="NODE_VISIBLE" value="true" type="string" cy:type="String"/>
      <att name="NODE_BORDER_TRANSPARENCY" value="255" type="string" cy:type="String"/>
      <att name="NODE_CUSTOMGRAPHICS_9" value="org.cytoscape.ding.customgraphics.NullCustomGraphics,0,[ Remove Graphics ]," type="string" cy:type="String"/>
      <att name="NODE_CUSTOMGRAPHICS_1" value="org.cytoscape.ding.customgraphics.NullCustomGraphics,0,[ Remove Graphics ]," type="string" cy:type="String"/>
      <att name="NODE_CUSTOMGRAPHICS_POSITION_4" value="C,C,c,0.00,0.00" type="string" cy:type="String"/>
      <att name="NODE_TOOLTIP" value="" type="string" cy:type="String"/>
      <att name="NODE_CUSTOMGRAPHICS_SIZE_3" value="40.0" type="string" cy:type="String"/>
      <att name="NODE_CUSTOMGRAPHICS_8" value="org.cytoscape.ding.customgraphics.NullCustomGraphics,0,[ Remove Graphics ]," type="string" cy:type="String"/>
      <att name="NODE_CUSTOMGRAPHICS_POSITION_3" value="C,C,c,0.00,0.00" type="string" cy:type="String"/>
      <att name="NODE_CUSTOMGRAPHICS_SIZE_6" value="40.0" type="string" cy:type="String"/>
      <att name="NODE_CUSTOMGRAPHICS_SIZE_9" value="40.0" type="string" cy:type="String"/>
      <att name="NODE_TRANSPARENCY" value="255" type="string" cy:type="String"/>
      <att name="NODE_LABEL_TRANSPARENCY" value="255" type="string" cy:type="String"/>
      <att name="NODE_SELECTED" value="false" type="string" cy:type="String"/>
      <att name="NODE_CUSTOMGRAPHICS_SIZE_7" value="40.0" type="string" cy:type="String"/>
      <att name="NODE_SELECTED_PAINT" value="#FFFF00" type="string" cy:type="String"/>
      <att name="NODE_CUSTOMGRAPHICS_4" value="org.cytoscape.ding.customgraphics.NullCustomGraphics,0,[ Remove Graphics ]," type="string" cy:type="String"/>
      <att name="NODE_DEPTH" value="0.0" type="string" cy:type="String"/>
      <att name="NODE_LABEL_POSITION" value="C,C,c,0.00,0.00" type="string" cy:type="String"/>
      <att name="NODE_BORDER_STROKE" value="SOLID" type="string" cy:type="String"/>
      <att name="NODE_CUSTOMGRAPHICS_SIZE_4" value="40.0" type="string" cy:type="String"/>
      <att name="NODE_CUSTOMGRAPHICS_SIZE_5" value="40.0" type="string" cy:type="String"/>
      <att name="NODE_LABEL_COLOR" value="#333333" type="string" cy:type="String"/>
      <att name="NODE_CUSTOMGRAPHICS_5" value="org.cytoscape.ding.customgraphics.NullCustomGraphics,0,[ Remove Graphics ]," type="string" cy:type="String"/>
      <att name="NODE_CUSTOMGRAPHICS_POSITION_8" value="C,C,c,0.00,0.00" type="string" cy:type="String"/>
      <att name="NODE_CUSTOMGRAPHICS_SIZE_1" value="40.0" type="string" cy:type="String"/>
    </graphics>
  </node>
  <node id="16163" label="EMLSAT00000011662">
    <att name="shared name" value="EMLSAT00000011662" type="string" cy:type="String"/>
    <att name="name" value="EMLSAT00000011662" type="string" cy:type="String"/>
    <att name="selected" value="0" type="boolean" cy:type="Boolean"/>
    <att name="to" value="EMLSAT00000005606" type="string" cy:type="String"/>
    <att name="weight" value="0.566927121756002" type="real" cy:type="Double"/>
    <att name="K" value="13.8476449594566" type="real" cy:type="Double"/>
    <att name="BC" value="21" type="integer" cy:type="Integer"/>
    <att name="absMM" value="0.902460209040148" type="real" cy:type="Double"/>
    <att name="Phenotype" value="6" type="string" cy:type="String"/>
    <att name="Lethal" value="0" type="boolean" cy:type="Boolean"/>
    <att name="KnownMolt" value="0" type="boolean" cy:type="Boolean"/>
    <att name="DE" value="0" type="boolean" cy:type="Boolean"/>
    <att name="TF" value="1" type="boolean" cy:type="Boolean"/>
    <att name="Annotation" value="RecName: Full=Mediator of RNA polymerase II transcription subunit 6" type="string" cy:type="String"/>
    <att name="Rank" value="18" type="integer" cy:type="Integer"/>
    <att name="nparalog" value="0" type="integer" cy:type="Integer"/>
    <att name="MM" type="real" cy:type="Double"/>
    <graphics fill="#FF0000" y="247.28407587790974" type="ELLIPSE" outline="#000000" z="0.0" x="577.0" h="44.87341772151898" w="44.87341772151898" width="0.0">
      <att name="NODE_LABEL_FONT_FACE" value="Dialog.plain,plain,10" type="string" cy:type="String"/>
      <att name="NODE_CUSTOMGRAPHICS_7" value="org.cytoscape.ding.customgraphics.NullCustomGraphics,0,[ Remove Graphics ]," type="string" cy:type="String"/>
      <att name="NODE_CUSTOMGRAPHICS_POSITION_2" value="C,C,c,0.00,0.00" type="string" cy:type="String"/>
      <att name="NODE_CUSTOMGRAPHICS_POSITION_9" value="C,C,c,0.00,0.00" type="string" cy:type="String"/>
      <att name="NODE_LABEL_FONT_SIZE" value="25" type="string" cy:type="String"/>
      <att name="NODE_CUSTOMGRAPHICS_POSITION_6" value="C,C,c,0.00,0.00" type="string" cy:type="String"/>
      <att name="NODE_LABEL" value="18" type="string" cy:type="String"/>
      <att name="NODE_NESTED_NETWORK_IMAGE_VISIBLE" value="true" type="string" cy:type="String"/>
      <att name="NODE_CUSTOMGRAPHICS_POSITION_5" value="C,C,c,0.00,0.00" type="string" cy:type="String"/>
      <att name="NODE_CUSTOMGRAPHICS_POSITION_1" value="C,C,c,0.00,0.00" type="string" cy:type="String"/>
      <att name="NODE_CUSTOMGRAPHICS_POSITION_7" value="C,C,c,0.00,0.00" type="string" cy:type="String"/>
      <att name="NODE_CUSTOMGRAPHICS_6" value="org.cytoscape.ding.customgraphics.NullCustomGraphics,0,[ Remove Graphics ]," type="string" cy:type="String"/>
      <att name="COMPOUND_NODE_PADDING" value="10.0" type="string" cy:type="String"/>
      <att name="NODE_CUSTOMGRAPHICS_3" value="org.cytoscape.ding.customgraphics.NullCustomGraphics,0,[ Remove Graphics ]," type="string" cy:type="String"/>
      <att name="COMPOUND_NODE_SHAPE" value="ROUND_RECTANGLE" type="string" cy:type="String"/>
      <att name="NODE_CUSTOMGRAPHICS_SIZE_2" value="44.87341772151898" type="string" cy:type="String"/>
      <att name="NODE_CUSTOMGRAPHICS_2" value="org.cytoscape.ding.customgraphics.NullCustomGraphics,0,[ Remove Graphics ]," type="string" cy:type="String"/>
      <att name="NODE_LABEL_WIDTH" value="200.0" type="string" cy:type="String"/>
      <att name="NODE_CUSTOMGRAPHICS_SIZE_8" value="44.87341772151898" type="string" cy:type="String"/>
      <att name="NODE_VISIBLE" value="true" type="string" cy:type="String"/>
      <att name="NODE_BORDER_TRANSPARENCY" value="255" type="string" cy:type="String"/>
      <att name="NODE_CUSTOMGRAPHICS_9" value="org.cytoscape.ding.customgraphics.NullCustomGraphics,0,[ Remove Graphics ]," type="string" cy:type="String"/>
      <att name="NODE_CUSTOMGRAPHICS_1" value="org.cytoscape.ding.customgraphics.NullCustomGraphics,0,[ Remove Graphics ]," type="string" cy:type="String"/>
      <att name="NODE_CUSTOMGRAPHICS_POSITION_4" value="C,C,c,0.00,0.00" type="string" cy:type="String"/>
      <att name="NODE_TOOLTIP" value="" type="string" cy:type="String"/>
      <att name="NODE_CUSTOMGRAPHICS_SIZE_3" value="44.87341772151898" type="string" cy:type="String"/>
      <att name="NODE_CUSTOMGRAPHICS_8" value="org.cytoscape.ding.customgraphics.NullCustomGraphics,0,[ Remove Graphics ]," type="string" cy:type="String"/>
      <att name="NODE_CUSTOMGRAPHICS_POSITION_3" value="C,C,c,0.00,0.00" type="string" cy:type="String"/>
      <att name="NODE_CUSTOMGRAPHICS_SIZE_6" value="44.87341772151898" type="string" cy:type="String"/>
      <att name="NODE_CUSTOMGRAPHICS_SIZE_9" value="44.87341772151898" type="string" cy:type="String"/>
      <att name="NODE_TRANSPARENCY" value="255" type="string" cy:type="String"/>
      <att name="NODE_LABEL_TRANSPARENCY" value="255" type="string" cy:type="String"/>
      <att name="NODE_SELECTED" value="false" type="string" cy:type="String"/>
      <att name="NODE_CUSTOMGRAPHICS_SIZE_7" value="44.87341772151898" type="string" cy:type="String"/>
      <att name="NODE_SELECTED_PAINT" value="#FFFF00" type="string" cy:type="String"/>
      <att name="NODE_CUSTOMGRAPHICS_4" value="org.cytoscape.ding.customgraphics.NullCustomGraphics,0,[ Remove Graphics ]," type="string" cy:type="String"/>
      <att name="NODE_DEPTH" value="0.0" type="string" cy:type="String"/>
      <att name="NODE_LABEL_POSITION" value="C,C,c,0.00,0.00" type="string" cy:type="String"/>
      <att name="NODE_BORDER_STROKE" value="SOLID" type="string" cy:type="String"/>
      <att name="NODE_CUSTOMGRAPHICS_SIZE_4" value="44.87341772151898" type="string" cy:type="String"/>
      <att name="NODE_CUSTOMGRAPHICS_SIZE_5" value="44.87341772151898" type="string" cy:type="String"/>
      <att name="NODE_LABEL_COLOR" value="#333333" type="string" cy:type="String"/>
      <att name="NODE_CUSTOMGRAPHICS_5" value="org.cytoscape.ding.customgraphics.NullCustomGraphics,0,[ Remove Graphics ]," type="string" cy:type="String"/>
      <att name="NODE_CUSTOMGRAPHICS_POSITION_8" value="C,C,c,0.00,0.00" type="string" cy:type="String"/>
      <att name="NODE_CUSTOMGRAPHICS_SIZE_1" value="44.87341772151898" type="string" cy:type="String"/>
    </graphics>
  </node>
  <node id="16099" label="EMLSAT00000009953">
    <att name="shared name" value="EMLSAT00000009953" type="string" cy:type="String"/>
    <att name="name" value="EMLSAT00000009953" type="string" cy:type="String"/>
    <att name="selected" value="0" type="boolean" cy:type="Boolean"/>
    <att name="to" value="EMLSAT00000005606" type="string" cy:type="String"/>
    <att name="weight" value="0.0170132557364164" type="real" cy:type="Double"/>
    <att name="K" value="2.15953458140919" type="real" cy:type="Double"/>
    <att name="BC" value="0" type="integer" cy:type="Integer"/>
    <att name="absMM" value="0.660468710516882" type="real" cy:type="Double"/>
    <att name="Phenotype" value="NA_ID" type="string" cy:type="String"/>
    <att name="Lethal" value="0" type="boolean" cy:type="Boolean"/>
    <att name="KnownMolt" value="0" type="boolean" cy:type="Boolean"/>
    <att name="DE" value="0" type="boolean" cy:type="Boolean"/>
    <att name="TF" value="0" type="boolean" cy:type="Boolean"/>
    <att name="Annotation" value="NA" type="string" cy:type="String"/>
    <att name="Rank" value="78" type="integer" cy:type="Integer"/>
    <att name="nparalog" value="0" type="integer" cy:type="Integer"/>
    <att name="MM" type="real" cy:type="Double"/>
    <graphics fill="#00CC66" y="961.0" type="ELLIPSE" outline="#000000" z="0.0" x="150.0" h="40.0" w="40.0" width="0.0">
      <att name="NODE_LABEL_FONT_FACE" value="Dialog.plain,plain,10" type="string" cy:type="String"/>
      <att name="NODE_CUSTOMGRAPHICS_7" value="org.cytoscape.ding.customgraphics.NullCustomGraphics,0,[ Remove Graphics ]," type="string" cy:type="String"/>
      <att name="NODE_CUSTOMGRAPHICS_POSITION_2" value="C,C,c,0.00,0.00" type="string" cy:type="String"/>
      <att name="NODE_CUSTOMGRAPHICS_POSITION_9" value="C,C,c,0.00,0.00" type="string" cy:type="String"/>
      <att name="NODE_LABEL_FONT_SIZE" value="9" type="string" cy:type="String"/>
      <att name="NODE_CUSTOMGRAPHICS_POSITION_6" value="C,C,c,0.00,0.00" type="string" cy:type="String"/>
      <att name="NODE_LABEL" value="78" type="string" cy:type="String"/>
      <att name="NODE_NESTED_NETWORK_IMAGE_VISIBLE" value="true" type="string" cy:type="String"/>
      <att name="NODE_CUSTOMGRAPHICS_POSITION_5" value="C,C,c,0.00,0.00" type="string" cy:type="String"/>
      <att name="NODE_CUSTOMGRAPHICS_POSITION_1" value="C,C,c,0.00,0.00" type="string" cy:type="String"/>
      <att name="NODE_CUSTOMGRAPHICS_POSITION_7" value="C,C,c,0.00,0.00" type="string" cy:type="String"/>
      <att name="NODE_CUSTOMGRAPHICS_6" value="org.cytoscape.ding.customgraphics.NullCustomGraphics,0,[ Remove Graphics ]," type="string" cy:type="String"/>
      <att name="COMPOUND_NODE_PADDING" value="10.0" type="string" cy:type="String"/>
      <att name="NODE_CUSTOMGRAPHICS_3" value="org.cytoscape.ding.customgraphics.NullCustomGraphics,0,[ Remove Graphics ]," type="string" cy:type="String"/>
      <att name="COMPOUND_NODE_SHAPE" value="ROUND_RECTANGLE" type="string" cy:type="String"/>
      <att name="NODE_CUSTOMGRAPHICS_SIZE_2" value="40.0" type="string" cy:type="String"/>
      <att name="NODE_CUSTOMGRAPHICS_2" value="org.cytoscape.ding.customgraphics.NullCustomGraphics,0,[ Remove Graphics ]," type="string" cy:type="String"/>
      <att name="NODE_LABEL_WIDTH" value="200.0" type="string" cy:type="String"/>
      <att name="NODE_CUSTOMGRAPHICS_SIZE_8" value="40.0" type="string" cy:type="String"/>
      <att name="NODE_VISIBLE" value="true" type="string" cy:type="String"/>
      <att name="NODE_BORDER_TRANSPARENCY" value="255" type="string" cy:type="String"/>
      <att name="NODE_CUSTOMGRAPHICS_9" value="org.cytoscape.ding.customgraphics.NullCustomGraphics,0,[ Remove Graphics ]," type="string" cy:type="String"/>
      <att name="NODE_CUSTOMGRAPHICS_1" value="org.cytoscape.ding.customgraphics.NullCustomGraphics,0,[ Remove Graphics ]," type="string" cy:type="String"/>
      <att name="NODE_CUSTOMGRAPHICS_POSITION_4" value="C,C,c,0.00,0.00" type="string" cy:type="String"/>
      <att name="NODE_TOOLTIP" value="" type="string" cy:type="String"/>
      <att name="NODE_CUSTOMGRAPHICS_SIZE_3" value="40.0" type="string" cy:type="String"/>
      <att name="NODE_CUSTOMGRAPHICS_8" value="org.cytoscape.ding.customgraphics.NullCustomGraphics,0,[ Remove Graphics ]," type="string" cy:type="String"/>
      <att name="NODE_CUSTOMGRAPHICS_POSITION_3" value="C,C,c,0.00,0.00" type="string" cy:type="String"/>
      <att name="NODE_CUSTOMGRAPHICS_SIZE_6" value="40.0" type="string" cy:type="String"/>
      <att name="NODE_CUSTOMGRAPHICS_SIZE_9" value="40.0" type="string" cy:type="String"/>
      <att name="NODE_TRANSPARENCY" value="255" type="string" cy:type="String"/>
      <att name="NODE_LABEL_TRANSPARENCY" value="255" type="string" cy:type="String"/>
      <att name="NODE_SELECTED" value="false" type="string" cy:type="String"/>
      <att name="NODE_CUSTOMGRAPHICS_SIZE_7" value="40.0" type="string" cy:type="String"/>
      <att name="NODE_SELECTED_PAINT" value="#FFFF00" type="string" cy:type="String"/>
      <att name="NODE_CUSTOMGRAPHICS_4" value="org.cytoscape.ding.customgraphics.NullCustomGraphics,0,[ Remove Graphics ]," type="string" cy:type="String"/>
      <att name="NODE_DEPTH" value="0.0" type="string" cy:type="String"/>
      <att name="NODE_LABEL_POSITION" value="C,C,c,0.00,0.00" type="string" cy:type="String"/>
      <att name="NODE_BORDER_STROKE" value="SOLID" type="string" cy:type="String"/>
      <att name="NODE_CUSTOMGRAPHICS_SIZE_4" value="40.0" type="string" cy:type="String"/>
      <att name="NODE_CUSTOMGRAPHICS_SIZE_5" value="40.0" type="string" cy:type="String"/>
      <att name="NODE_LABEL_COLOR" value="#333333" type="string" cy:type="String"/>
      <att name="NODE_CUSTOMGRAPHICS_5" value="org.cytoscape.ding.customgraphics.NullCustomGraphics,0,[ Remove Graphics ]," type="string" cy:type="String"/>
      <att name="NODE_CUSTOMGRAPHICS_POSITION_8" value="C,C,c,0.00,0.00" type="string" cy:type="String"/>
      <att name="NODE_CUSTOMGRAPHICS_SIZE_1" value="40.0" type="string" cy:type="String"/>
    </graphics>
  </node>
  <node id="16036" label="EMLSAT00000008890">
    <att name="shared name" value="EMLSAT00000008890" type="string" cy:type="String"/>
    <att name="name" value="EMLSAT00000008890" type="string" cy:type="String"/>
    <att name="selected" value="0" type="boolean" cy:type="Boolean"/>
    <att name="to" value="EMLSAT00000005606" type="string" cy:type="String"/>
    <att name="weight" value="0.0719625952355067" type="real" cy:type="Double"/>
    <att name="K" value="8.25497383073352" type="real" cy:type="Double"/>
    <att name="BC" value="0" type="integer" cy:type="Integer"/>
    <att name="absMM" value="0.80518220616929" type="real" cy:type="Double"/>
    <att name="Phenotype" value="22" type="string" cy:type="String"/>
    <att name="Lethal" value="1" type="boolean" cy:type="Boolean"/>
    <att name="KnownMolt" value="0" type="boolean" cy:type="Boolean"/>
    <att name="DE" value="1" type="boolean" cy:type="Boolean"/>
    <att name="TF" value="0" type="boolean" cy:type="Boolean"/>
    <att name="Annotation" value="RecName: Full=26S protease regulatory subunit 4" type="string" cy:type="String"/>
    <att name="Rank" value="59" type="integer" cy:type="Integer"/>
    <att name="nparalog" value="25" type="integer" cy:type="Integer"/>
    <att name="MM" type="real" cy:type="Double"/>
    <graphics fill="#00CC66" y="136.30333432249142" type="DIAMOND" outline="#000000" z="0.0" x="659.5656127929688" h="40.0" w="40.0" width="0.0">
      <att name="NODE_LABEL_FONT_FACE" value="Dialog.plain,plain,10" type="string" cy:type="String"/>
      <att name="NODE_CUSTOMGRAPHICS_7" value="org.cytoscape.ding.customgraphics.NullCustomGraphics,0,[ Remove Graphics ]," type="string" cy:type="String"/>
      <att name="NODE_CUSTOMGRAPHICS_POSITION_2" value="C,C,c,0.00,0.00" type="string" cy:type="String"/>
      <att name="NODE_CUSTOMGRAPHICS_POSITION_9" value="C,C,c,0.00,0.00" type="string" cy:type="String"/>
      <att name="NODE_LABEL_FONT_SIZE" value="14" type="string" cy:type="String"/>
      <att name="NODE_CUSTOMGRAPHICS_POSITION_6" value="C,C,c,0.00,0.00" type="string" cy:type="String"/>
      <att name="NODE_LABEL" value="59" type="string" cy:type="String"/>
      <att name="NODE_NESTED_NETWORK_IMAGE_VISIBLE" value="true" type="string" cy:type="String"/>
      <att name="NODE_CUSTOMGRAPHICS_POSITION_5" value="C,C,c,0.00,0.00" type="string" cy:type="String"/>
      <att name="NODE_CUSTOMGRAPHICS_POSITION_1" value="C,C,c,0.00,0.00" type="string" cy:type="String"/>
      <att name="NODE_CUSTOMGRAPHICS_POSITION_7" value="C,C,c,0.00,0.00" type="string" cy:type="String"/>
      <att name="NODE_CUSTOMGRAPHICS_6" value="org.cytoscape.ding.customgraphics.NullCustomGraphics,0,[ Remove Graphics ]," type="string" cy:type="String"/>
      <att name="COMPOUND_NODE_PADDING" value="10.0" type="string" cy:type="String"/>
      <att name="NODE_CUSTOMGRAPHICS_3" value="org.cytoscape.ding.customgraphics.NullCustomGraphics,0,[ Remove Graphics ]," type="string" cy:type="String"/>
      <att name="COMPOUND_NODE_SHAPE" value="ROUND_RECTANGLE" type="string" cy:type="String"/>
      <att name="NODE_CUSTOMGRAPHICS_SIZE_2" value="40.0" type="string" cy:type="String"/>
      <att name="NODE_CUSTOMGRAPHICS_2" value="org.cytoscape.ding.customgraphics.NullCustomGraphics,0,[ Remove Graphics ]," type="string" cy:type="String"/>
      <att name="NODE_LABEL_WIDTH" value="200.0" type="string" cy:type="String"/>
      <att name="NODE_CUSTOMGRAPHICS_SIZE_8" value="40.0" type="string" cy:type="String"/>
      <att name="NODE_VISIBLE" value="true" type="string" cy:type="String"/>
      <att name="NODE_BORDER_TRANSPARENCY" value="255" type="string" cy:type="String"/>
      <att name="NODE_CUSTOMGRAPHICS_9" value="org.cytoscape.ding.customgraphics.NullCustomGraphics,0,[ Remove Graphics ]," type="string" cy:type="String"/>
      <att name="NODE_CUSTOMGRAPHICS_1" value="org.cytoscape.ding.customgraphics.NullCustomGraphics,0,[ Remove Graphics ]," type="string" cy:type="String"/>
      <att name="NODE_CUSTOMGRAPHICS_POSITION_4" value="C,C,c,0.00,0.00" type="string" cy:type="String"/>
      <att name="NODE_TOOLTIP" value="" type="string" cy:type="String"/>
      <att name="NODE_CUSTOMGRAPHICS_SIZE_3" value="40.0" type="string" cy:type="String"/>
      <att name="NODE_CUSTOMGRAPHICS_8" value="org.cytoscape.ding.customgraphics.NullCustomGraphics,0,[ Remove Graphics ]," type="string" cy:type="String"/>
      <att name="NODE_CUSTOMGRAPHICS_POSITION_3" value="C,C,c,0.00,0.00" type="string" cy:type="String"/>
      <att name="NODE_CUSTOMGRAPHICS_SIZE_6" value="40.0" type="string" cy:type="String"/>
      <att name="NODE_CUSTOMGRAPHICS_SIZE_9" value="40.0" type="string" cy:type="String"/>
      <att name="NODE_TRANSPARENCY" value="255" type="string" cy:type="String"/>
      <att name="NODE_LABEL_TRANSPARENCY" value="255" type="string" cy:type="String"/>
      <att name="NODE_SELECTED" value="false" type="string" cy:type="String"/>
      <att name="NODE_CUSTOMGRAPHICS_SIZE_7" value="40.0" type="string" cy:type="String"/>
      <att name="NODE_SELECTED_PAINT" value="#FFFF00" type="string" cy:type="String"/>
      <att name="NODE_CUSTOMGRAPHICS_4" value="org.cytoscape.ding.customgraphics.NullCustomGraphics,0,[ Remove Graphics ]," type="string" cy:type="String"/>
      <att name="NODE_DEPTH" value="0.0" type="string" cy:type="String"/>
      <att name="NODE_LABEL_POSITION" value="C,C,c,0.00,0.00" type="string" cy:type="String"/>
      <att name="NODE_BORDER_STROKE" value="SOLID" type="string" cy:type="String"/>
      <att name="NODE_CUSTOMGRAPHICS_SIZE_4" value="40.0" type="string" cy:type="String"/>
      <att name="NODE_CUSTOMGRAPHICS_SIZE_5" value="40.0" type="string" cy:type="String"/>
      <att name="NODE_LABEL_COLOR" value="#333333" type="string" cy:type="String"/>
      <att name="NODE_CUSTOMGRAPHICS_5" value="org.cytoscape.ding.customgraphics.NullCustomGraphics,0,[ Remove Graphics ]," type="string" cy:type="String"/>
      <att name="NODE_CUSTOMGRAPHICS_POSITION_8" value="C,C,c,0.00,0.00" type="string" cy:type="String"/>
      <att name="NODE_CUSTOMGRAPHICS_SIZE_1" value="40.0" type="string" cy:type="String"/>
    </graphics>
  </node>
  <node id="15974" label="EMLSAT00000005374">
    <att name="shared name" value="EMLSAT00000005374" type="string" cy:type="String"/>
    <att name="name" value="EMLSAT00000005374" type="string" cy:type="String"/>
    <att name="selected" value="0" type="boolean" cy:type="Boolean"/>
    <att name="to" value="EMLSAT00000005606" type="string" cy:type="String"/>
    <att name="weight" value="0.180299511700496" type="real" cy:type="Double"/>
    <att name="K" value="11.9765436653058" type="real" cy:type="Double"/>
    <att name="BC" value="21" type="integer" cy:type="Integer"/>
    <att name="absMM" value="0.902193206352225" type="real" cy:type="Double"/>
    <att name="Phenotype" value="0" type="string" cy:type="String"/>
    <att name="Lethal" value="0" type="boolean" cy:type="Boolean"/>
    <att name="KnownMolt" value="0" type="boolean" cy:type="Boolean"/>
    <att name="DE" value="0" type="boolean" cy:type="Boolean"/>
    <att name="TF" value="0" type="boolean" cy:type="Boolean"/>
    <att name="Annotation" value="RecName: Full=Cytochrome P450 302a1, mitochondrial" type="string" cy:type="String"/>
    <att name="Rank" value="24" type="integer" cy:type="Integer"/>
    <att name="nparalog" value="15" type="integer" cy:type="Integer"/>
    <att name="MM" type="real" cy:type="Double"/>
    <graphics fill="#00CC66" y="464.8243612811371" type="ELLIPSE" outline="#000000" z="0.0" x="396.97918701171875" h="44.87341772151898" w="44.87341772151898" width="0.0">
      <att name="NODE_LABEL_FONT_FACE" value="Dialog.plain,plain,10" type="string" cy:type="String"/>
      <att name="NODE_CUSTOMGRAPHICS_7" value="org.cytoscape.ding.customgraphics.NullCustomGraphics,0,[ Remove Graphics ]," type="string" cy:type="String"/>
      <att name="NODE_CUSTOMGRAPHICS_POSITION_2" value="C,C,c,0.00,0.00" type="string" cy:type="String"/>
      <att name="NODE_CUSTOMGRAPHICS_POSITION_9" value="C,C,c,0.00,0.00" type="string" cy:type="String"/>
      <att name="NODE_LABEL_FONT_SIZE" value="24" type="string" cy:type="String"/>
      <att name="NODE_CUSTOMGRAPHICS_POSITION_6" value="C,C,c,0.00,0.00" type="string" cy:type="String"/>
      <att name="NODE_LABEL" value="24" type="string" cy:type="String"/>
      <att name="NODE_NESTED_NETWORK_IMAGE_VISIBLE" value="true" type="string" cy:type="String"/>
      <att name="NODE_CUSTOMGRAPHICS_POSITION_5" value="C,C,c,0.00,0.00" type="string" cy:type="String"/>
      <att name="NODE_CUSTOMGRAPHICS_POSITION_1" value="C,C,c,0.00,0.00" type="string" cy:type="String"/>
      <att name="NODE_CUSTOMGRAPHICS_POSITION_7" value="C,C,c,0.00,0.00" type="string" cy:type="String"/>
      <att name="NODE_CUSTOMGRAPHICS_6" value="org.cytoscape.ding.customgraphics.NullCustomGraphics,0,[ Remove Graphics ]," type="string" cy:type="String"/>
      <att name="COMPOUND_NODE_PADDING" value="10.0" type="string" cy:type="String"/>
      <att name="NODE_CUSTOMGRAPHICS_3" value="org.cytoscape.ding.customgraphics.NullCustomGraphics,0,[ Remove Graphics ]," type="string" cy:type="String"/>
      <att name="COMPOUND_NODE_SHAPE" value="ROUND_RECTANGLE" type="string" cy:type="String"/>
      <att name="NODE_CUSTOMGRAPHICS_SIZE_2" value="44.87341772151898" type="string" cy:type="String"/>
      <att name="NODE_CUSTOMGRAPHICS_2" value="org.cytoscape.ding.customgraphics.NullCustomGraphics,0,[ Remove Graphics ]," type="string" cy:type="String"/>
      <att name="NODE_LABEL_WIDTH" value="200.0" type="string" cy:type="String"/>
      <att name="NODE_CUSTOMGRAPHICS_SIZE_8" value="44.87341772151898" type="string" cy:type="String"/>
      <att name="NODE_VISIBLE" value="true" type="string" cy:type="String"/>
      <att name="NODE_BORDER_TRANSPARENCY" value="255" type="string" cy:type="String"/>
      <att name="NODE_CUSTOMGRAPHICS_9" value="org.cytoscape.ding.customgraphics.NullCustomGraphics,0,[ Remove Graphics ]," type="string" cy:type="String"/>
      <att name="NODE_CUSTOMGRAPHICS_1" value="org.cytoscape.ding.customgraphics.NullCustomGraphics,0,[ Remove Graphics ]," type="string" cy:type="String"/>
      <att name="NODE_CUSTOMGRAPHICS_POSITION_4" value="C,C,c,0.00,0.00" type="string" cy:type="String"/>
      <att name="NODE_TOOLTIP" value="" type="string" cy:type="String"/>
      <att name="NODE_CUSTOMGRAPHICS_SIZE_3" value="44.87341772151898" type="string" cy:type="String"/>
      <att name="NODE_CUSTOMGRAPHICS_8" value="org.cytoscape.ding.customgraphics.NullCustomGraphics,0,[ Remove Graphics ]," type="string" cy:type="String"/>
      <att name="NODE_CUSTOMGRAPHICS_POSITION_3" value="C,C,c,0.00,0.00" type="string" cy:type="String"/>
      <att name="NODE_CUSTOMGRAPHICS_SIZE_6" value="44.87341772151898" type="string" cy:type="String"/>
      <att name="NODE_CUSTOMGRAPHICS_SIZE_9" value="44.87341772151898" type="string" cy:type="String"/>
      <att name="NODE_TRANSPARENCY" value="255" type="string" cy:type="String"/>
      <att name="NODE_LABEL_TRANSPARENCY" value="255" type="string" cy:type="String"/>
      <att name="NODE_SELECTED" value="false" type="string" cy:type="String"/>
      <att name="NODE_CUSTOMGRAPHICS_SIZE_7" value="44.87341772151898" type="string" cy:type="String"/>
      <att name="NODE_SELECTED_PAINT" value="#FFFF00" type="string" cy:type="String"/>
      <att name="NODE_CUSTOMGRAPHICS_4" value="org.cytoscape.ding.customgraphics.NullCustomGraphics,0,[ Remove Graphics ]," type="string" cy:type="String"/>
      <att name="NODE_DEPTH" value="0.0" type="string" cy:type="String"/>
      <att name="NODE_LABEL_POSITION" value="C,C,c,0.00,0.00" type="string" cy:type="String"/>
      <att name="NODE_BORDER_STROKE" value="SOLID" type="string" cy:type="String"/>
      <att name="NODE_CUSTOMGRAPHICS_SIZE_4" value="44.87341772151898" type="string" cy:type="String"/>
      <att name="NODE_CUSTOMGRAPHICS_SIZE_5" value="44.87341772151898" type="string" cy:type="String"/>
      <att name="NODE_LABEL_COLOR" value="#333333" type="string" cy:type="String"/>
      <att name="NODE_CUSTOMGRAPHICS_5" value="org.cytoscape.ding.customgraphics.NullCustomGraphics,0,[ Remove Graphics ]," type="string" cy:type="String"/>
      <att name="NODE_CUSTOMGRAPHICS_POSITION_8" value="C,C,c,0.00,0.00" type="string" cy:type="String"/>
      <att name="NODE_CUSTOMGRAPHICS_SIZE_1" value="44.87341772151898" type="string" cy:type="String"/>
    </graphics>
  </node>
  <node id="15913" label="EMLSAT00000005733">
    <att name="shared name" value="EMLSAT00000005733" type="string" cy:type="String"/>
    <att name="name" value="EMLSAT00000005733" type="string" cy:type="String"/>
    <att name="selected" value="0" type="boolean" cy:type="Boolean"/>
    <att name="to" value="EMLSAT00000005606" type="string" cy:type="String"/>
    <att name="weight" value="0.0584218068812644" type="real" cy:type="Double"/>
    <att name="K" value="4.48160809051595" type="real" cy:type="Double"/>
    <att name="BC" value="0" type="integer" cy:type="Integer"/>
    <att name="absMM" value="0.763052477412725" type="real" cy:type="Double"/>
    <att name="Phenotype" value="1" type="string" cy:type="String"/>
    <att name="Lethal" value="1" type="boolean" cy:type="Boolean"/>
    <att name="KnownMolt" value="0" type="boolean" cy:type="Boolean"/>
    <att name="DE" value="0" type="boolean" cy:type="Boolean"/>
    <att name="TF" value="0" type="boolean" cy:type="Boolean"/>
    <att name="Annotation" value="RecName: Full=Protein unc-50 homolog" type="string" cy:type="String"/>
    <att name="Rank" value="67" type="integer" cy:type="Integer"/>
    <att name="nparalog" value="0" type="integer" cy:type="Integer"/>
    <att name="MM" type="real" cy:type="Double"/>
    <graphics fill="#00CC66" y="961.0" type="ELLIPSE" outline="#000000" z="0.0" x="225.0" h="40.0" w="40.0" width="0.0">
      <att name="NODE_LABEL_FONT_FACE" value="Dialog.plain,plain,10" type="string" cy:type="String"/>
      <att name="NODE_CUSTOMGRAPHICS_7" value="org.cytoscape.ding.customgraphics.NullCustomGraphics,0,[ Remove Graphics ]," type="string" cy:type="String"/>
      <att name="NODE_CUSTOMGRAPHICS_POSITION_2" value="C,C,c,0.00,0.00" type="string" cy:type="String"/>
      <att name="NODE_CUSTOMGRAPHICS_POSITION_9" value="C,C,c,0.00,0.00" type="string" cy:type="String"/>
      <att name="NODE_LABEL_FONT_SIZE" value="12" type="string" cy:type="String"/>
      <att name="NODE_CUSTOMGRAPHICS_POSITION_6" value="C,C,c,0.00,0.00" type="string" cy:type="String"/>
      <att name="NODE_LABEL" value="67" type="string" cy:type="String"/>
      <att name="NODE_NESTED_NETWORK_IMAGE_VISIBLE" value="true" type="string" cy:type="String"/>
      <att name="NODE_CUSTOMGRAPHICS_POSITION_5" value="C,C,c,0.00,0.00" type="string" cy:type="String"/>
      <att name="NODE_CUSTOMGRAPHICS_POSITION_1" value="C,C,c,0.00,0.00" type="string" cy:type="String"/>
      <att name="NODE_CUSTOMGRAPHICS_POSITION_7" value="C,C,c,0.00,0.00" type="string" cy:type="String"/>
      <att name="NODE_CUSTOMGRAPHICS_6" value="org.cytoscape.ding.customgraphics.NullCustomGraphics,0,[ Remove Graphics ]," type="string" cy:type="String"/>
      <att name="COMPOUND_NODE_PADDING" value="10.0" type="string" cy:type="String"/>
      <att name="NODE_CUSTOMGRAPHICS_3" value="org.cytoscape.ding.customgraphics.NullCustomGraphics,0,[ Remove Graphics ]," type="string" cy:type="String"/>
      <att name="COMPOUND_NODE_SHAPE" value="ROUND_RECTANGLE" type="string" cy:type="String"/>
      <att name="NODE_CUSTOMGRAPHICS_SIZE_2" value="40.0" type="string" cy:type="String"/>
      <att name="NODE_CUSTOMGRAPHICS_2" value="org.cytoscape.ding.customgraphics.NullCustomGraphics,0,[ Remove Graphics ]," type="string" cy:type="String"/>
      <att name="NODE_LABEL_WIDTH" value="200.0" type="string" cy:type="String"/>
      <att name="NODE_CUSTOMGRAPHICS_SIZE_8" value="40.0" type="string" cy:type="String"/>
      <att name="NODE_VISIBLE" value="true" type="string" cy:type="String"/>
      <att name="NODE_BORDER_TRANSPARENCY" value="255" type="string" cy:type="String"/>
      <att name="NODE_CUSTOMGRAPHICS_9" value="org.cytoscape.ding.customgraphics.NullCustomGraphics,0,[ Remove Graphics ]," type="string" cy:type="String"/>
      <att name="NODE_CUSTOMGRAPHICS_1" value="org.cytoscape.ding.customgraphics.NullCustomGraphics,0,[ Remove Graphics ]," type="string" cy:type="String"/>
      <att name="NODE_CUSTOMGRAPHICS_POSITION_4" value="C,C,c,0.00,0.00" type="string" cy:type="String"/>
      <att name="NODE_TOOLTIP" value="" type="string" cy:type="String"/>
      <att name="NODE_CUSTOMGRAPHICS_SIZE_3" value="40.0" type="string" cy:type="String"/>
      <att name="NODE_CUSTOMGRAPHICS_8" value="org.cytoscape.ding.customgraphics.NullCustomGraphics,0,[ Remove Graphics ]," type="string" cy:type="String"/>
      <att name="NODE_CUSTOMGRAPHICS_POSITION_3" value="C,C,c,0.00,0.00" type="string" cy:type="String"/>
      <att name="NODE_CUSTOMGRAPHICS_SIZE_6" value="40.0" type="string" cy:type="String"/>
      <att name="NODE_CUSTOMGRAPHICS_SIZE_9" value="40.0" type="string" cy:type="String"/>
      <att name="NODE_TRANSPARENCY" value="255" type="string" cy:type="String"/>
      <att name="NODE_LABEL_TRANSPARENCY" value="255" type="string" cy:type="String"/>
      <att name="NODE_SELECTED" value="false" type="string" cy:type="String"/>
      <att name="NODE_CUSTOMGRAPHICS_SIZE_7" value="40.0" type="string" cy:type="String"/>
      <att name="NODE_SELECTED_PAINT" value="#FFFF00" type="string" cy:type="String"/>
      <att name="NODE_CUSTOMGRAPHICS_4" value="org.cytoscape.ding.customgraphics.NullCustomGraphics,0,[ Remove Graphics ]," type="string" cy:type="String"/>
      <att name="NODE_DEPTH" value="0.0" type="string" cy:type="String"/>
      <att name="NODE_LABEL_POSITION" value="C,C,c,0.00,0.00" type="string" cy:type="String"/>
      <att name="NODE_BORDER_STROKE" value="SOLID" type="string" cy:type="String"/>
      <att name="NODE_CUSTOMGRAPHICS_SIZE_4" value="40.0" type="string" cy:type="String"/>
      <att name="NODE_CUSTOMGRAPHICS_SIZE_5" value="40.0" type="string" cy:type="String"/>
      <att name="NODE_LABEL_COLOR" value="#333333" type="string" cy:type="String"/>
      <att name="NODE_CUSTOMGRAPHICS_5" value="org.cytoscape.ding.customgraphics.NullCustomGraphics,0,[ Remove Graphics ]," type="string" cy:type="String"/>
      <att name="NODE_CUSTOMGRAPHICS_POSITION_8" value="C,C,c,0.00,0.00" type="string" cy:type="String"/>
      <att name="NODE_CUSTOMGRAPHICS_SIZE_1" value="40.0" type="string" cy:type="String"/>
    </graphics>
  </node>
  <node id="15853" label="EMLSAT00000002935">
    <att name="shared name" value="EMLSAT00000002935" type="string" cy:type="String"/>
    <att name="name" value="EMLSAT00000002935" type="string" cy:type="String"/>
    <att name="selected" value="0" type="boolean" cy:type="Boolean"/>
    <att name="to" value="EMLSAT00000005606" type="string" cy:type="String"/>
    <att name="weight" value="0.187422974819502" type="real" cy:type="Double"/>
    <att name="K" value="10.874014434459" type="real" cy:type="Double"/>
    <att name="BC" value="0" type="integer" cy:type="Integer"/>
    <att name="absMM" value="0.853271849413886" type="real" cy:type="Double"/>
    <att name="Phenotype" value="2" type="string" cy:type="String"/>
    <att name="Lethal" value="0" type="boolean" cy:type="Boolean"/>
    <att name="KnownMolt" value="0" type="boolean" cy:type="Boolean"/>
    <att name="DE" value="0" type="boolean" cy:type="Boolean"/>
    <att name="TF" value="0" type="boolean" cy:type="Boolean"/>
    <att name="Annotation" value="RecName: Full=Nuclear envelope phosphatase-regulatory subunit 1 homolog" type="string" cy:type="String"/>
    <att name="Rank" value="47" type="integer" cy:type="Integer"/>
    <att name="nparalog" value="0" type="integer" cy:type="Integer"/>
    <att name="MM" type="real" cy:type="Double"/>
    <graphics fill="#00CC66" y="297.2130614736129" type="ELLIPSE" outline="#000000" z="0.0" x="498.7648619359853" h="40.0" w="40.0" width="0.0">
      <att name="NODE_LABEL_FONT_FACE" value="Dialog.plain,plain,10" type="string" cy:type="String"/>
      <att name="NODE_CUSTOMGRAPHICS_7" value="org.cytoscape.ding.customgraphics.NullCustomGraphics,0,[ Remove Graphics ]," type="string" cy:type="String"/>
      <att name="NODE_CUSTOMGRAPHICS_POSITION_2" value="C,C,c,0.00,0.00" type="string" cy:type="String"/>
      <att name="NODE_CUSTOMGRAPHICS_POSITION_9" value="C,C,c,0.00,0.00" type="string" cy:type="String"/>
      <att name="NODE_LABEL_FONT_SIZE" value="18" type="string" cy:type="String"/>
      <att name="NODE_CUSTOMGRAPHICS_POSITION_6" value="C,C,c,0.00,0.00" type="string" cy:type="String"/>
      <att name="NODE_LABEL" value="47" type="string" cy:type="String"/>
      <att name="NODE_NESTED_NETWORK_IMAGE_VISIBLE" value="true" type="string" cy:type="String"/>
      <att name="NODE_CUSTOMGRAPHICS_POSITION_5" value="C,C,c,0.00,0.00" type="string" cy:type="String"/>
      <att name="NODE_CUSTOMGRAPHICS_POSITION_1" value="C,C,c,0.00,0.00" type="string" cy:type="String"/>
      <att name="NODE_CUSTOMGRAPHICS_POSITION_7" value="C,C,c,0.00,0.00" type="string" cy:type="String"/>
      <att name="NODE_CUSTOMGRAPHICS_6" value="org.cytoscape.ding.customgraphics.NullCustomGraphics,0,[ Remove Graphics ]," type="string" cy:type="String"/>
      <att name="COMPOUND_NODE_PADDING" value="10.0" type="string" cy:type="String"/>
      <att name="NODE_CUSTOMGRAPHICS_3" value="org.cytoscape.ding.customgraphics.NullCustomGraphics,0,[ Remove Graphics ]," type="string" cy:type="String"/>
      <att name="COMPOUND_NODE_SHAPE" value="ROUND_RECTANGLE" type="string" cy:type="String"/>
      <att name="NODE_CUSTOMGRAPHICS_SIZE_2" value="40.0" type="string" cy:type="String"/>
      <att name="NODE_CUSTOMGRAPHICS_2" value="org.cytoscape.ding.customgraphics.NullCustomGraphics,0,[ Remove Graphics ]," type="string" cy:type="String"/>
      <att name="NODE_LABEL_WIDTH" value="200.0" type="string" cy:type="String"/>
      <att name="NODE_CUSTOMGRAPHICS_SIZE_8" value="40.0" type="string" cy:type="String"/>
      <att name="NODE_VISIBLE" value="true" type="string" cy:type="String"/>
      <att name="NODE_BORDER_TRANSPARENCY" value="255" type="string" cy:type="String"/>
      <att name="NODE_CUSTOMGRAPHICS_9" value="org.cytoscape.ding.customgraphics.NullCustomGraphics,0,[ Remove Graphics ]," type="string" cy:type="String"/>
      <att name="NODE_CUSTOMGRAPHICS_1" value="org.cytoscape.ding.customgraphics.NullCustomGraphics,0,[ Remove Graphics ]," type="string" cy:type="String"/>
      <att name="NODE_CUSTOMGRAPHICS_POSITION_4" value="C,C,c,0.00,0.00" type="string" cy:type="String"/>
      <att name="NODE_TOOLTIP" value="" type="string" cy:type="String"/>
      <att name="NODE_CUSTOMGRAPHICS_SIZE_3" value="40.0" type="string" cy:type="String"/>
      <att name="NODE_CUSTOMGRAPHICS_8" value="org.cytoscape.ding.customgraphics.NullCustomGraphics,0,[ Remove Graphics ]," type="string" cy:type="String"/>
      <att name="NODE_CUSTOMGRAPHICS_POSITION_3" value="C,C,c,0.00,0.00" type="string" cy:type="String"/>
      <att name="NODE_CUSTOMGRAPHICS_SIZE_6" value="40.0" type="string" cy:type="String"/>
      <att name="NODE_CUSTOMGRAPHICS_SIZE_9" value="40.0" type="string" cy:type="String"/>
      <att name="NODE_TRANSPARENCY" value="255" type="string" cy:type="String"/>
      <att name="NODE_LABEL_TRANSPARENCY" value="255" type="string" cy:type="String"/>
      <att name="NODE_SELECTED" value="false" type="string" cy:type="String"/>
      <att name="NODE_CUSTOMGRAPHICS_SIZE_7" value="40.0" type="string" cy:type="String"/>
      <att name="NODE_SELECTED_PAINT" value="#FFFF00" type="string" cy:type="String"/>
      <att name="NODE_CUSTOMGRAPHICS_4" value="org.cytoscape.ding.customgraphics.NullCustomGraphics,0,[ Remove Graphics ]," type="string" cy:type="String"/>
      <att name="NODE_DEPTH" value="0.0" type="string" cy:type="String"/>
      <att name="NODE_LABEL_POSITION" value="C,C,c,0.00,0.00" type="string" cy:type="String"/>
      <att name="NODE_BORDER_STROKE" value="SOLID" type="string" cy:type="String"/>
      <att name="NODE_CUSTOMGRAPHICS_SIZE_4" value="40.0" type="string" cy:type="String"/>
      <att name="NODE_CUSTOMGRAPHICS_SIZE_5" value="40.0" type="string" cy:type="String"/>
      <att name="NODE_LABEL_COLOR" value="#333333" type="string" cy:type="String"/>
      <att name="NODE_CUSTOMGRAPHICS_5" value="org.cytoscape.ding.customgraphics.NullCustomGraphics,0,[ Remove Graphics ]," type="string" cy:type="String"/>
      <att name="NODE_CUSTOMGRAPHICS_POSITION_8" value="C,C,c,0.00,0.00" type="string" cy:type="String"/>
      <att name="NODE_CUSTOMGRAPHICS_SIZE_1" value="40.0" type="string" cy:type="String"/>
    </graphics>
  </node>
  <node id="15794" label="EMLSAT00000003179">
    <att name="shared name" value="EMLSAT00000003179" type="string" cy:type="String"/>
    <att name="name" value="EMLSAT00000003179" type="string" cy:type="String"/>
    <att name="selected" value="0" type="boolean" cy:type="Boolean"/>
    <att name="to" value="EMLSAT00000005606" type="string" cy:type="String"/>
    <att name="weight" value="0.134070830638761" type="real" cy:type="Double"/>
    <att name="K" value="13.283248411705" type="real" cy:type="Double"/>
    <att name="BC" value="242" type="integer" cy:type="Integer"/>
    <att name="absMM" value="0.892352704893369" type="real" cy:type="Double"/>
    <att name="Phenotype" value="0" type="string" cy:type="String"/>
    <att name="Lethal" value="0" type="boolean" cy:type="Boolean"/>
    <att name="KnownMolt" value="0" type="boolean" cy:type="Boolean"/>
    <att name="DE" value="0" type="boolean" cy:type="Boolean"/>
    <att name="TF" value="1" type="boolean" cy:type="Boolean"/>
    <att name="Annotation" value="RecName: Full=Cold shock domain-containing protein CG9705" type="string" cy:type="String"/>
    <att name="Rank" value="9" type="integer" cy:type="Integer"/>
    <att name="nparalog" value="0" type="integer" cy:type="Integer"/>
    <att name="MM" type="real" cy:type="Double"/>
    <graphics fill="#FF0000" y="193.3300267992797" type="ELLIPSE" outline="#000000" z="0.0" x="101.53305539182736" h="96.16033755274262" w="96.16033755274262" width="0.0">
      <att name="NODE_LABEL_FONT_FACE" value="Dialog.plain,plain,10" type="string" cy:type="String"/>
      <att name="NODE_CUSTOMGRAPHICS_7" value="org.cytoscape.ding.customgraphics.NullCustomGraphics,0,[ Remove Graphics ]," type="string" cy:type="String"/>
      <att name="NODE_CUSTOMGRAPHICS_POSITION_2" value="C,C,c,0.00,0.00" type="string" cy:type="String"/>
      <att name="NODE_CUSTOMGRAPHICS_POSITION_9" value="C,C,c,0.00,0.00" type="string" cy:type="String"/>
      <att name="NODE_LABEL_FONT_SIZE" value="28" type="string" cy:type="String"/>
      <att name="NODE_CUSTOMGRAPHICS_POSITION_6" value="C,C,c,0.00,0.00" type="string" cy:type="String"/>
      <att name="NODE_LABEL" value="9" type="string" cy:type="String"/>
      <att name="NODE_NESTED_NETWORK_IMAGE_VISIBLE" value="true" type="string" cy:type="String"/>
      <att name="NODE_CUSTOMGRAPHICS_POSITION_5" value="C,C,c,0.00,0.00" type="string" cy:type="String"/>
      <att name="NODE_CUSTOMGRAPHICS_POSITION_1" value="C,C,c,0.00,0.00" type="string" cy:type="String"/>
      <att name="NODE_CUSTOMGRAPHICS_POSITION_7" value="C,C,c,0.00,0.00" type="string" cy:type="String"/>
      <att name="NODE_CUSTOMGRAPHICS_6" value="org.cytoscape.ding.customgraphics.NullCustomGraphics,0,[ Remove Graphics ]," type="string" cy:type="String"/>
      <att name="COMPOUND_NODE_PADDING" value="10.0" type="string" cy:type="String"/>
      <att name="NODE_CUSTOMGRAPHICS_3" value="org.cytoscape.ding.customgraphics.NullCustomGraphics,0,[ Remove Graphics ]," type="string" cy:type="String"/>
      <att name="COMPOUND_NODE_SHAPE" value="ROUND_RECTANGLE" type="string" cy:type="String"/>
      <att name="NODE_CUSTOMGRAPHICS_SIZE_2" value="96.16033755274262" type="string" cy:type="String"/>
      <att name="NODE_CUSTOMGRAPHICS_2" value="org.cytoscape.ding.customgraphics.NullCustomGraphics,0,[ Remove Graphics ]," type="string" cy:type="String"/>
      <att name="NODE_LABEL_WIDTH" value="200.0" type="string" cy:type="String"/>
      <att name="NODE_CUSTOMGRAPHICS_SIZE_8" value="96.16033755274262" type="string" cy:type="String"/>
      <att name="NODE_VISIBLE" value="true" type="string" cy:type="String"/>
      <att name="NODE_BORDER_TRANSPARENCY" value="255" type="string" cy:type="String"/>
      <att name="NODE_CUSTOMGRAPHICS_9" value="org.cytoscape.ding.customgraphics.NullCustomGraphics,0,[ Remove Graphics ]," type="string" cy:type="String"/>
      <att name="NODE_CUSTOMGRAPHICS_1" value="org.cytoscape.ding.customgraphics.NullCustomGraphics,0,[ Remove Graphics ]," type="string" cy:type="String"/>
      <att name="NODE_CUSTOMGRAPHICS_POSITION_4" value="C,C,c,0.00,0.00" type="string" cy:type="String"/>
      <att name="NODE_TOOLTIP" value="" type="string" cy:type="String"/>
      <att name="NODE_CUSTOMGRAPHICS_SIZE_3" value="96.16033755274262" type="string" cy:type="String"/>
      <att name="NODE_CUSTOMGRAPHICS_8" value="org.cytoscape.ding.customgraphics.NullCustomGraphics,0,[ Remove Graphics ]," type="string" cy:type="String"/>
      <att name="NODE_CUSTOMGRAPHICS_POSITION_3" value="C,C,c,0.00,0.00" type="string" cy:type="String"/>
      <att name="NODE_CUSTOMGRAPHICS_SIZE_6" value="96.16033755274262" type="string" cy:type="String"/>
      <att name="NODE_CUSTOMGRAPHICS_SIZE_9" value="96.16033755274262" type="string" cy:type="String"/>
      <att name="NODE_TRANSPARENCY" value="255" type="string" cy:type="String"/>
      <att name="NODE_LABEL_TRANSPARENCY" value="255" type="string" cy:type="String"/>
      <att name="NODE_SELECTED" value="false" type="string" cy:type="String"/>
      <att name="NODE_CUSTOMGRAPHICS_SIZE_7" value="96.16033755274262" type="string" cy:type="String"/>
      <att name="NODE_SELECTED_PAINT" value="#FFFF00" type="string" cy:type="String"/>
      <att name="NODE_CUSTOMGRAPHICS_4" value="org.cytoscape.ding.customgraphics.NullCustomGraphics,0,[ Remove Graphics ]," type="string" cy:type="String"/>
      <att name="NODE_DEPTH" value="0.0" type="string" cy:type="String"/>
      <att name="NODE_LABEL_POSITION" value="C,C,c,0.00,0.00" type="string" cy:type="String"/>
      <att name="NODE_BORDER_STROKE" value="SOLID" type="string" cy:type="String"/>
      <att name="NODE_CUSTOMGRAPHICS_SIZE_4" value="96.16033755274262" type="string" cy:type="String"/>
      <att name="NODE_CUSTOMGRAPHICS_SIZE_5" value="96.16033755274262" type="string" cy:type="String"/>
      <att name="NODE_LABEL_COLOR" value="#333333" type="string" cy:type="String"/>
      <att name="NODE_CUSTOMGRAPHICS_5" value="org.cytoscape.ding.customgraphics.NullCustomGraphics,0,[ Remove Graphics ]," type="string" cy:type="String"/>
      <att name="NODE_CUSTOMGRAPHICS_POSITION_8" value="C,C,c,0.00,0.00" type="string" cy:type="String"/>
      <att name="NODE_CUSTOMGRAPHICS_SIZE_1" value="96.16033755274262" type="string" cy:type="String"/>
    </graphics>
  </node>
  <node id="15736" label="EMLSAT00000004878">
    <att name="shared name" value="EMLSAT00000004878" type="string" cy:type="String"/>
    <att name="name" value="EMLSAT00000004878" type="string" cy:type="String"/>
    <att name="selected" value="0" type="boolean" cy:type="Boolean"/>
    <att name="to" value="EMLSAT00000005606" type="string" cy:type="String"/>
    <att name="weight" value="0.0719983669697406" type="real" cy:type="Double"/>
    <att name="K" value="2.9487382955776" type="real" cy:type="Double"/>
    <att name="BC" value="81" type="integer" cy:type="Integer"/>
    <att name="absMM" value="0.73137318790931" type="real" cy:type="Double"/>
    <att name="Phenotype" value="10" type="string" cy:type="String"/>
    <att name="Lethal" value="1" type="boolean" cy:type="Boolean"/>
    <att name="KnownMolt" value="0" type="boolean" cy:type="Boolean"/>
    <att name="DE" value="0" type="boolean" cy:type="Boolean"/>
    <att name="TF" value="0" type="boolean" cy:type="Boolean"/>
    <att name="Annotation" value="RecName: Full=Integrator complex subunit 4" type="string" cy:type="String"/>
    <att name="Rank" value="51" type="integer" cy:type="Integer"/>
    <att name="nparalog" value="2" type="integer" cy:type="Integer"/>
    <att name="MM" type="real" cy:type="Double"/>
    <graphics fill="#00CC66" y="961.0" type="ELLIPSE" outline="#000000" z="0.0" x="300.0" h="58.79746835443038" w="58.79746835443038" width="0.0">
      <att name="NODE_LABEL_FONT_FACE" value="Dialog.plain,plain,10" type="string" cy:type="String"/>
      <att name="NODE_CUSTOMGRAPHICS_7" value="org.cytoscape.ding.customgraphics.NullCustomGraphics,0,[ Remove Graphics ]," type="string" cy:type="String"/>
      <att name="NODE_CUSTOMGRAPHICS_POSITION_2" value="C,C,c,0.00,0.00" type="string" cy:type="String"/>
      <att name="NODE_CUSTOMGRAPHICS_POSITION_9" value="C,C,c,0.00,0.00" type="string" cy:type="String"/>
      <att name="NODE_LABEL_FONT_SIZE" value="17" type="string" cy:type="String"/>
      <att name="NODE_CUSTOMGRAPHICS_POSITION_6" value="C,C,c,0.00,0.00" type="string" cy:type="String"/>
      <att name="NODE_LABEL" value="51" type="string" cy:type="String"/>
      <att name="NODE_NESTED_NETWORK_IMAGE_VISIBLE" value="true" type="string" cy:type="String"/>
      <att name="NODE_CUSTOMGRAPHICS_POSITION_5" value="C,C,c,0.00,0.00" type="string" cy:type="String"/>
      <att name="NODE_CUSTOMGRAPHICS_POSITION_1" value="C,C,c,0.00,0.00" type="string" cy:type="String"/>
      <att name="NODE_CUSTOMGRAPHICS_POSITION_7" value="C,C,c,0.00,0.00" type="string" cy:type="String"/>
      <att name="NODE_CUSTOMGRAPHICS_6" value="org.cytoscape.ding.customgraphics.NullCustomGraphics,0,[ Remove Graphics ]," type="string" cy:type="String"/>
      <att name="COMPOUND_NODE_PADDING" value="10.0" type="string" cy:type="String"/>
      <att name="NODE_CUSTOMGRAPHICS_3" value="org.cytoscape.ding.customgraphics.NullCustomGraphics,0,[ Remove Graphics ]," type="string" cy:type="String"/>
      <att name="COMPOUND_NODE_SHAPE" value="ROUND_RECTANGLE" type="string" cy:type="String"/>
      <att name="NODE_CUSTOMGRAPHICS_SIZE_2" value="58.79746835443038" type="string" cy:type="String"/>
      <att name="NODE_CUSTOMGRAPHICS_2" value="org.cytoscape.ding.customgraphics.NullCustomGraphics,0,[ Remove Graphics ]," type="string" cy:type="String"/>
      <att name="NODE_LABEL_WIDTH" value="200.0" type="string" cy:type="String"/>
      <att name="NODE_CUSTOMGRAPHICS_SIZE_8" value="58.79746835443038" type="string" cy:type="String"/>
      <att name="NODE_VISIBLE" value="true" type="string" cy:type="String"/>
      <att name="NODE_BORDER_TRANSPARENCY" value="255" type="string" cy:type="String"/>
      <att name="NODE_CUSTOMGRAPHICS_9" value="org.cytoscape.ding.customgraphics.NullCustomGraphics,0,[ Remove Graphics ]," type="string" cy:type="String"/>
      <att name="NODE_CUSTOMGRAPHICS_1" value="org.cytoscape.ding.customgraphics.NullCustomGraphics,0,[ Remove Graphics ]," type="string" cy:type="String"/>
      <att name="NODE_CUSTOMGRAPHICS_POSITION_4" value="C,C,c,0.00,0.00" type="string" cy:type="String"/>
      <att name="NODE_TOOLTIP" value="" type="string" cy:type="String"/>
      <att name="NODE_CUSTOMGRAPHICS_SIZE_3" value="58.79746835443038" type="string" cy:type="String"/>
      <att name="NODE_CUSTOMGRAPHICS_8" value="org.cytoscape.ding.customgraphics.NullCustomGraphics,0,[ Remove Graphics ]," type="string" cy:type="String"/>
      <att name="NODE_CUSTOMGRAPHICS_POSITION_3" value="C,C,c,0.00,0.00" type="string" cy:type="String"/>
      <att name="NODE_CUSTOMGRAPHICS_SIZE_6" value="58.79746835443038" type="string" cy:type="String"/>
      <att name="NODE_CUSTOMGRAPHICS_SIZE_9" value="58.79746835443038" type="string" cy:type="String"/>
      <att name="NODE_TRANSPARENCY" value="255" type="string" cy:type="String"/>
      <att name="NODE_LABEL_TRANSPARENCY" value="255" type="string" cy:type="String"/>
      <att name="NODE_SELECTED" value="false" type="string" cy:type="String"/>
      <att name="NODE_CUSTOMGRAPHICS_SIZE_7" value="58.79746835443038" type="string" cy:type="String"/>
      <att name="NODE_SELECTED_PAINT" value="#FFFF00" type="string" cy:type="String"/>
      <att name="NODE_CUSTOMGRAPHICS_4" value="org.cytoscape.ding.customgraphics.NullCustomGraphics,0,[ Remove Graphics ]," type="string" cy:type="String"/>
      <att name="NODE_DEPTH" value="0.0" type="string" cy:type="String"/>
      <att name="NODE_LABEL_POSITION" value="C,C,c,0.00,0.00" type="string" cy:type="String"/>
      <att name="NODE_BORDER_STROKE" value="SOLID" type="string" cy:type="String"/>
      <att name="NODE_CUSTOMGRAPHICS_SIZE_4" value="58.79746835443038" type="string" cy:type="String"/>
      <att name="NODE_CUSTOMGRAPHICS_SIZE_5" value="58.79746835443038" type="string" cy:type="String"/>
      <att name="NODE_LABEL_COLOR" value="#333333" type="string" cy:type="String"/>
      <att name="NODE_CUSTOMGRAPHICS_5" value="org.cytoscape.ding.customgraphics.NullCustomGraphics,0,[ Remove Graphics ]," type="string" cy:type="String"/>
      <att name="NODE_CUSTOMGRAPHICS_POSITION_8" value="C,C,c,0.00,0.00" type="string" cy:type="String"/>
      <att name="NODE_CUSTOMGRAPHICS_SIZE_1" value="58.79746835443038" type="string" cy:type="String"/>
    </graphics>
  </node>
  <node id="15679" label="EMLSAT00000006628">
    <att name="shared name" value="EMLSAT00000006628" type="string" cy:type="String"/>
    <att name="name" value="EMLSAT00000006628" type="string" cy:type="String"/>
    <att name="selected" value="0" type="boolean" cy:type="Boolean"/>
    <att name="to" value="EMLSAT00000005606" type="string" cy:type="String"/>
    <att name="weight" value="0.330066158522722" type="real" cy:type="Double"/>
    <att name="K" value="15.5681918066375" type="real" cy:type="Double"/>
    <att name="BC" value="177" type="integer" cy:type="Integer"/>
    <att name="absMM" value="0.930337338707947" type="real" cy:type="Double"/>
    <att name="Phenotype" value="5" type="string" cy:type="String"/>
    <att name="Lethal" value="1" type="boolean" cy:type="Boolean"/>
    <att name="KnownMolt" value="0" type="boolean" cy:type="Boolean"/>
    <att name="DE" value="0" type="boolean" cy:type="Boolean"/>
    <att name="TF" value="0" type="boolean" cy:type="Boolean"/>
    <att name="Annotation" value="RecName: Full=DNA-(apurinic or apyrimidinic site) lyase" type="string" cy:type="String"/>
    <att name="Rank" value="4" type="integer" cy:type="Integer"/>
    <att name="nparalog" value="15" type="integer" cy:type="Integer"/>
    <att name="MM" type="real" cy:type="Double"/>
    <graphics fill="#00CC66" y="314.4970599084289" type="ELLIPSE" outline="#000000" z="0.0" x="76.38033017210078" h="81.07594936708861" w="81.07594936708861" width="0.0">
      <att name="NODE_LABEL_FONT_FACE" value="Dialog.plain,plain,10" type="string" cy:type="String"/>
      <att name="NODE_CUSTOMGRAPHICS_7" value="org.cytoscape.ding.customgraphics.NullCustomGraphics,0,[ Remove Graphics ]," type="string" cy:type="String"/>
      <att name="NODE_CUSTOMGRAPHICS_POSITION_2" value="C,C,c,0.00,0.00" type="string" cy:type="String"/>
      <att name="NODE_CUSTOMGRAPHICS_POSITION_9" value="C,C,c,0.00,0.00" type="string" cy:type="String"/>
      <att name="NODE_LABEL_FONT_SIZE" value="29" type="string" cy:type="String"/>
      <att name="NODE_CUSTOMGRAPHICS_POSITION_6" value="C,C,c,0.00,0.00" type="string" cy:type="String"/>
      <att name="NODE_LABEL" value="4" type="string" cy:type="String"/>
      <att name="NODE_NESTED_NETWORK_IMAGE_VISIBLE" value="true" type="string" cy:type="String"/>
      <att name="NODE_CUSTOMGRAPHICS_POSITION_5" value="C,C,c,0.00,0.00" type="string" cy:type="String"/>
      <att name="NODE_CUSTOMGRAPHICS_POSITION_1" value="C,C,c,0.00,0.00" type="string" cy:type="String"/>
      <att name="NODE_CUSTOMGRAPHICS_POSITION_7" value="C,C,c,0.00,0.00" type="string" cy:type="String"/>
      <att name="NODE_CUSTOMGRAPHICS_6" value="org.cytoscape.ding.customgraphics.NullCustomGraphics,0,[ Remove Graphics ]," type="string" cy:type="String"/>
      <att name="COMPOUND_NODE_PADDING" value="10.0" type="string" cy:type="String"/>
      <att name="NODE_CUSTOMGRAPHICS_3" value="org.cytoscape.ding.customgraphics.NullCustomGraphics,0,[ Remove Graphics ]," type="string" cy:type="String"/>
      <att name="COMPOUND_NODE_SHAPE" value="ROUND_RECTANGLE" type="string" cy:type="String"/>
      <att name="NODE_CUSTOMGRAPHICS_SIZE_2" value="81.07594936708861" type="string" cy:type="String"/>
      <att name="NODE_CUSTOMGRAPHICS_2" value="org.cytoscape.ding.customgraphics.NullCustomGraphics,0,[ Remove Graphics ]," type="string" cy:type="String"/>
      <att name="NODE_LABEL_WIDTH" value="200.0" type="string" cy:type="String"/>
      <att name="NODE_CUSTOMGRAPHICS_SIZE_8" value="81.07594936708861" type="string" cy:type="String"/>
      <att name="NODE_VISIBLE" value="true" type="string" cy:type="String"/>
      <att name="NODE_BORDER_TRANSPARENCY" value="255" type="string" cy:type="String"/>
      <att name="NODE_CUSTOMGRAPHICS_9" value="org.cytoscape.ding.customgraphics.NullCustomGraphics,0,[ Remove Graphics ]," type="string" cy:type="String"/>
      <att name="NODE_CUSTOMGRAPHICS_1" value="org.cytoscape.ding.customgraphics.NullCustomGraphics,0,[ Remove Graphics ]," type="string" cy:type="String"/>
      <att name="NODE_CUSTOMGRAPHICS_POSITION_4" value="C,C,c,0.00,0.00" type="string" cy:type="String"/>
      <att name="NODE_TOOLTIP" value="" type="string" cy:type="String"/>
      <att name="NODE_CUSTOMGRAPHICS_SIZE_3" value="81.07594936708861" type="string" cy:type="String"/>
      <att name="NODE_CUSTOMGRAPHICS_8" value="org.cytoscape.ding.customgraphics.NullCustomGraphics,0,[ Remove Graphics ]," type="string" cy:type="String"/>
      <att name="NODE_CUSTOMGRAPHICS_POSITION_3" value="C,C,c,0.00,0.00" type="string" cy:type="String"/>
      <att name="NODE_CUSTOMGRAPHICS_SIZE_6" value="81.07594936708861" type="string" cy:type="String"/>
      <att name="NODE_CUSTOMGRAPHICS_SIZE_9" value="81.07594936708861" type="string" cy:type="String"/>
      <att name="NODE_TRANSPARENCY" value="255" type="string" cy:type="String"/>
      <att name="NODE_LABEL_TRANSPARENCY" value="255" type="string" cy:type="String"/>
      <att name="NODE_SELECTED" value="false" type="string" cy:type="String"/>
      <att name="NODE_CUSTOMGRAPHICS_SIZE_7" value="81.07594936708861" type="string" cy:type="String"/>
      <att name="NODE_SELECTED_PAINT" value="#FFFF00" type="string" cy:type="String"/>
      <att name="NODE_CUSTOMGRAPHICS_4" value="org.cytoscape.ding.customgraphics.NullCustomGraphics,0,[ Remove Graphics ]," type="string" cy:type="String"/>
      <att name="NODE_DEPTH" value="0.0" type="string" cy:type="String"/>
      <att name="NODE_LABEL_POSITION" value="C,C,c,0.00,0.00" type="string" cy:type="String"/>
      <att name="NODE_BORDER_STROKE" value="SOLID" type="string" cy:type="String"/>
      <att name="NODE_CUSTOMGRAPHICS_SIZE_4" value="81.07594936708861" type="string" cy:type="String"/>
      <att name="NODE_CUSTOMGRAPHICS_SIZE_5" value="81.07594936708861" type="string" cy:type="String"/>
      <att name="NODE_LABEL_COLOR" value="#333333" type="string" cy:type="String"/>
      <att name="NODE_CUSTOMGRAPHICS_5" value="org.cytoscape.ding.customgraphics.NullCustomGraphics,0,[ Remove Graphics ]," type="string" cy:type="String"/>
      <att name="NODE_CUSTOMGRAPHICS_POSITION_8" value="C,C,c,0.00,0.00" type="string" cy:type="String"/>
      <att name="NODE_CUSTOMGRAPHICS_SIZE_1" value="81.07594936708861" type="string" cy:type="String"/>
    </graphics>
  </node>
  <node id="15623" label="EMLSAT00000005133">
    <att name="shared name" value="EMLSAT00000005133" type="string" cy:type="String"/>
    <att name="name" value="EMLSAT00000005133" type="string" cy:type="String"/>
    <att name="selected" value="0" type="boolean" cy:type="Boolean"/>
    <att name="to" value="EMLSAT00000005606" type="string" cy:type="String"/>
    <att name="weight" value="0.00199226572314992" type="real" cy:type="Double"/>
    <att name="K" value="0.464416768421603" type="real" cy:type="Double"/>
    <att name="BC" value="0" type="integer" cy:type="Integer"/>
    <att name="absMM" value="0.473002215265108" type="real" cy:type="Double"/>
    <att name="Phenotype" value="3" type="string" cy:type="String"/>
    <att name="Lethal" value="1" type="boolean" cy:type="Boolean"/>
    <att name="KnownMolt" value="0" type="boolean" cy:type="Boolean"/>
    <att name="DE" value="0" type="boolean" cy:type="Boolean"/>
    <att name="TF" value="0" type="boolean" cy:type="Boolean"/>
    <att name="Annotation" value="RecName: Full=Serine/threonine-protein kinase unc-51" type="string" cy:type="String"/>
    <att name="Rank" value="82" type="integer" cy:type="Integer"/>
    <att name="nparalog" value="102" type="integer" cy:type="Integer"/>
    <att name="MM" type="real" cy:type="Double"/>
    <graphics fill="#00CC66" y="961.0" type="ELLIPSE" outline="#000000" z="0.0" x="375.0" h="40.0" w="40.0" width="0.0">
      <att name="NODE_LABEL_FONT_FACE" value="Dialog.plain,plain,10" type="string" cy:type="String"/>
      <att name="NODE_CUSTOMGRAPHICS_7" value="org.cytoscape.ding.customgraphics.NullCustomGraphics,0,[ Remove Graphics ]," type="string" cy:type="String"/>
      <att name="NODE_CUSTOMGRAPHICS_POSITION_2" value="C,C,c,0.00,0.00" type="string" cy:type="String"/>
      <att name="NODE_CUSTOMGRAPHICS_POSITION_9" value="C,C,c,0.00,0.00" type="string" cy:type="String"/>
      <att name="NODE_LABEL_FONT_SIZE" value="8" type="string" cy:type="String"/>
      <att name="NODE_CUSTOMGRAPHICS_POSITION_6" value="C,C,c,0.00,0.00" type="string" cy:type="String"/>
      <att name="NODE_LABEL" value="82" type="string" cy:type="String"/>
      <att name="NODE_NESTED_NETWORK_IMAGE_VISIBLE" value="true" type="string" cy:type="String"/>
      <att name="NODE_CUSTOMGRAPHICS_POSITION_5" value="C,C,c,0.00,0.00" type="string" cy:type="String"/>
      <att name="NODE_CUSTOMGRAPHICS_POSITION_1" value="C,C,c,0.00,0.00" type="string" cy:type="String"/>
      <att name="NODE_CUSTOMGRAPHICS_POSITION_7" value="C,C,c,0.00,0.00" type="string" cy:type="String"/>
      <att name="NODE_CUSTOMGRAPHICS_6" value="org.cytoscape.ding.customgraphics.NullCustomGraphics,0,[ Remove Graphics ]," type="string" cy:type="String"/>
      <att name="COMPOUND_NODE_PADDING" value="10.0" type="string" cy:type="String"/>
      <att name="NODE_CUSTOMGRAPHICS_3" value="org.cytoscape.ding.customgraphics.NullCustomGraphics,0,[ Remove Graphics ]," type="string" cy:type="String"/>
      <att name="COMPOUND_NODE_SHAPE" value="ROUND_RECTANGLE" type="string" cy:type="String"/>
      <att name="NODE_CUSTOMGRAPHICS_SIZE_2" value="40.0" type="string" cy:type="String"/>
      <att name="NODE_CUSTOMGRAPHICS_2" value="org.cytoscape.ding.customgraphics.NullCustomGraphics,0,[ Remove Graphics ]," type="string" cy:type="String"/>
      <att name="NODE_LABEL_WIDTH" value="200.0" type="string" cy:type="String"/>
      <att name="NODE_CUSTOMGRAPHICS_SIZE_8" value="40.0" type="string" cy:type="String"/>
      <att name="NODE_VISIBLE" value="true" type="string" cy:type="String"/>
      <att name="NODE_BORDER_TRANSPARENCY" value="255" type="string" cy:type="String"/>
      <att name="NODE_CUSTOMGRAPHICS_9" value="org.cytoscape.ding.customgraphics.NullCustomGraphics,0,[ Remove Graphics ]," type="string" cy:type="String"/>
      <att name="NODE_CUSTOMGRAPHICS_1" value="org.cytoscape.ding.customgraphics.NullCustomGraphics,0,[ Remove Graphics ]," type="string" cy:type="String"/>
      <att name="NODE_CUSTOMGRAPHICS_POSITION_4" value="C,C,c,0.00,0.00" type="string" cy:type="String"/>
      <att name="NODE_TOOLTIP" value="" type="string" cy:type="String"/>
      <att name="NODE_CUSTOMGRAPHICS_SIZE_3" value="40.0" type="string" cy:type="String"/>
      <att name="NODE_CUSTOMGRAPHICS_8" value="org.cytoscape.ding.customgraphics.NullCustomGraphics,0,[ Remove Graphics ]," type="string" cy:type="String"/>
      <att name="NODE_CUSTOMGRAPHICS_POSITION_3" value="C,C,c,0.00,0.00" type="string" cy:type="String"/>
      <att name="NODE_CUSTOMGRAPHICS_SIZE_6" value="40.0" type="string" cy:type="String"/>
      <att name="NODE_CUSTOMGRAPHICS_SIZE_9" value="40.0" type="string" cy:type="String"/>
      <att name="NODE_TRANSPARENCY" value="255" type="string" cy:type="String"/>
      <att name="NODE_LABEL_TRANSPARENCY" value="255" type="string" cy:type="String"/>
      <att name="NODE_SELECTED" value="false" type="string" cy:type="String"/>
      <att name="NODE_CUSTOMGRAPHICS_SIZE_7" value="40.0" type="string" cy:type="String"/>
      <att name="NODE_SELECTED_PAINT" value="#FFFF00" type="string" cy:type="String"/>
      <att name="NODE_CUSTOMGRAPHICS_4" value="org.cytoscape.ding.customgraphics.NullCustomGraphics,0,[ Remove Graphics ]," type="string" cy:type="String"/>
      <att name="NODE_DEPTH" value="0.0" type="string" cy:type="String"/>
      <att name="NODE_LABEL_POSITION" value="C,C,c,0.00,0.00" type="string" cy:type="String"/>
      <att name="NODE_BORDER_STROKE" value="SOLID" type="string" cy:type="String"/>
      <att name="NODE_CUSTOMGRAPHICS_SIZE_4" value="40.0" type="string" cy:type="String"/>
      <att name="NODE_CUSTOMGRAPHICS_SIZE_5" value="40.0" type="string" cy:type="String"/>
      <att name="NODE_LABEL_COLOR" value="#333333" type="string" cy:type="String"/>
      <att name="NODE_CUSTOMGRAPHICS_5" value="org.cytoscape.ding.customgraphics.NullCustomGraphics,0,[ Remove Graphics ]," type="string" cy:type="String"/>
      <att name="NODE_CUSTOMGRAPHICS_POSITION_8" value="C,C,c,0.00,0.00" type="string" cy:type="String"/>
      <att name="NODE_CUSTOMGRAPHICS_SIZE_1" value="40.0" type="string" cy:type="String"/>
    </graphics>
  </node>
  <node id="15568" label="EMLSAT00000006158">
    <att name="shared name" value="EMLSAT00000006158" type="string" cy:type="String"/>
    <att name="name" value="EMLSAT00000006158" type="string" cy:type="String"/>
    <att name="selected" value="0" type="boolean" cy:type="Boolean"/>
    <att name="to" value="EMLSAT00000005606" type="string" cy:type="String"/>
    <att name="weight" value="0.0715173721228006" type="real" cy:type="Double"/>
    <att name="K" value="9.22542208964892" type="real" cy:type="Double"/>
    <att name="BC" value="11" type="integer" cy:type="Integer"/>
    <att name="absMM" value="0.811392296783053" type="real" cy:type="Double"/>
    <att name="Phenotype" value="NA_ID" type="string" cy:type="String"/>
    <att name="Lethal" value="0" type="boolean" cy:type="Boolean"/>
    <att name="KnownMolt" value="0" type="boolean" cy:type="Boolean"/>
    <att name="DE" value="0" type="boolean" cy:type="Boolean"/>
    <att name="TF" value="0" type="boolean" cy:type="Boolean"/>
    <att name="Annotation" value="NA" type="string" cy:type="String"/>
    <att name="Rank" value="46" type="integer" cy:type="Integer"/>
    <att name="nparalog" value="0" type="integer" cy:type="Integer"/>
    <att name="MM" type="real" cy:type="Double"/>
    <graphics fill="#00CC66" y="375.0" type="ELLIPSE" outline="#000000" z="0.0" x="809.0" h="42.552742616033754" w="42.552742616033754" width="0.0">
      <att name="NODE_LABEL_FONT_FACE" value="Dialog.plain,plain,10" type="string" cy:type="String"/>
      <att name="NODE_CUSTOMGRAPHICS_7" value="org.cytoscape.ding.customgraphics.NullCustomGraphics,0,[ Remove Graphics ]," type="string" cy:type="String"/>
      <att name="NODE_CUSTOMGRAPHICS_POSITION_2" value="C,C,c,0.00,0.00" type="string" cy:type="String"/>
      <att name="NODE_CUSTOMGRAPHICS_POSITION_9" value="C,C,c,0.00,0.00" type="string" cy:type="String"/>
      <att name="NODE_LABEL_FONT_SIZE" value="18" type="string" cy:type="String"/>
      <att name="NODE_CUSTOMGRAPHICS_POSITION_6" value="C,C,c,0.00,0.00" type="string" cy:type="String"/>
      <att name="NODE_LABEL" value="46" type="string" cy:type="String"/>
      <att name="NODE_NESTED_NETWORK_IMAGE_VISIBLE" value="true" type="string" cy:type="String"/>
      <att name="NODE_CUSTOMGRAPHICS_POSITION_5" value="C,C,c,0.00,0.00" type="string" cy:type="String"/>
      <att name="NODE_CUSTOMGRAPHICS_POSITION_1" value="C,C,c,0.00,0.00" type="string" cy:type="String"/>
      <att name="NODE_CUSTOMGRAPHICS_POSITION_7" value="C,C,c,0.00,0.00" type="string" cy:type="String"/>
      <att name="NODE_CUSTOMGRAPHICS_6" value="org.cytoscape.ding.customgraphics.NullCustomGraphics,0,[ Remove Graphics ]," type="string" cy:type="String"/>
      <att name="COMPOUND_NODE_PADDING" value="10.0" type="string" cy:type="String"/>
      <att name="NODE_CUSTOMGRAPHICS_3" value="org.cytoscape.ding.customgraphics.NullCustomGraphics,0,[ Remove Graphics ]," type="string" cy:type="String"/>
      <att name="COMPOUND_NODE_SHAPE" value="ROUND_RECTANGLE" type="string" cy:type="String"/>
      <att name="NODE_CUSTOMGRAPHICS_SIZE_2" value="42.552742616033754" type="string" cy:type="String"/>
      <att name="NODE_CUSTOMGRAPHICS_2" value="org.cytoscape.ding.customgraphics.NullCustomGraphics,0,[ Remove Graphics ]," type="string" cy:type="String"/>
      <att name="NODE_LABEL_WIDTH" value="200.0" type="string" cy:type="String"/>
      <att name="NODE_CUSTOMGRAPHICS_SIZE_8" value="42.552742616033754" type="string" cy:type="String"/>
      <att name="NODE_VISIBLE" value="true" type="string" cy:type="String"/>
      <att name="NODE_BORDER_TRANSPARENCY" value="255" type="string" cy:type="String"/>
      <att name="NODE_CUSTOMGRAPHICS_9" value="org.cytoscape.ding.customgraphics.NullCustomGraphics,0,[ Remove Graphics ]," type="string" cy:type="String"/>
      <att name="NODE_CUSTOMGRAPHICS_1" value="org.cytoscape.ding.customgraphics.NullCustomGraphics,0,[ Remove Graphics ]," type="string" cy:type="String"/>
      <att name="NODE_CUSTOMGRAPHICS_POSITION_4" value="C,C,c,0.00,0.00" type="string" cy:type="String"/>
      <att name="NODE_TOOLTIP" value="" type="string" cy:type="String"/>
      <att name="NODE_CUSTOMGRAPHICS_SIZE_3" value="42.552742616033754" type="string" cy:type="String"/>
      <att name="NODE_CUSTOMGRAPHICS_8" value="org.cytoscape.ding.customgraphics.NullCustomGraphics,0,[ Remove Graphics ]," type="string" cy:type="String"/>
      <att name="NODE_CUSTOMGRAPHICS_POSITION_3" value="C,C,c,0.00,0.00" type="string" cy:type="String"/>
      <att name="NODE_CUSTOMGRAPHICS_SIZE_6" value="42.552742616033754" type="string" cy:type="String"/>
      <att name="NODE_CUSTOMGRAPHICS_SIZE_9" value="42.552742616033754" type="string" cy:type="String"/>
      <att name="NODE_TRANSPARENCY" value="255" type="string" cy:type="String"/>
      <att name="NODE_LABEL_TRANSPARENCY" value="255" type="string" cy:type="String"/>
      <att name="NODE_SELECTED" value="false" type="string" cy:type="String"/>
      <att name="NODE_CUSTOMGRAPHICS_SIZE_7" value="42.552742616033754" type="string" cy:type="String"/>
      <att name="NODE_SELECTED_PAINT" value="#FFFF00" type="string" cy:type="String"/>
      <att name="NODE_CUSTOMGRAPHICS_4" value="org.cytoscape.ding.customgraphics.NullCustomGraphics,0,[ Remove Graphics ]," type="string" cy:type="String"/>
      <att name="NODE_DEPTH" value="0.0" type="string" cy:type="String"/>
      <att name="NODE_LABEL_POSITION" value="C,C,c,0.00,0.00" type="string" cy:type="String"/>
      <att name="NODE_BORDER_STROKE" value="SOLID" type="string" cy:type="String"/>
      <att name="NODE_CUSTOMGRAPHICS_SIZE_4" value="42.552742616033754" type="string" cy:type="String"/>
      <att name="NODE_CUSTOMGRAPHICS_SIZE_5" value="42.552742616033754" type="string" cy:type="String"/>
      <att name="NODE_LABEL_COLOR" value="#333333" type="string" cy:type="String"/>
      <att name="NODE_CUSTOMGRAPHICS_5" value="org.cytoscape.ding.customgraphics.NullCustomGraphics,0,[ Remove Graphics ]," type="string" cy:type="String"/>
      <att name="NODE_CUSTOMGRAPHICS_POSITION_8" value="C,C,c,0.00,0.00" type="string" cy:type="String"/>
      <att name="NODE_CUSTOMGRAPHICS_SIZE_1" value="42.552742616033754" type="string" cy:type="String"/>
    </graphics>
  </node>
  <node id="15514" label="EMLSAT00000008395">
    <att name="shared name" value="EMLSAT00000008395" type="string" cy:type="String"/>
    <att name="name" value="EMLSAT00000008395" type="string" cy:type="String"/>
    <att name="selected" value="0" type="boolean" cy:type="Boolean"/>
    <att name="to" value="EMLSAT00000005606" type="string" cy:type="String"/>
    <att name="weight" value="0.0595064924916634" type="real" cy:type="Double"/>
    <att name="K" value="3.05945123307981" type="real" cy:type="Double"/>
    <att name="BC" value="0" type="integer" cy:type="Integer"/>
    <att name="absMM" value="0.730552342415248" type="real" cy:type="Double"/>
    <att name="Phenotype" value="8" type="string" cy:type="String"/>
    <att name="Lethal" value="0" type="boolean" cy:type="Boolean"/>
    <att name="KnownMolt" value="0" type="boolean" cy:type="Boolean"/>
    <att name="DE" value="1" type="boolean" cy:type="Boolean"/>
    <att name="TF" value="0" type="boolean" cy:type="Boolean"/>
    <att name="Annotation" value="RecName: Full=Zinc-responsive transcriptional regulator ZAP1" type="string" cy:type="String"/>
    <att name="Rank" value="70" type="integer" cy:type="Integer"/>
    <att name="nparalog" value="29" type="integer" cy:type="Integer"/>
    <att name="MM" type="real" cy:type="Double"/>
    <graphics fill="#00CC66" y="961.0" type="DIAMOND" outline="#000000" z="0.0" x="450.0" h="40.0" w="40.0" width="0.0">
      <att name="NODE_LABEL_FONT_FACE" value="Dialog.plain,plain,10" type="string" cy:type="String"/>
      <att name="NODE_CUSTOMGRAPHICS_7" value="org.cytoscape.ding.customgraphics.NullCustomGraphics,0,[ Remove Graphics ]," type="string" cy:type="String"/>
      <att name="NODE_CUSTOMGRAPHICS_POSITION_2" value="C,C,c,0.00,0.00" type="string" cy:type="String"/>
      <att name="NODE_CUSTOMGRAPHICS_POSITION_9" value="C,C,c,0.00,0.00" type="string" cy:type="String"/>
      <att name="NODE_LABEL_FONT_SIZE" value="11" type="string" cy:type="String"/>
      <att name="NODE_CUSTOMGRAPHICS_POSITION_6" value="C,C,c,0.00,0.00" type="string" cy:type="String"/>
      <att name="NODE_LABEL" value="70" type="string" cy:type="String"/>
      <att name="NODE_NESTED_NETWORK_IMAGE_VISIBLE" value="true" type="string" cy:type="String"/>
      <att name="NODE_CUSTOMGRAPHICS_POSITION_5" value="C,C,c,0.00,0.00" type="string" cy:type="String"/>
      <att name="NODE_CUSTOMGRAPHICS_POSITION_1" value="C,C,c,0.00,0.00" type="string" cy:type="String"/>
      <att name="NODE_CUSTOMGRAPHICS_POSITION_7" value="C,C,c,0.00,0.00" type="string" cy:type="String"/>
      <att name="NODE_CUSTOMGRAPHICS_6" value="org.cytoscape.ding.customgraphics.NullCustomGraphics,0,[ Remove Graphics ]," type="string" cy:type="String"/>
      <att name="COMPOUND_NODE_PADDING" value="10.0" type="string" cy:type="String"/>
      <att name="NODE_CUSTOMGRAPHICS_3" value="org.cytoscape.ding.customgraphics.NullCustomGraphics,0,[ Remove Graphics ]," type="string" cy:type="String"/>
      <att name="COMPOUND_NODE_SHAPE" value="ROUND_RECTANGLE" type="string" cy:type="String"/>
      <att name="NODE_CUSTOMGRAPHICS_SIZE_2" value="40.0" type="string" cy:type="String"/>
      <att name="NODE_CUSTOMGRAPHICS_2" value="org.cytoscape.ding.customgraphics.NullCustomGraphics,0,[ Remove Graphics ]," type="string" cy:type="String"/>
      <att name="NODE_LABEL_WIDTH" value="200.0" type="string" cy:type="String"/>
      <att name="NODE_CUSTOMGRAPHICS_SIZE_8" value="40.0" type="string" cy:type="String"/>
      <att name="NODE_VISIBLE" value="true" type="string" cy:type="String"/>
      <att name="NODE_BORDER_TRANSPARENCY" value="255" type="string" cy:type="String"/>
      <att name="NODE_CUSTOMGRAPHICS_9" value="org.cytoscape.ding.customgraphics.NullCustomGraphics,0,[ Remove Graphics ]," type="string" cy:type="String"/>
      <att name="NODE_CUSTOMGRAPHICS_1" value="org.cytoscape.ding.customgraphics.NullCustomGraphics,0,[ Remove Graphics ]," type="string" cy:type="String"/>
      <att name="NODE_CUSTOMGRAPHICS_POSITION_4" value="C,C,c,0.00,0.00" type="string" cy:type="String"/>
      <att name="NODE_TOOLTIP" value="" type="string" cy:type="String"/>
      <att name="NODE_CUSTOMGRAPHICS_SIZE_3" value="40.0" type="string" cy:type="String"/>
      <att name="NODE_CUSTOMGRAPHICS_8" value="org.cytoscape.ding.customgraphics.NullCustomGraphics,0,[ Remove Graphics ]," type="string" cy:type="String"/>
      <att name="NODE_CUSTOMGRAPHICS_POSITION_3" value="C,C,c,0.00,0.00" type="string" cy:type="String"/>
      <att name="NODE_CUSTOMGRAPHICS_SIZE_6" value="40.0" type="string" cy:type="String"/>
      <att name="NODE_CUSTOMGRAPHICS_SIZE_9" value="40.0" type="string" cy:type="String"/>
      <att name="NODE_TRANSPARENCY" value="255" type="string" cy:type="String"/>
      <att name="NODE_LABEL_TRANSPARENCY" value="255" type="string" cy:type="String"/>
      <att name="NODE_SELECTED" value="false" type="string" cy:type="String"/>
      <att name="NODE_CUSTOMGRAPHICS_SIZE_7" value="40.0" type="string" cy:type="String"/>
      <att name="NODE_SELECTED_PAINT" value="#FFFF00" type="string" cy:type="String"/>
      <att name="NODE_CUSTOMGRAPHICS_4" value="org.cytoscape.ding.customgraphics.NullCustomGraphics,0,[ Remove Graphics ]," type="string" cy:type="String"/>
      <att name="NODE_DEPTH" value="0.0" type="string" cy:type="String"/>
      <att name="NODE_LABEL_POSITION" value="C,C,c,0.00,0.00" type="string" cy:type="String"/>
      <att name="NODE_BORDER_STROKE" value="SOLID" type="string" cy:type="String"/>
      <att name="NODE_CUSTOMGRAPHICS_SIZE_4" value="40.0" type="string" cy:type="String"/>
      <att name="NODE_CUSTOMGRAPHICS_SIZE_5" value="40.0" type="string" cy:type="String"/>
      <att name="NODE_LABEL_COLOR" value="#333333" type="string" cy:type="String"/>
      <att name="NODE_CUSTOMGRAPHICS_5" value="org.cytoscape.ding.customgraphics.NullCustomGraphics,0,[ Remove Graphics ]," type="string" cy:type="String"/>
      <att name="NODE_CUSTOMGRAPHICS_POSITION_8" value="C,C,c,0.00,0.00" type="string" cy:type="String"/>
      <att name="NODE_CUSTOMGRAPHICS_SIZE_1" value="40.0" type="string" cy:type="String"/>
    </graphics>
  </node>
  <node id="15461" label="EMLSAT00000008384">
    <att name="shared name" value="EMLSAT00000008384" type="string" cy:type="String"/>
    <att name="name" value="EMLSAT00000008384" type="string" cy:type="String"/>
    <att name="selected" value="0" type="boolean" cy:type="Boolean"/>
    <att name="to" value="EMLSAT00000005606" type="string" cy:type="String"/>
    <att name="weight" value="0.0936657886438322" type="real" cy:type="Double"/>
    <att name="K" value="6.43378019911428" type="real" cy:type="Double"/>
    <att name="BC" value="0" type="integer" cy:type="Integer"/>
    <att name="absMM" value="0.80445488622762" type="real" cy:type="Double"/>
    <att name="Phenotype" value="1" type="string" cy:type="String"/>
    <att name="Lethal" value="0" type="boolean" cy:type="Boolean"/>
    <att name="KnownMolt" value="0" type="boolean" cy:type="Boolean"/>
    <att name="DE" value="0" type="boolean" cy:type="Boolean"/>
    <att name="TF" value="0" type="boolean" cy:type="Boolean"/>
    <att name="Annotation" value="RecName: Full=POC1 centriolar protein homolog A" type="string" cy:type="String"/>
    <att name="Rank" value="60" type="integer" cy:type="Integer"/>
    <att name="nparalog" value="53" type="integer" cy:type="Integer"/>
    <att name="MM" type="real" cy:type="Double"/>
    <graphics fill="#00CC66" y="0.7963418624295855" type="ELLIPSE" outline="#000000" z="0.0" x="911.4787335231001" h="40.0" w="40.0" width="0.0">
      <att name="NODE_LABEL_FONT_FACE" value="Dialog.plain,plain,10" type="string" cy:type="String"/>
      <att name="NODE_CUSTOMGRAPHICS_7" value="org.cytoscape.ding.customgraphics.NullCustomGraphics,0,[ Remove Graphics ]," type="string" cy:type="String"/>
      <att name="NODE_CUSTOMGRAPHICS_POSITION_2" value="C,C,c,0.00,0.00" type="string" cy:type="String"/>
      <att name="NODE_CUSTOMGRAPHICS_POSITION_9" value="C,C,c,0.00,0.00" type="string" cy:type="String"/>
      <att name="NODE_LABEL_FONT_SIZE" value="14" type="string" cy:type="String"/>
      <att name="NODE_CUSTOMGRAPHICS_POSITION_6" value="C,C,c,0.00,0.00" type="string" cy:type="String"/>
      <att name="NODE_LABEL" value="60" type="string" cy:type="String"/>
      <att name="NODE_NESTED_NETWORK_IMAGE_VISIBLE" value="true" type="string" cy:type="String"/>
      <att name="NODE_CUSTOMGRAPHICS_POSITION_5" value="C,C,c,0.00,0.00" type="string" cy:type="String"/>
      <att name="NODE_CUSTOMGRAPHICS_POSITION_1" value="C,C,c,0.00,0.00" type="string" cy:type="String"/>
      <att name="NODE_CUSTOMGRAPHICS_POSITION_7" value="C,C,c,0.00,0.00" type="string" cy:type="String"/>
      <att name="NODE_CUSTOMGRAPHICS_6" value="org.cytoscape.ding.customgraphics.NullCustomGraphics,0,[ Remove Graphics ]," type="string" cy:type="String"/>
      <att name="COMPOUND_NODE_PADDING" value="10.0" type="string" cy:type="String"/>
      <att name="NODE_CUSTOMGRAPHICS_3" value="org.cytoscape.ding.customgraphics.NullCustomGraphics,0,[ Remove Graphics ]," type="string" cy:type="String"/>
      <att name="COMPOUND_NODE_SHAPE" value="ROUND_RECTANGLE" type="string" cy:type="String"/>
      <att name="NODE_CUSTOMGRAPHICS_SIZE_2" value="40.0" type="string" cy:type="String"/>
      <att name="NODE_CUSTOMGRAPHICS_2" value="org.cytoscape.ding.customgraphics.NullCustomGraphics,0,[ Remove Graphics ]," type="string" cy:type="String"/>
      <att name="NODE_LABEL_WIDTH" value="200.0" type="string" cy:type="String"/>
      <att name="NODE_CUSTOMGRAPHICS_SIZE_8" value="40.0" type="string" cy:type="String"/>
      <att name="NODE_VISIBLE" value="true" type="string" cy:type="String"/>
      <att name="NODE_BORDER_TRANSPARENCY" value="255" type="string" cy:type="String"/>
      <att name="NODE_CUSTOMGRAPHICS_9" value="org.cytoscape.ding.customgraphics.NullCustomGraphics,0,[ Remove Graphics ]," type="string" cy:type="String"/>
      <att name="NODE_CUSTOMGRAPHICS_1" value="org.cytoscape.ding.customgraphics.NullCustomGraphics,0,[ Remove Graphics ]," type="string" cy:type="String"/>
      <att name="NODE_CUSTOMGRAPHICS_POSITION_4" value="C,C,c,0.00,0.00" type="string" cy:type="String"/>
      <att name="NODE_TOOLTIP" value="" type="string" cy:type="String"/>
      <att name="NODE_CUSTOMGRAPHICS_SIZE_3" value="40.0" type="string" cy:type="String"/>
      <att name="NODE_CUSTOMGRAPHICS_8" value="org.cytoscape.ding.customgraphics.NullCustomGraphics,0,[ Remove Graphics ]," type="string" cy:type="String"/>
      <att name="NODE_CUSTOMGRAPHICS_POSITION_3" value="C,C,c,0.00,0.00" type="string" cy:type="String"/>
      <att name="NODE_CUSTOMGRAPHICS_SIZE_6" value="40.0" type="string" cy:type="String"/>
      <att name="NODE_CUSTOMGRAPHICS_SIZE_9" value="40.0" type="string" cy:type="String"/>
      <att name="NODE_TRANSPARENCY" value="255" type="string" cy:type="String"/>
      <att name="NODE_LABEL_TRANSPARENCY" value="255" type="string" cy:type="String"/>
      <att name="NODE_SELECTED" value="false" type="string" cy:type="String"/>
      <att name="NODE_CUSTOMGRAPHICS_SIZE_7" value="40.0" type="string" cy:type="String"/>
      <att name="NODE_SELECTED_PAINT" value="#FFFF00" type="string" cy:type="String"/>
      <att name="NODE_CUSTOMGRAPHICS_4" value="org.cytoscape.ding.customgraphics.NullCustomGraphics,0,[ Remove Graphics ]," type="string" cy:type="String"/>
      <att name="NODE_DEPTH" value="0.0" type="string" cy:type="String"/>
      <att name="NODE_LABEL_POSITION" value="C,C,c,0.00,0.00" type="string" cy:type="String"/>
      <att name="NODE_BORDER_STROKE" value="SOLID" type="string" cy:type="String"/>
      <att name="NODE_CUSTOMGRAPHICS_SIZE_4" value="40.0" type="string" cy:type="String"/>
      <att name="NODE_CUSTOMGRAPHICS_SIZE_5" value="40.0" type="string" cy:type="String"/>
      <att name="NODE_LABEL_COLOR" value="#333333" type="string" cy:type="String"/>
      <att name="NODE_CUSTOMGRAPHICS_5" value="org.cytoscape.ding.customgraphics.NullCustomGraphics,0,[ Remove Graphics ]," type="string" cy:type="String"/>
      <att name="NODE_CUSTOMGRAPHICS_POSITION_8" value="C,C,c,0.00,0.00" type="string" cy:type="String"/>
      <att name="NODE_CUSTOMGRAPHICS_SIZE_1" value="40.0" type="string" cy:type="String"/>
    </graphics>
  </node>
  <node id="15409" label="EMLSAT00000006879">
    <att name="shared name" value="EMLSAT00000006879" type="string" cy:type="String"/>
    <att name="name" value="EMLSAT00000006879" type="string" cy:type="String"/>
    <att name="selected" value="0" type="boolean" cy:type="Boolean"/>
    <att name="to" value="EMLSAT00000005606" type="string" cy:type="String"/>
    <att name="weight" value="0.180045246403963" type="real" cy:type="Double"/>
    <att name="K" value="14.2132705501039" type="real" cy:type="Double"/>
    <att name="BC" value="8" type="integer" cy:type="Integer"/>
    <att name="absMM" value="0.884441647312562" type="real" cy:type="Double"/>
    <att name="Phenotype" value="7" type="string" cy:type="String"/>
    <att name="Lethal" value="0" type="boolean" cy:type="Boolean"/>
    <att name="KnownMolt" value="0" type="boolean" cy:type="Boolean"/>
    <att name="DE" value="0" type="boolean" cy:type="Boolean"/>
    <att name="TF" value="0" type="boolean" cy:type="Boolean"/>
    <att name="Annotation" value="RecName: Full=MAP/microtubule affinity-regulating kinase 3" type="string" cy:type="String"/>
    <att name="Rank" value="25" type="integer" cy:type="Integer"/>
    <att name="nparalog" value="153" type="integer" cy:type="Integer"/>
    <att name="MM" type="real" cy:type="Double"/>
    <graphics fill="#00CC66" y="751.5430498986633" type="ELLIPSE" outline="#000000" z="0.0" x="439.9774981408508" h="41.856540084388186" w="41.856540084388186" width="0.0">
      <att name="NODE_LABEL_FONT_FACE" value="Dialog.plain,plain,10" type="string" cy:type="String"/>
      <att name="NODE_CUSTOMGRAPHICS_7" value="org.cytoscape.ding.customgraphics.NullCustomGraphics,0,[ Remove Graphics ]," type="string" cy:type="String"/>
      <att name="NODE_CUSTOMGRAPHICS_POSITION_2" value="C,C,c,0.00,0.00" type="string" cy:type="String"/>
      <att name="NODE_CUSTOMGRAPHICS_POSITION_9" value="C,C,c,0.00,0.00" type="string" cy:type="String"/>
      <att name="NODE_LABEL_FONT_SIZE" value="24" type="string" cy:type="String"/>
      <att name="NODE_CUSTOMGRAPHICS_POSITION_6" value="C,C,c,0.00,0.00" type="string" cy:type="String"/>
      <att name="NODE_LABEL" value="25" type="string" cy:type="String"/>
      <att name="NODE_NESTED_NETWORK_IMAGE_VISIBLE" value="true" type="string" cy:type="String"/>
      <att name="NODE_CUSTOMGRAPHICS_POSITION_5" value="C,C,c,0.00,0.00" type="string" cy:type="String"/>
      <att name="NODE_CUSTOMGRAPHICS_POSITION_1" value="C,C,c,0.00,0.00" type="string" cy:type="String"/>
      <att name="NODE_CUSTOMGRAPHICS_POSITION_7" value="C,C,c,0.00,0.00" type="string" cy:type="String"/>
      <att name="NODE_CUSTOMGRAPHICS_6" value="org.cytoscape.ding.customgraphics.NullCustomGraphics,0,[ Remove Graphics ]," type="string" cy:type="String"/>
      <att name="COMPOUND_NODE_PADDING" value="10.0" type="string" cy:type="String"/>
      <att name="NODE_CUSTOMGRAPHICS_3" value="org.cytoscape.ding.customgraphics.NullCustomGraphics,0,[ Remove Graphics ]," type="string" cy:type="String"/>
      <att name="COMPOUND_NODE_SHAPE" value="ROUND_RECTANGLE" type="string" cy:type="String"/>
      <att name="NODE_CUSTOMGRAPHICS_SIZE_2" value="41.856540084388186" type="string" cy:type="String"/>
      <att name="NODE_CUSTOMGRAPHICS_2" value="org.cytoscape.ding.customgraphics.NullCustomGraphics,0,[ Remove Graphics ]," type="string" cy:type="String"/>
      <att name="NODE_LABEL_WIDTH" value="200.0" type="string" cy:type="String"/>
      <att name="NODE_CUSTOMGRAPHICS_SIZE_8" value="41.856540084388186" type="string" cy:type="String"/>
      <att name="NODE_VISIBLE" value="true" type="string" cy:type="String"/>
      <att name="NODE_BORDER_TRANSPARENCY" value="255" type="string" cy:type="String"/>
      <att name="NODE_CUSTOMGRAPHICS_9" value="org.cytoscape.ding.customgraphics.NullCustomGraphics,0,[ Remove Graphics ]," type="string" cy:type="String"/>
      <att name="NODE_CUSTOMGRAPHICS_1" value="org.cytoscape.ding.customgraphics.NullCustomGraphics,0,[ Remove Graphics ]," type="string" cy:type="String"/>
      <att name="NODE_CUSTOMGRAPHICS_POSITION_4" value="C,C,c,0.00,0.00" type="string" cy:type="String"/>
      <att name="NODE_TOOLTIP" value="" type="string" cy:type="String"/>
      <att name="NODE_CUSTOMGRAPHICS_SIZE_3" value="41.856540084388186" type="string" cy:type="String"/>
      <att name="NODE_CUSTOMGRAPHICS_8" value="org.cytoscape.ding.customgraphics.NullCustomGraphics,0,[ Remove Graphics ]," type="string" cy:type="String"/>
      <att name="NODE_CUSTOMGRAPHICS_POSITION_3" value="C,C,c,0.00,0.00" type="string" cy:type="String"/>
      <att name="NODE_CUSTOMGRAPHICS_SIZE_6" value="41.856540084388186" type="string" cy:type="String"/>
      <att name="NODE_CUSTOMGRAPHICS_SIZE_9" value="41.856540084388186" type="string" cy:type="String"/>
      <att name="NODE_TRANSPARENCY" value="255" type="string" cy:type="String"/>
      <att name="NODE_LABEL_TRANSPARENCY" value="255" type="string" cy:type="String"/>
      <att name="NODE_SELECTED" value="false" type="string" cy:type="String"/>
      <att name="NODE_CUSTOMGRAPHICS_SIZE_7" value="41.856540084388186" type="string" cy:type="String"/>
      <att name="NODE_SELECTED_PAINT" value="#FFFF00" type="string" cy:type="String"/>
      <att name="NODE_CUSTOMGRAPHICS_4" value="org.cytoscape.ding.customgraphics.NullCustomGraphics,0,[ Remove Graphics ]," type="string" cy:type="String"/>
      <att name="NODE_DEPTH" value="0.0" type="string" cy:type="String"/>
      <att name="NODE_LABEL_POSITION" value="C,C,c,0.00,0.00" type="string" cy:type="String"/>
      <att name="NODE_BORDER_STROKE" value="SOLID" type="string" cy:type="String"/>
      <att name="NODE_CUSTOMGRAPHICS_SIZE_4" value="41.856540084388186" type="string" cy:type="String"/>
      <att name="NODE_CUSTOMGRAPHICS_SIZE_5" value="41.856540084388186" type="string" cy:type="String"/>
      <att name="NODE_LABEL_COLOR" value="#333333" type="string" cy:type="String"/>
      <att name="NODE_CUSTOMGRAPHICS_5" value="org.cytoscape.ding.customgraphics.NullCustomGraphics,0,[ Remove Graphics ]," type="string" cy:type="String"/>
      <att name="NODE_CUSTOMGRAPHICS_POSITION_8" value="C,C,c,0.00,0.00" type="string" cy:type="String"/>
      <att name="NODE_CUSTOMGRAPHICS_SIZE_1" value="41.856540084388186" type="string" cy:type="String"/>
    </graphics>
  </node>
  <node id="15358" label="EMLSAT00000000075">
    <att name="shared name" value="EMLSAT00000000075" type="string" cy:type="String"/>
    <att name="name" value="EMLSAT00000000075" type="string" cy:type="String"/>
    <att name="selected" value="0" type="boolean" cy:type="Boolean"/>
    <att name="to" value="EMLSAT00000005606" type="string" cy:type="String"/>
    <att name="weight" value="0.131151538736772" type="real" cy:type="Double"/>
    <att name="K" value="13.8123555751143" type="real" cy:type="Double"/>
    <att name="BC" value="55" type="integer" cy:type="Integer"/>
    <att name="absMM" value="0.901688615625871" type="real" cy:type="Double"/>
    <att name="Phenotype" value="0" type="string" cy:type="String"/>
    <att name="Lethal" value="0" type="boolean" cy:type="Boolean"/>
    <att name="KnownMolt" value="0" type="boolean" cy:type="Boolean"/>
    <att name="DE" value="0" type="boolean" cy:type="Boolean"/>
    <att name="TF" value="0" type="boolean" cy:type="Boolean"/>
    <att name="Annotation" value="RecName: Full=Peptidyl-prolyl cis-trans isomerase-like 1" type="string" cy:type="String"/>
    <att name="Rank" value="12" type="integer" cy:type="Integer"/>
    <att name="nparalog" value="12" type="integer" cy:type="Integer"/>
    <att name="MM" type="real" cy:type="Double"/>
    <graphics fill="#00CC66" y="481.17022705078125" type="ELLIPSE" outline="#000000" z="0.0" x="50.84962463378906" h="52.76371308016877" w="52.76371308016877" width="0.0">
      <att name="NODE_LABEL_FONT_FACE" value="Dialog.plain,plain,10" type="string" cy:type="String"/>
      <att name="NODE_CUSTOMGRAPHICS_7" value="org.cytoscape.ding.customgraphics.NullCustomGraphics,0,[ Remove Graphics ]," type="string" cy:type="String"/>
      <att name="NODE_CUSTOMGRAPHICS_POSITION_2" value="C,C,c,0.00,0.00" type="string" cy:type="String"/>
      <att name="NODE_CUSTOMGRAPHICS_POSITION_9" value="C,C,c,0.00,0.00" type="string" cy:type="String"/>
      <att name="NODE_LABEL_FONT_SIZE" value="27" type="string" cy:type="String"/>
      <att name="NODE_CUSTOMGRAPHICS_POSITION_6" value="C,C,c,0.00,0.00" type="string" cy:type="String"/>
      <att name="NODE_LABEL" value="12" type="string" cy:type="String"/>
      <att name="NODE_NESTED_NETWORK_IMAGE_VISIBLE" value="true" type="string" cy:type="String"/>
      <att name="NODE_CUSTOMGRAPHICS_POSITION_5" value="C,C,c,0.00,0.00" type="string" cy:type="String"/>
      <att name="NODE_CUSTOMGRAPHICS_POSITION_1" value="C,C,c,0.00,0.00" type="string" cy:type="String"/>
      <att name="NODE_CUSTOMGRAPHICS_POSITION_7" value="C,C,c,0.00,0.00" type="string" cy:type="String"/>
      <att name="NODE_CUSTOMGRAPHICS_6" value="org.cytoscape.ding.customgraphics.NullCustomGraphics,0,[ Remove Graphics ]," type="string" cy:type="String"/>
      <att name="COMPOUND_NODE_PADDING" value="10.0" type="string" cy:type="String"/>
      <att name="NODE_CUSTOMGRAPHICS_3" value="org.cytoscape.ding.customgraphics.NullCustomGraphics,0,[ Remove Graphics ]," type="string" cy:type="String"/>
      <att name="COMPOUND_NODE_SHAPE" value="ROUND_RECTANGLE" type="string" cy:type="String"/>
      <att name="NODE_CUSTOMGRAPHICS_SIZE_2" value="52.76371308016877" type="string" cy:type="String"/>
      <att name="NODE_CUSTOMGRAPHICS_2" value="org.cytoscape.ding.customgraphics.NullCustomGraphics,0,[ Remove Graphics ]," type="string" cy:type="String"/>
      <att name="NODE_LABEL_WIDTH" value="200.0" type="string" cy:type="String"/>
      <att name="NODE_CUSTOMGRAPHICS_SIZE_8" value="52.76371308016877" type="string" cy:type="String"/>
      <att name="NODE_VISIBLE" value="true" type="string" cy:type="String"/>
      <att name="NODE_BORDER_TRANSPARENCY" value="255" type="string" cy:type="String"/>
      <att name="NODE_CUSTOMGRAPHICS_9" value="org.cytoscape.ding.customgraphics.NullCustomGraphics,0,[ Remove Graphics ]," type="string" cy:type="String"/>
      <att name="NODE_CUSTOMGRAPHICS_1" value="org.cytoscape.ding.customgraphics.NullCustomGraphics,0,[ Remove Graphics ]," type="string" cy:type="String"/>
      <att name="NODE_CUSTOMGRAPHICS_POSITION_4" value="C,C,c,0.00,0.00" type="string" cy:type="String"/>
      <att name="NODE_TOOLTIP" value="" type="string" cy:type="String"/>
      <att name="NODE_CUSTOMGRAPHICS_SIZE_3" value="52.76371308016877" type="string" cy:type="String"/>
      <att name="NODE_CUSTOMGRAPHICS_8" value="org.cytoscape.ding.customgraphics.NullCustomGraphics,0,[ Remove Graphics ]," type="string" cy:type="String"/>
      <att name="NODE_CUSTOMGRAPHICS_POSITION_3" value="C,C,c,0.00,0.00" type="string" cy:type="String"/>
      <att name="NODE_CUSTOMGRAPHICS_SIZE_6" value="52.76371308016877" type="string" cy:type="String"/>
      <att name="NODE_CUSTOMGRAPHICS_SIZE_9" value="52.76371308016877" type="string" cy:type="String"/>
      <att name="NODE_TRANSPARENCY" value="255" type="string" cy:type="String"/>
      <att name="NODE_LABEL_TRANSPARENCY" value="255" type="string" cy:type="String"/>
      <att name="NODE_SELECTED" value="false" type="string" cy:type="String"/>
      <att name="NODE_CUSTOMGRAPHICS_SIZE_7" value="52.76371308016877" type="string" cy:type="String"/>
      <att name="NODE_SELECTED_PAINT" value="#FFFF00" type="string" cy:type="String"/>
      <att name="NODE_CUSTOMGRAPHICS_4" value="org.cytoscape.ding.customgraphics.NullCustomGraphics,0,[ Remove Graphics ]," type="string" cy:type="String"/>
      <att name="NODE_DEPTH" value="0.0" type="string" cy:type="String"/>
      <att name="NODE_LABEL_POSITION" value="C,C,c,0.00,0.00" type="string" cy:type="String"/>
      <att name="NODE_BORDER_STROKE" value="SOLID" type="string" cy:type="String"/>
      <att name="NODE_CUSTOMGRAPHICS_SIZE_4" value="52.76371308016877" type="string" cy:type="String"/>
      <att name="NODE_CUSTOMGRAPHICS_SIZE_5" value="52.76371308016877" type="string" cy:type="String"/>
      <att name="NODE_LABEL_COLOR" value="#333333" type="string" cy:type="String"/>
      <att name="NODE_CUSTOMGRAPHICS_5" value="org.cytoscape.ding.customgraphics.NullCustomGraphics,0,[ Remove Graphics ]," type="string" cy:type="String"/>
      <att name="NODE_CUSTOMGRAPHICS_POSITION_8" value="C,C,c,0.00,0.00" type="string" cy:type="String"/>
      <att name="NODE_CUSTOMGRAPHICS_SIZE_1" value="52.76371308016877" type="string" cy:type="String"/>
    </graphics>
  </node>
  <node id="15308" label="EMLSAT00000005152">
    <att name="shared name" value="EMLSAT00000005152" type="string" cy:type="String"/>
    <att name="name" value="EMLSAT00000005152" type="string" cy:type="String"/>
    <att name="selected" value="0" type="boolean" cy:type="Boolean"/>
    <att name="to" value="EMLSAT00000005606" type="string" cy:type="String"/>
    <att name="weight" value="0.2423454369808" type="real" cy:type="Double"/>
    <att name="K" value="10.0012301973911" type="real" cy:type="Double"/>
    <att name="BC" value="86" type="integer" cy:type="Integer"/>
    <att name="absMM" value="0.835720722083995" type="real" cy:type="Double"/>
    <att name="Phenotype" value="NA_ID" type="string" cy:type="String"/>
    <att name="Lethal" value="0" type="boolean" cy:type="Boolean"/>
    <att name="KnownMolt" value="0" type="boolean" cy:type="Boolean"/>
    <att name="DE" value="0" type="boolean" cy:type="Boolean"/>
    <att name="TF" value="0" type="boolean" cy:type="Boolean"/>
    <att name="Annotation" value="NA" type="string" cy:type="String"/>
    <att name="Rank" value="33" type="integer" cy:type="Integer"/>
    <att name="nparalog" value="0" type="integer" cy:type="Integer"/>
    <att name="MM" type="real" cy:type="Double"/>
    <graphics fill="#00CC66" y="214.0" type="ELLIPSE" outline="#000000" z="0.0" x="698.5" h="59.957805907173" w="59.957805907173" width="0.0">
      <att name="NODE_LABEL_FONT_FACE" value="Dialog.plain,plain,10" type="string" cy:type="String"/>
      <att name="NODE_CUSTOMGRAPHICS_7" value="org.cytoscape.ding.customgraphics.NullCustomGraphics,0,[ Remove Graphics ]," type="string" cy:type="String"/>
      <att name="NODE_CUSTOMGRAPHICS_POSITION_2" value="C,C,c,0.00,0.00" type="string" cy:type="String"/>
      <att name="NODE_CUSTOMGRAPHICS_POSITION_9" value="C,C,c,0.00,0.00" type="string" cy:type="String"/>
      <att name="NODE_LABEL_FONT_SIZE" value="21" type="string" cy:type="String"/>
      <att name="NODE_CUSTOMGRAPHICS_POSITION_6" value="C,C,c,0.00,0.00" type="string" cy:type="String"/>
      <att name="NODE_LABEL" value="33" type="string" cy:type="String"/>
      <att name="NODE_NESTED_NETWORK_IMAGE_VISIBLE" value="true" type="string" cy:type="String"/>
      <att name="NODE_CUSTOMGRAPHICS_POSITION_5" value="C,C,c,0.00,0.00" type="string" cy:type="String"/>
      <att name="NODE_CUSTOMGRAPHICS_POSITION_1" value="C,C,c,0.00,0.00" type="string" cy:type="String"/>
      <att name="NODE_CUSTOMGRAPHICS_POSITION_7" value="C,C,c,0.00,0.00" type="string" cy:type="String"/>
      <att name="NODE_CUSTOMGRAPHICS_6" value="org.cytoscape.ding.customgraphics.NullCustomGraphics,0,[ Remove Graphics ]," type="string" cy:type="String"/>
      <att name="COMPOUND_NODE_PADDING" value="10.0" type="string" cy:type="String"/>
      <att name="NODE_CUSTOMGRAPHICS_3" value="org.cytoscape.ding.customgraphics.NullCustomGraphics,0,[ Remove Graphics ]," type="string" cy:type="String"/>
      <att name="COMPOUND_NODE_SHAPE" value="ROUND_RECTANGLE" type="string" cy:type="String"/>
      <att name="NODE_CUSTOMGRAPHICS_SIZE_2" value="59.957805907173" type="string" cy:type="String"/>
      <att name="NODE_CUSTOMGRAPHICS_2" value="org.cytoscape.ding.customgraphics.NullCustomGraphics,0,[ Remove Graphics ]," type="string" cy:type="String"/>
      <att name="NODE_LABEL_WIDTH" value="200.0" type="string" cy:type="String"/>
      <att name="NODE_CUSTOMGRAPHICS_SIZE_8" value="59.957805907173" type="string" cy:type="String"/>
      <att name="NODE_VISIBLE" value="true" type="string" cy:type="String"/>
      <att name="NODE_BORDER_TRANSPARENCY" value="255" type="string" cy:type="String"/>
      <att name="NODE_CUSTOMGRAPHICS_9" value="org.cytoscape.ding.customgraphics.NullCustomGraphics,0,[ Remove Graphics ]," type="string" cy:type="String"/>
      <att name="NODE_CUSTOMGRAPHICS_1" value="org.cytoscape.ding.customgraphics.NullCustomGraphics,0,[ Remove Graphics ]," type="string" cy:type="String"/>
      <att name="NODE_CUSTOMGRAPHICS_POSITION_4" value="C,C,c,0.00,0.00" type="string" cy:type="String"/>
      <att name="NODE_TOOLTIP" value="" type="string" cy:type="String"/>
      <att name="NODE_CUSTOMGRAPHICS_SIZE_3" value="59.957805907173" type="string" cy:type="String"/>
      <att name="NODE_CUSTOMGRAPHICS_8" value="org.cytoscape.ding.customgraphics.NullCustomGraphics,0,[ Remove Graphics ]," type="string" cy:type="String"/>
      <att name="NODE_CUSTOMGRAPHICS_POSITION_3" value="C,C,c,0.00,0.00" type="string" cy:type="String"/>
      <att name="NODE_CUSTOMGRAPHICS_SIZE_6" value="59.957805907173" type="string" cy:type="String"/>
      <att name="NODE_CUSTOMGRAPHICS_SIZE_9" value="59.957805907173" type="string" cy:type="String"/>
      <att name="NODE_TRANSPARENCY" value="255" type="string" cy:type="String"/>
      <att name="NODE_LABEL_TRANSPARENCY" value="255" type="string" cy:type="String"/>
      <att name="NODE_SELECTED" value="false" type="string" cy:type="String"/>
      <att name="NODE_CUSTOMGRAPHICS_SIZE_7" value="59.957805907173" type="string" cy:type="String"/>
      <att name="NODE_SELECTED_PAINT" value="#FFFF00" type="string" cy:type="String"/>
      <att name="NODE_CUSTOMGRAPHICS_4" value="org.cytoscape.ding.customgraphics.NullCustomGraphics,0,[ Remove Graphics ]," type="string" cy:type="String"/>
      <att name="NODE_DEPTH" value="0.0" type="string" cy:type="String"/>
      <att name="NODE_LABEL_POSITION" value="C,C,c,0.00,0.00" type="string" cy:type="String"/>
      <att name="NODE_BORDER_STROKE" value="SOLID" type="string" cy:type="String"/>
      <att name="NODE_CUSTOMGRAPHICS_SIZE_4" value="59.957805907173" type="string" cy:type="String"/>
      <att name="NODE_CUSTOMGRAPHICS_SIZE_5" value="59.957805907173" type="string" cy:type="String"/>
      <att name="NODE_LABEL_COLOR" value="#333333" type="string" cy:type="String"/>
      <att name="NODE_CUSTOMGRAPHICS_5" value="org.cytoscape.ding.customgraphics.NullCustomGraphics,0,[ Remove Graphics ]," type="string" cy:type="String"/>
      <att name="NODE_CUSTOMGRAPHICS_POSITION_8" value="C,C,c,0.00,0.00" type="string" cy:type="String"/>
      <att name="NODE_CUSTOMGRAPHICS_SIZE_1" value="59.957805907173" type="string" cy:type="String"/>
    </graphics>
  </node>
  <node id="15259" label="EMLSAT00000005148">
    <att name="shared name" value="EMLSAT00000005148" type="string" cy:type="String"/>
    <att name="name" value="EMLSAT00000005148" type="string" cy:type="String"/>
    <att name="selected" value="0" type="boolean" cy:type="Boolean"/>
    <att name="to" value="EMLSAT00000005606" type="string" cy:type="String"/>
    <att name="weight" value="0.010436878231483" type="real" cy:type="Double"/>
    <att name="K" value="0.384231174735249" type="real" cy:type="Double"/>
    <att name="BC" value="0" type="integer" cy:type="Integer"/>
    <att name="absMM" value="0.554591064265317" type="real" cy:type="Double"/>
    <att name="Phenotype" value="NA_ID" type="string" cy:type="String"/>
    <att name="Lethal" value="0" type="boolean" cy:type="Boolean"/>
    <att name="KnownMolt" value="0" type="boolean" cy:type="Boolean"/>
    <att name="DE" value="0" type="boolean" cy:type="Boolean"/>
    <att name="TF" value="0" type="boolean" cy:type="Boolean"/>
    <att name="Annotation" value="NA" type="string" cy:type="String"/>
    <att name="Rank" value="81" type="integer" cy:type="Integer"/>
    <att name="nparalog" value="2" type="integer" cy:type="Integer"/>
    <att name="MM" type="real" cy:type="Double"/>
    <graphics fill="#00CC66" y="961.0" type="ELLIPSE" outline="#000000" z="0.0" x="525.0" h="40.0" w="40.0" width="0.0">
      <att name="NODE_LABEL_FONT_FACE" value="Dialog.plain,plain,10" type="string" cy:type="String"/>
      <att name="NODE_CUSTOMGRAPHICS_7" value="org.cytoscape.ding.customgraphics.NullCustomGraphics,0,[ Remove Graphics ]," type="string" cy:type="String"/>
      <att name="NODE_CUSTOMGRAPHICS_POSITION_2" value="C,C,c,0.00,0.00" type="string" cy:type="String"/>
      <att name="NODE_CUSTOMGRAPHICS_POSITION_9" value="C,C,c,0.00,0.00" type="string" cy:type="String"/>
      <att name="NODE_LABEL_FONT_SIZE" value="9" type="string" cy:type="String"/>
      <att name="NODE_CUSTOMGRAPHICS_POSITION_6" value="C,C,c,0.00,0.00" type="string" cy:type="String"/>
      <att name="NODE_LABEL" value="81" type="string" cy:type="String"/>
      <att name="NODE_NESTED_NETWORK_IMAGE_VISIBLE" value="true" type="string" cy:type="String"/>
      <att name="NODE_CUSTOMGRAPHICS_POSITION_5" value="C,C,c,0.00,0.00" type="string" cy:type="String"/>
      <att name="NODE_CUSTOMGRAPHICS_POSITION_1" value="C,C,c,0.00,0.00" type="string" cy:type="String"/>
      <att name="NODE_CUSTOMGRAPHICS_POSITION_7" value="C,C,c,0.00,0.00" type="string" cy:type="String"/>
      <att name="NODE_CUSTOMGRAPHICS_6" value="org.cytoscape.ding.customgraphics.NullCustomGraphics,0,[ Remove Graphics ]," type="string" cy:type="String"/>
      <att name="COMPOUND_NODE_PADDING" value="10.0" type="string" cy:type="String"/>
      <att name="NODE_CUSTOMGRAPHICS_3" value="org.cytoscape.ding.customgraphics.NullCustomGraphics,0,[ Remove Graphics ]," type="string" cy:type="String"/>
      <att name="COMPOUND_NODE_SHAPE" value="ROUND_RECTANGLE" type="string" cy:type="String"/>
      <att name="NODE_CUSTOMGRAPHICS_SIZE_2" value="40.0" type="string" cy:type="String"/>
      <att name="NODE_CUSTOMGRAPHICS_2" value="org.cytoscape.ding.customgraphics.NullCustomGraphics,0,[ Remove Graphics ]," type="string" cy:type="String"/>
      <att name="NODE_LABEL_WIDTH" value="200.0" type="string" cy:type="String"/>
      <att name="NODE_CUSTOMGRAPHICS_SIZE_8" value="40.0" type="string" cy:type="String"/>
      <att name="NODE_VISIBLE" value="true" type="string" cy:type="String"/>
      <att name="NODE_BORDER_TRANSPARENCY" value="255" type="string" cy:type="String"/>
      <att name="NODE_CUSTOMGRAPHICS_9" value="org.cytoscape.ding.customgraphics.NullCustomGraphics,0,[ Remove Graphics ]," type="string" cy:type="String"/>
      <att name="NODE_CUSTOMGRAPHICS_1" value="org.cytoscape.ding.customgraphics.NullCustomGraphics,0,[ Remove Graphics ]," type="string" cy:type="String"/>
      <att name="NODE_CUSTOMGRAPHICS_POSITION_4" value="C,C,c,0.00,0.00" type="string" cy:type="String"/>
      <att name="NODE_TOOLTIP" value="" type="string" cy:type="String"/>
      <att name="NODE_CUSTOMGRAPHICS_SIZE_3" value="40.0" type="string" cy:type="String"/>
      <att name="NODE_CUSTOMGRAPHICS_8" value="org.cytoscape.ding.customgraphics.NullCustomGraphics,0,[ Remove Graphics ]," type="string" cy:type="String"/>
      <att name="NODE_CUSTOMGRAPHICS_POSITION_3" value="C,C,c,0.00,0.00" type="string" cy:type="String"/>
      <att name="NODE_CUSTOMGRAPHICS_SIZE_6" value="40.0" type="string" cy:type="String"/>
      <att name="NODE_CUSTOMGRAPHICS_SIZE_9" value="40.0" type="string" cy:type="String"/>
      <att name="NODE_TRANSPARENCY" value="255" type="string" cy:type="String"/>
      <att name="NODE_LABEL_TRANSPARENCY" value="255" type="string" cy:type="String"/>
      <att name="NODE_SELECTED" value="false" type="string" cy:type="String"/>
      <att name="NODE_CUSTOMGRAPHICS_SIZE_7" value="40.0" type="string" cy:type="String"/>
      <att name="NODE_SELECTED_PAINT" value="#FFFF00" type="string" cy:type="String"/>
      <att name="NODE_CUSTOMGRAPHICS_4" value="org.cytoscape.ding.customgraphics.NullCustomGraphics,0,[ Remove Graphics ]," type="string" cy:type="String"/>
      <att name="NODE_DEPTH" value="0.0" type="string" cy:type="String"/>
      <att name="NODE_LABEL_POSITION" value="C,C,c,0.00,0.00" type="string" cy:type="String"/>
      <att name="NODE_BORDER_STROKE" value="SOLID" type="string" cy:type="String"/>
      <att name="NODE_CUSTOMGRAPHICS_SIZE_4" value="40.0" type="string" cy:type="String"/>
      <att name="NODE_CUSTOMGRAPHICS_SIZE_5" value="40.0" type="string" cy:type="String"/>
      <att name="NODE_LABEL_COLOR" value="#333333" type="string" cy:type="String"/>
      <att name="NODE_CUSTOMGRAPHICS_5" value="org.cytoscape.ding.customgraphics.NullCustomGraphics,0,[ Remove Graphics ]," type="string" cy:type="String"/>
      <att name="NODE_CUSTOMGRAPHICS_POSITION_8" value="C,C,c,0.00,0.00" type="string" cy:type="String"/>
      <att name="NODE_CUSTOMGRAPHICS_SIZE_1" value="40.0" type="string" cy:type="String"/>
    </graphics>
  </node>
  <node id="15211" label="EMLSAT00000006939">
    <att name="shared name" value="EMLSAT00000006939" type="string" cy:type="String"/>
    <att name="name" value="EMLSAT00000006939" type="string" cy:type="String"/>
    <att name="selected" value="0" type="boolean" cy:type="Boolean"/>
    <att name="to" value="EMLSAT00000005606" type="string" cy:type="String"/>
    <att name="weight" value="0.0238069454108413" type="real" cy:type="Double"/>
    <att name="K" value="1.28679400673372" type="real" cy:type="Double"/>
    <att name="BC" value="0" type="integer" cy:type="Integer"/>
    <att name="absMM" value="0.60766870837989" type="real" cy:type="Double"/>
    <att name="Phenotype" value="0" type="string" cy:type="String"/>
    <att name="Lethal" value="0" type="boolean" cy:type="Boolean"/>
    <att name="KnownMolt" value="0" type="boolean" cy:type="Boolean"/>
    <att name="DE" value="0" type="boolean" cy:type="Boolean"/>
    <att name="TF" value="0" type="boolean" cy:type="Boolean"/>
    <att name="Annotation" value="RecName: Full=UDP-N-acetylglucosamine--dolichyl-phosphate N-acetylglucosaminephosphotransferase" type="string" cy:type="String"/>
    <att name="Rank" value="77" type="integer" cy:type="Integer"/>
    <att name="nparalog" value="0" type="integer" cy:type="Integer"/>
    <att name="MM" type="real" cy:type="Double"/>
    <graphics fill="#00CC66" y="961.0" type="ELLIPSE" outline="#000000" z="0.0" x="600.0" h="40.0" w="40.0" width="0.0">
      <att name="NODE_LABEL_FONT_FACE" value="Dialog.plain,plain,10" type="string" cy:type="String"/>
      <att name="NODE_CUSTOMGRAPHICS_7" value="org.cytoscape.ding.customgraphics.NullCustomGraphics,0,[ Remove Graphics ]," type="string" cy:type="String"/>
      <att name="NODE_CUSTOMGRAPHICS_POSITION_2" value="C,C,c,0.00,0.00" type="string" cy:type="String"/>
      <att name="NODE_CUSTOMGRAPHICS_POSITION_9" value="C,C,c,0.00,0.00" type="string" cy:type="String"/>
      <att name="NODE_LABEL_FONT_SIZE" value="10" type="string" cy:type="String"/>
      <att name="NODE_CUSTOMGRAPHICS_POSITION_6" value="C,C,c,0.00,0.00" type="string" cy:type="String"/>
      <att name="NODE_LABEL" value="77" type="string" cy:type="String"/>
      <att name="NODE_NESTED_NETWORK_IMAGE_VISIBLE" value="true" type="string" cy:type="String"/>
      <att name="NODE_CUSTOMGRAPHICS_POSITION_5" value="C,C,c,0.00,0.00" type="string" cy:type="String"/>
      <att name="NODE_CUSTOMGRAPHICS_POSITION_1" value="C,C,c,0.00,0.00" type="string" cy:type="String"/>
      <att name="NODE_CUSTOMGRAPHICS_POSITION_7" value="C,C,c,0.00,0.00" type="string" cy:type="String"/>
      <att name="NODE_CUSTOMGRAPHICS_6" value="org.cytoscape.ding.customgraphics.NullCustomGraphics,0,[ Remove Graphics ]," type="string" cy:type="String"/>
      <att name="COMPOUND_NODE_PADDING" value="10.0" type="string" cy:type="String"/>
      <att name="NODE_CUSTOMGRAPHICS_3" value="org.cytoscape.ding.customgraphics.NullCustomGraphics,0,[ Remove Graphics ]," type="string" cy:type="String"/>
      <att name="COMPOUND_NODE_SHAPE" value="ROUND_RECTANGLE" type="string" cy:type="String"/>
      <att name="NODE_CUSTOMGRAPHICS_SIZE_2" value="40.0" type="string" cy:type="String"/>
      <att name="NODE_CUSTOMGRAPHICS_2" value="org.cytoscape.ding.customgraphics.NullCustomGraphics,0,[ Remove Graphics ]," type="string" cy:type="String"/>
      <att name="NODE_LABEL_WIDTH" value="200.0" type="string" cy:type="String"/>
      <att name="NODE_CUSTOMGRAPHICS_SIZE_8" value="40.0" type="string" cy:type="String"/>
      <att name="NODE_VISIBLE" value="true" type="string" cy:type="String"/>
      <att name="NODE_BORDER_TRANSPARENCY" value="255" type="string" cy:type="String"/>
      <att name="NODE_CUSTOMGRAPHICS_9" value="org.cytoscape.ding.customgraphics.NullCustomGraphics,0,[ Remove Graphics ]," type="string" cy:type="String"/>
      <att name="NODE_CUSTOMGRAPHICS_1" value="org.cytoscape.ding.customgraphics.NullCustomGraphics,0,[ Remove Graphics ]," type="string" cy:type="String"/>
      <att name="NODE_CUSTOMGRAPHICS_POSITION_4" value="C,C,c,0.00,0.00" type="string" cy:type="String"/>
      <att name="NODE_TOOLTIP" value="" type="string" cy:type="String"/>
      <att name="NODE_CUSTOMGRAPHICS_SIZE_3" value="40.0" type="string" cy:type="String"/>
      <att name="NODE_CUSTOMGRAPHICS_8" value="org.cytoscape.ding.customgraphics.NullCustomGraphics,0,[ Remove Graphics ]," type="string" cy:type="String"/>
      <att name="NODE_CUSTOMGRAPHICS_POSITION_3" value="C,C,c,0.00,0.00" type="string" cy:type="String"/>
      <att name="NODE_CUSTOMGRAPHICS_SIZE_6" value="40.0" type="string" cy:type="String"/>
      <att name="NODE_CUSTOMGRAPHICS_SIZE_9" value="40.0" type="string" cy:type="String"/>
      <att name="NODE_TRANSPARENCY" value="255" type="string" cy:type="String"/>
      <att name="NODE_LABEL_TRANSPARENCY" value="255" type="string" cy:type="String"/>
      <att name="NODE_SELECTED" value="false" type="string" cy:type="String"/>
      <att name="NODE_CUSTOMGRAPHICS_SIZE_7" value="40.0" type="string" cy:type="String"/>
      <att name="NODE_SELECTED_PAINT" value="#FFFF00" type="string" cy:type="String"/>
      <att name="NODE_CUSTOMGRAPHICS_4" value="org.cytoscape.ding.customgraphics.NullCustomGraphics,0,[ Remove Graphics ]," type="string" cy:type="String"/>
      <att name="NODE_DEPTH" value="0.0" type="string" cy:type="String"/>
      <att name="NODE_LABEL_POSITION" value="C,C,c,0.00,0.00" type="string" cy:type="String"/>
      <att name="NODE_BORDER_STROKE" value="SOLID" type="string" cy:type="String"/>
      <att name="NODE_CUSTOMGRAPHICS_SIZE_4" value="40.0" type="string" cy:type="String"/>
      <att name="NODE_CUSTOMGRAPHICS_SIZE_5" value="40.0" type="string" cy:type="String"/>
      <att name="NODE_LABEL_COLOR" value="#333333" type="string" cy:type="String"/>
      <att name="NODE_CUSTOMGRAPHICS_5" value="org.cytoscape.ding.customgraphics.NullCustomGraphics,0,[ Remove Graphics ]," type="string" cy:type="String"/>
      <att name="NODE_CUSTOMGRAPHICS_POSITION_8" value="C,C,c,0.00,0.00" type="string" cy:type="String"/>
      <att name="NODE_CUSTOMGRAPHICS_SIZE_1" value="40.0" type="string" cy:type="String"/>
    </graphics>
  </node>
  <node id="15164" label="EMLSAT00000005299">
    <att name="shared name" value="EMLSAT00000005299" type="string" cy:type="String"/>
    <att name="name" value="EMLSAT00000005299" type="string" cy:type="String"/>
    <att name="selected" value="0" type="boolean" cy:type="Boolean"/>
    <att name="to" value="EMLSAT00000005606" type="string" cy:type="String"/>
    <att name="weight" value="0.171092021836565" type="real" cy:type="Double"/>
    <att name="K" value="18.6474611260876" type="real" cy:type="Double"/>
    <att name="BC" value="474" type="integer" cy:type="Integer"/>
    <att name="absMM" value="0.952478043647988" type="real" cy:type="Double"/>
    <att name="Phenotype" value="0" type="string" cy:type="String"/>
    <att name="Lethal" value="0" type="boolean" cy:type="Boolean"/>
    <att name="KnownMolt" value="0" type="boolean" cy:type="Boolean"/>
    <att name="DE" value="0" type="boolean" cy:type="Boolean"/>
    <att name="TF" value="0" type="boolean" cy:type="Boolean"/>
    <att name="Annotation" value="RecName: Full=ER membrane protein complex subunit 3" type="string" cy:type="String"/>
    <att name="Rank" value="1" type="integer" cy:type="Integer"/>
    <att name="nparalog" value="0" type="integer" cy:type="Integer"/>
    <att name="MM" type="real" cy:type="Double"/>
    <graphics fill="#00CC66" y="488.8507891564758" type="ELLIPSE" outline="#000000" z="0.0" x="254.60692353699648" h="150.0" w="150.0" width="0.0">
      <att name="NODE_LABEL_FONT_FACE" value="Dialog.plain,plain,10" type="string" cy:type="String"/>
      <att name="NODE_CUSTOMGRAPHICS_7" value="org.cytoscape.ding.customgraphics.NullCustomGraphics,0,[ Remove Graphics ]," type="string" cy:type="String"/>
      <att name="NODE_CUSTOMGRAPHICS_POSITION_2" value="C,C,c,0.00,0.00" type="string" cy:type="String"/>
      <att name="NODE_CUSTOMGRAPHICS_POSITION_9" value="C,C,c,0.00,0.00" type="string" cy:type="String"/>
      <att name="NODE_LABEL_FONT_SIZE" value="30" type="string" cy:type="String"/>
      <att name="NODE_CUSTOMGRAPHICS_POSITION_6" value="C,C,c,0.00,0.00" type="string" cy:type="String"/>
      <att name="NODE_LABEL" value="1" type="string" cy:type="String"/>
      <att name="NODE_NESTED_NETWORK_IMAGE_VISIBLE" value="true" type="string" cy:type="String"/>
      <att name="NODE_CUSTOMGRAPHICS_POSITION_5" value="C,C,c,0.00,0.00" type="string" cy:type="String"/>
      <att name="NODE_CUSTOMGRAPHICS_POSITION_1" value="C,C,c,0.00,0.00" type="string" cy:type="String"/>
      <att name="NODE_CUSTOMGRAPHICS_POSITION_7" value="C,C,c,0.00,0.00" type="string" cy:type="String"/>
      <att name="NODE_CUSTOMGRAPHICS_6" value="org.cytoscape.ding.customgraphics.NullCustomGraphics,0,[ Remove Graphics ]," type="string" cy:type="String"/>
      <att name="COMPOUND_NODE_PADDING" value="10.0" type="string" cy:type="String"/>
      <att name="NODE_CUSTOMGRAPHICS_3" value="org.cytoscape.ding.customgraphics.NullCustomGraphics,0,[ Remove Graphics ]," type="string" cy:type="String"/>
      <att name="COMPOUND_NODE_SHAPE" value="ROUND_RECTANGLE" type="string" cy:type="String"/>
      <att name="NODE_CUSTOMGRAPHICS_SIZE_2" value="150.0" type="string" cy:type="String"/>
      <att name="NODE_CUSTOMGRAPHICS_2" value="org.cytoscape.ding.customgraphics.NullCustomGraphics,0,[ Remove Graphics ]," type="string" cy:type="String"/>
      <att name="NODE_LABEL_WIDTH" value="200.0" type="string" cy:type="String"/>
      <att name="NODE_CUSTOMGRAPHICS_SIZE_8" value="150.0" type="string" cy:type="String"/>
      <att name="NODE_VISIBLE" value="true" type="string" cy:type="String"/>
      <att name="NODE_BORDER_TRANSPARENCY" value="255" type="string" cy:type="String"/>
      <att name="NODE_CUSTOMGRAPHICS_9" value="org.cytoscape.ding.customgraphics.NullCustomGraphics,0,[ Remove Graphics ]," type="string" cy:type="String"/>
      <att name="NODE_CUSTOMGRAPHICS_1" value="org.cytoscape.ding.customgraphics.NullCustomGraphics,0,[ Remove Graphics ]," type="string" cy:type="String"/>
      <att name="NODE_CUSTOMGRAPHICS_POSITION_4" value="C,C,c,0.00,0.00" type="string" cy:type="String"/>
      <att name="NODE_TOOLTIP" value="" type="string" cy:type="String"/>
      <att name="NODE_CUSTOMGRAPHICS_SIZE_3" value="150.0" type="string" cy:type="String"/>
      <att name="NODE_CUSTOMGRAPHICS_8" value="org.cytoscape.ding.customgraphics.NullCustomGraphics,0,[ Remove Graphics ]," type="string" cy:type="String"/>
      <att name="NODE_CUSTOMGRAPHICS_POSITION_3" value="C,C,c,0.00,0.00" type="string" cy:type="String"/>
      <att name="NODE_CUSTOMGRAPHICS_SIZE_6" value="150.0" type="string" cy:type="String"/>
      <att name="NODE_CUSTOMGRAPHICS_SIZE_9" value="150.0" type="string" cy:type="String"/>
      <att name="NODE_TRANSPARENCY" value="255" type="string" cy:type="String"/>
      <att name="NODE_LABEL_TRANSPARENCY" value="255" type="string" cy:type="String"/>
      <att name="NODE_SELECTED" value="false" type="string" cy:type="String"/>
      <att name="NODE_CUSTOMGRAPHICS_SIZE_7" value="150.0" type="string" cy:type="String"/>
      <att name="NODE_SELECTED_PAINT" value="#FFFF00" type="string" cy:type="String"/>
      <att name="NODE_CUSTOMGRAPHICS_4" value="org.cytoscape.ding.customgraphics.NullCustomGraphics,0,[ Remove Graphics ]," type="string" cy:type="String"/>
      <att name="NODE_DEPTH" value="0.0" type="string" cy:type="String"/>
      <att name="NODE_LABEL_POSITION" value="C,C,c,0.00,0.00" type="string" cy:type="String"/>
      <att name="NODE_BORDER_STROKE" value="SOLID" type="string" cy:type="String"/>
      <att name="NODE_CUSTOMGRAPHICS_SIZE_4" value="150.0" type="string" cy:type="String"/>
      <att name="NODE_CUSTOMGRAPHICS_SIZE_5" value="150.0" type="string" cy:type="String"/>
      <att name="NODE_LABEL_COLOR" value="#333333" type="string" cy:type="String"/>
      <att name="NODE_CUSTOMGRAPHICS_5" value="org.cytoscape.ding.customgraphics.NullCustomGraphics,0,[ Remove Graphics ]," type="string" cy:type="String"/>
      <att name="NODE_CUSTOMGRAPHICS_POSITION_8" value="C,C,c,0.00,0.00" type="string" cy:type="String"/>
      <att name="NODE_CUSTOMGRAPHICS_SIZE_1" value="150.0" type="string" cy:type="String"/>
    </graphics>
  </node>
  <node id="15118" label="EMLSAT00000011999">
    <att name="shared name" value="EMLSAT00000011999" type="string" cy:type="String"/>
    <att name="name" value="EMLSAT00000011999" type="string" cy:type="String"/>
    <att name="selected" value="0" type="boolean" cy:type="Boolean"/>
    <att name="to" value="EMLSAT00000005606" type="string" cy:type="String"/>
    <att name="weight" value="0.221180610021597" type="real" cy:type="Double"/>
    <att name="K" value="11.8487202731871" type="real" cy:type="Double"/>
    <att name="BC" value="195" type="integer" cy:type="Integer"/>
    <att name="absMM" value="0.872775279584765" type="real" cy:type="Double"/>
    <att name="Phenotype" value="4" type="string" cy:type="String"/>
    <att name="Lethal" value="0" type="boolean" cy:type="Boolean"/>
    <att name="KnownMolt" value="0" type="boolean" cy:type="Boolean"/>
    <att name="DE" value="0" type="boolean" cy:type="Boolean"/>
    <att name="TF" value="0" type="boolean" cy:type="Boolean"/>
    <att name="Annotation" value="RecName: Full=Nucleoporin Nup43" type="string" cy:type="String"/>
    <att name="Rank" value="21" type="integer" cy:type="Integer"/>
    <att name="nparalog" value="1" type="integer" cy:type="Integer"/>
    <att name="MM" type="real" cy:type="Double"/>
    <graphics fill="#00CC66" y="290.14481596495665" type="ELLIPSE" outline="#000000" z="0.0" x="762.0948486328125" h="85.25316455696203" w="85.25316455696203" width="0.0">
      <att name="NODE_LABEL_FONT_FACE" value="Dialog.plain,plain,10" type="string" cy:type="String"/>
      <att name="NODE_CUSTOMGRAPHICS_7" value="org.cytoscape.ding.customgraphics.NullCustomGraphics,0,[ Remove Graphics ]," type="string" cy:type="String"/>
      <att name="NODE_CUSTOMGRAPHICS_POSITION_2" value="C,C,c,0.00,0.00" type="string" cy:type="String"/>
      <att name="NODE_CUSTOMGRAPHICS_POSITION_9" value="C,C,c,0.00,0.00" type="string" cy:type="String"/>
      <att name="NODE_LABEL_FONT_SIZE" value="25" type="string" cy:type="String"/>
      <att name="NODE_CUSTOMGRAPHICS_POSITION_6" value="C,C,c,0.00,0.00" type="string" cy:type="String"/>
      <att name="NODE_LABEL" value="21" type="string" cy:type="String"/>
      <att name="NODE_NESTED_NETWORK_IMAGE_VISIBLE" value="true" type="string" cy:type="String"/>
      <att name="NODE_CUSTOMGRAPHICS_POSITION_5" value="C,C,c,0.00,0.00" type="string" cy:type="String"/>
      <att name="NODE_CUSTOMGRAPHICS_POSITION_1" value="C,C,c,0.00,0.00" type="string" cy:type="String"/>
      <att name="NODE_CUSTOMGRAPHICS_POSITION_7" value="C,C,c,0.00,0.00" type="string" cy:type="String"/>
      <att name="NODE_CUSTOMGRAPHICS_6" value="org.cytoscape.ding.customgraphics.NullCustomGraphics,0,[ Remove Graphics ]," type="string" cy:type="String"/>
      <att name="COMPOUND_NODE_PADDING" value="10.0" type="string" cy:type="String"/>
      <att name="NODE_CUSTOMGRAPHICS_3" value="org.cytoscape.ding.customgraphics.NullCustomGraphics,0,[ Remove Graphics ]," type="string" cy:type="String"/>
      <att name="COMPOUND_NODE_SHAPE" value="ROUND_RECTANGLE" type="string" cy:type="String"/>
      <att name="NODE_CUSTOMGRAPHICS_SIZE_2" value="85.25316455696203" type="string" cy:type="String"/>
      <att name="NODE_CUSTOMGRAPHICS_2" value="org.cytoscape.ding.customgraphics.NullCustomGraphics,0,[ Remove Graphics ]," type="string" cy:type="String"/>
      <att name="NODE_LABEL_WIDTH" value="200.0" type="string" cy:type="String"/>
      <att name="NODE_CUSTOMGRAPHICS_SIZE_8" value="85.25316455696203" type="string" cy:type="String"/>
      <att name="NODE_VISIBLE" value="true" type="string" cy:type="String"/>
      <att name="NODE_BORDER_TRANSPARENCY" value="255" type="string" cy:type="String"/>
      <att name="NODE_CUSTOMGRAPHICS_9" value="org.cytoscape.ding.customgraphics.NullCustomGraphics,0,[ Remove Graphics ]," type="string" cy:type="String"/>
      <att name="NODE_CUSTOMGRAPHICS_1" value="org.cytoscape.ding.customgraphics.NullCustomGraphics,0,[ Remove Graphics ]," type="string" cy:type="String"/>
      <att name="NODE_CUSTOMGRAPHICS_POSITION_4" value="C,C,c,0.00,0.00" type="string" cy:type="String"/>
      <att name="NODE_TOOLTIP" value="" type="string" cy:type="String"/>
      <att name="NODE_CUSTOMGRAPHICS_SIZE_3" value="85.25316455696203" type="string" cy:type="String"/>
      <att name="NODE_CUSTOMGRAPHICS_8" value="org.cytoscape.ding.customgraphics.NullCustomGraphics,0,[ Remove Graphics ]," type="string" cy:type="String"/>
      <att name="NODE_CUSTOMGRAPHICS_POSITION_3" value="C,C,c,0.00,0.00" type="string" cy:type="String"/>
      <att name="NODE_CUSTOMGRAPHICS_SIZE_6" value="85.25316455696203" type="string" cy:type="String"/>
      <att name="NODE_CUSTOMGRAPHICS_SIZE_9" value="85.25316455696203" type="string" cy:type="String"/>
      <att name="NODE_TRANSPARENCY" value="255" type="string" cy:type="String"/>
      <att name="NODE_LABEL_TRANSPARENCY" value="255" type="string" cy:type="String"/>
      <att name="NODE_SELECTED" value="false" type="string" cy:type="String"/>
      <att name="NODE_CUSTOMGRAPHICS_SIZE_7" value="85.25316455696203" type="string" cy:type="String"/>
      <att name="NODE_SELECTED_PAINT" value="#FFFF00" type="string" cy:type="String"/>
      <att name="NODE_CUSTOMGRAPHICS_4" value="org.cytoscape.ding.customgraphics.NullCustomGraphics,0,[ Remove Graphics ]," type="string" cy:type="String"/>
      <att name="NODE_DEPTH" value="0.0" type="string" cy:type="String"/>
      <att name="NODE_LABEL_POSITION" value="C,C,c,0.00,0.00" type="string" cy:type="String"/>
      <att name="NODE_BORDER_STROKE" value="SOLID" type="string" cy:type="String"/>
      <att name="NODE_CUSTOMGRAPHICS_SIZE_4" value="85.25316455696203" type="string" cy:type="String"/>
      <att name="NODE_CUSTOMGRAPHICS_SIZE_5" value="85.25316455696203" type="string" cy:type="String"/>
      <att name="NODE_LABEL_COLOR" value="#333333" type="string" cy:type="String"/>
      <att name="NODE_CUSTOMGRAPHICS_5" value="org.cytoscape.ding.customgraphics.NullCustomGraphics,0,[ Remove Graphics ]," type="string" cy:type="String"/>
      <att name="NODE_CUSTOMGRAPHICS_POSITION_8" value="C,C,c,0.00,0.00" type="string" cy:type="String"/>
      <att name="NODE_CUSTOMGRAPHICS_SIZE_1" value="85.25316455696203" type="string" cy:type="String"/>
    </graphics>
  </node>
  <node id="15073" label="EMLSAT00000005521">
    <att name="shared name" value="EMLSAT00000005521" type="string" cy:type="String"/>
    <att name="name" value="EMLSAT00000005521" type="string" cy:type="String"/>
    <att name="selected" value="0" type="boolean" cy:type="Boolean"/>
    <att name="to" value="EMLSAT00000005606" type="string" cy:type="String"/>
    <att name="weight" value="0.181618646463281" type="real" cy:type="Double"/>
    <att name="K" value="9.40562872999775" type="real" cy:type="Double"/>
    <att name="BC" value="7" type="integer" cy:type="Integer"/>
    <att name="absMM" value="0.831264700100013" type="real" cy:type="Double"/>
    <att name="Phenotype" value="1" type="string" cy:type="String"/>
    <att name="Lethal" value="0" type="boolean" cy:type="Boolean"/>
    <att name="KnownMolt" value="0" type="boolean" cy:type="Boolean"/>
    <att name="DE" value="0" type="boolean" cy:type="Boolean"/>
    <att name="TF" value="0" type="boolean" cy:type="Boolean"/>
    <att name="Annotation" value="RecName: Full=High mobility group protein 20A" type="string" cy:type="String"/>
    <att name="Rank" value="45" type="integer" cy:type="Integer"/>
    <att name="nparalog" value="4" type="integer" cy:type="Integer"/>
    <att name="MM" type="real" cy:type="Double"/>
    <graphics fill="#00CC66" y="217.47065214659727" type="ELLIPSE" outline="#000000" z="0.0" x="521.4569702148438" h="41.62447257383966" w="41.62447257383966" width="0.0">
      <att name="NODE_LABEL_FONT_FACE" value="Dialog.plain,plain,10" type="string" cy:type="String"/>
      <att name="NODE_CUSTOMGRAPHICS_7" value="org.cytoscape.ding.customgraphics.NullCustomGraphics,0,[ Remove Graphics ]," type="string" cy:type="String"/>
      <att name="NODE_CUSTOMGRAPHICS_POSITION_2" value="C,C,c,0.00,0.00" type="string" cy:type="String"/>
      <att name="NODE_CUSTOMGRAPHICS_POSITION_9" value="C,C,c,0.00,0.00" type="string" cy:type="String"/>
      <att name="NODE_LABEL_FONT_SIZE" value="18" type="string" cy:type="String"/>
      <att name="NODE_CUSTOMGRAPHICS_POSITION_6" value="C,C,c,0.00,0.00" type="string" cy:type="String"/>
      <att name="NODE_LABEL" value="45" type="string" cy:type="String"/>
      <att name="NODE_NESTED_NETWORK_IMAGE_VISIBLE" value="true" type="string" cy:type="String"/>
      <att name="NODE_CUSTOMGRAPHICS_POSITION_5" value="C,C,c,0.00,0.00" type="string" cy:type="String"/>
      <att name="NODE_CUSTOMGRAPHICS_POSITION_1" value="C,C,c,0.00,0.00" type="string" cy:type="String"/>
      <att name="NODE_CUSTOMGRAPHICS_POSITION_7" value="C,C,c,0.00,0.00" type="string" cy:type="String"/>
      <att name="NODE_CUSTOMGRAPHICS_6" value="org.cytoscape.ding.customgraphics.NullCustomGraphics,0,[ Remove Graphics ]," type="string" cy:type="String"/>
      <att name="COMPOUND_NODE_PADDING" value="10.0" type="string" cy:type="String"/>
      <att name="NODE_CUSTOMGRAPHICS_3" value="org.cytoscape.ding.customgraphics.NullCustomGraphics,0,[ Remove Graphics ]," type="string" cy:type="String"/>
      <att name="COMPOUND_NODE_SHAPE" value="ROUND_RECTANGLE" type="string" cy:type="String"/>
      <att name="NODE_CUSTOMGRAPHICS_SIZE_2" value="41.62447257383966" type="string" cy:type="String"/>
      <att name="NODE_CUSTOMGRAPHICS_2" value="org.cytoscape.ding.customgraphics.NullCustomGraphics,0,[ Remove Graphics ]," type="string" cy:type="String"/>
      <att name="NODE_LABEL_WIDTH" value="200.0" type="string" cy:type="String"/>
      <att name="NODE_CUSTOMGRAPHICS_SIZE_8" value="41.62447257383966" type="string" cy:type="String"/>
      <att name="NODE_VISIBLE" value="true" type="string" cy:type="String"/>
      <att name="NODE_BORDER_TRANSPARENCY" value="255" type="string" cy:type="String"/>
      <att name="NODE_CUSTOMGRAPHICS_9" value="org.cytoscape.ding.customgraphics.NullCustomGraphics,0,[ Remove Graphics ]," type="string" cy:type="String"/>
      <att name="NODE_CUSTOMGRAPHICS_1" value="org.cytoscape.ding.customgraphics.NullCustomGraphics,0,[ Remove Graphics ]," type="string" cy:type="String"/>
      <att name="NODE_CUSTOMGRAPHICS_POSITION_4" value="C,C,c,0.00,0.00" type="string" cy:type="String"/>
      <att name="NODE_TOOLTIP" value="" type="string" cy:type="String"/>
      <att name="NODE_CUSTOMGRAPHICS_SIZE_3" value="41.62447257383966" type="string" cy:type="String"/>
      <att name="NODE_CUSTOMGRAPHICS_8" value="org.cytoscape.ding.customgraphics.NullCustomGraphics,0,[ Remove Graphics ]," type="string" cy:type="String"/>
      <att name="NODE_CUSTOMGRAPHICS_POSITION_3" value="C,C,c,0.00,0.00" type="string" cy:type="String"/>
      <att name="NODE_CUSTOMGRAPHICS_SIZE_6" value="41.62447257383966" type="string" cy:type="String"/>
      <att name="NODE_CUSTOMGRAPHICS_SIZE_9" value="41.62447257383966" type="string" cy:type="String"/>
      <att name="NODE_TRANSPARENCY" value="255" type="string" cy:type="String"/>
      <att name="NODE_LABEL_TRANSPARENCY" value="255" type="string" cy:type="String"/>
      <att name="NODE_SELECTED" value="false" type="string" cy:type="String"/>
      <att name="NODE_CUSTOMGRAPHICS_SIZE_7" value="41.62447257383966" type="string" cy:type="String"/>
      <att name="NODE_SELECTED_PAINT" value="#FFFF00" type="string" cy:type="String"/>
      <att name="NODE_CUSTOMGRAPHICS_4" value="org.cytoscape.ding.customgraphics.NullCustomGraphics,0,[ Remove Graphics ]," type="string" cy:type="String"/>
      <att name="NODE_DEPTH" value="0.0" type="string" cy:type="String"/>
      <att name="NODE_LABEL_POSITION" value="C,C,c,0.00,0.00" type="string" cy:type="String"/>
      <att name="NODE_BORDER_STROKE" value="SOLID" type="string" cy:type="String"/>
      <att name="NODE_CUSTOMGRAPHICS_SIZE_4" value="41.62447257383966" type="string" cy:type="String"/>
      <att name="NODE_CUSTOMGRAPHICS_SIZE_5" value="41.62447257383966" type="string" cy:type="String"/>
      <att name="NODE_LABEL_COLOR" value="#333333" type="string" cy:type="String"/>
      <att name="NODE_CUSTOMGRAPHICS_5" value="org.cytoscape.ding.customgraphics.NullCustomGraphics,0,[ Remove Graphics ]," type="string" cy:type="String"/>
      <att name="NODE_CUSTOMGRAPHICS_POSITION_8" value="C,C,c,0.00,0.00" type="string" cy:type="String"/>
      <att name="NODE_CUSTOMGRAPHICS_SIZE_1" value="41.62447257383966" type="string" cy:type="String"/>
    </graphics>
  </node>
  <node id="15029" label="EMLSAT00000005500">
    <att name="shared name" value="EMLSAT00000005500" type="string" cy:type="String"/>
    <att name="name" value="EMLSAT00000005500" type="string" cy:type="String"/>
    <att name="selected" value="0" type="boolean" cy:type="Boolean"/>
    <att name="to" value="EMLSAT00000005606" type="string" cy:type="String"/>
    <att name="weight" value="0.0161721369702156" type="real" cy:type="Double"/>
    <att name="K" value="2.3311449676394" type="real" cy:type="Double"/>
    <att name="BC" value="1" type="integer" cy:type="Integer"/>
    <att name="absMM" value="0.668506308459539" type="real" cy:type="Double"/>
    <att name="Phenotype" value="NA_ID" type="string" cy:type="String"/>
    <att name="Lethal" value="0" type="boolean" cy:type="Boolean"/>
    <att name="KnownMolt" value="0" type="boolean" cy:type="Boolean"/>
    <att name="DE" value="0" type="boolean" cy:type="Boolean"/>
    <att name="TF" value="0" type="boolean" cy:type="Boolean"/>
    <att name="Annotation" value="RecName: Full=Uncharacterized protein C19orf60 homolog" type="string" cy:type="String"/>
    <att name="Rank" value="65" type="integer" cy:type="Integer"/>
    <att name="nparalog" value="0" type="integer" cy:type="Integer"/>
    <att name="MM" type="real" cy:type="Double"/>
    <graphics fill="#00CC66" y="961.0" type="ELLIPSE" outline="#000000" z="0.0" x="675.0" h="40.232067510548525" w="40.232067510548525" width="0.0">
      <att name="NODE_LABEL_FONT_FACE" value="Dialog.plain,plain,10" type="string" cy:type="String"/>
      <att name="NODE_CUSTOMGRAPHICS_7" value="org.cytoscape.ding.customgraphics.NullCustomGraphics,0,[ Remove Graphics ]," type="string" cy:type="String"/>
      <att name="NODE_CUSTOMGRAPHICS_POSITION_2" value="C,C,c,0.00,0.00" type="string" cy:type="String"/>
      <att name="NODE_CUSTOMGRAPHICS_POSITION_9" value="C,C,c,0.00,0.00" type="string" cy:type="String"/>
      <att name="NODE_LABEL_FONT_SIZE" value="13" type="string" cy:type="String"/>
      <att name="NODE_CUSTOMGRAPHICS_POSITION_6" value="C,C,c,0.00,0.00" type="string" cy:type="String"/>
      <att name="NODE_LABEL" value="65" type="string" cy:type="String"/>
      <att name="NODE_NESTED_NETWORK_IMAGE_VISIBLE" value="true" type="string" cy:type="String"/>
      <att name="NODE_CUSTOMGRAPHICS_POSITION_5" value="C,C,c,0.00,0.00" type="string" cy:type="String"/>
      <att name="NODE_CUSTOMGRAPHICS_POSITION_1" value="C,C,c,0.00,0.00" type="string" cy:type="String"/>
      <att name="NODE_CUSTOMGRAPHICS_POSITION_7" value="C,C,c,0.00,0.00" type="string" cy:type="String"/>
      <att name="NODE_CUSTOMGRAPHICS_6" value="org.cytoscape.ding.customgraphics.NullCustomGraphics,0,[ Remove Graphics ]," type="string" cy:type="String"/>
      <att name="COMPOUND_NODE_PADDING" value="10.0" type="string" cy:type="String"/>
      <att name="NODE_CUSTOMGRAPHICS_3" value="org.cytoscape.ding.customgraphics.NullCustomGraphics,0,[ Remove Graphics ]," type="string" cy:type="String"/>
      <att name="COMPOUND_NODE_SHAPE" value="ROUND_RECTANGLE" type="string" cy:type="String"/>
      <att name="NODE_CUSTOMGRAPHICS_SIZE_2" value="40.232067510548525" type="string" cy:type="String"/>
      <att name="NODE_CUSTOMGRAPHICS_2" value="org.cytoscape.ding.customgraphics.NullCustomGraphics,0,[ Remove Graphics ]," type="string" cy:type="String"/>
      <att name="NODE_LABEL_WIDTH" value="200.0" type="string" cy:type="String"/>
      <att name="NODE_CUSTOMGRAPHICS_SIZE_8" value="40.232067510548525" type="string" cy:type="String"/>
      <att name="NODE_VISIBLE" value="true" type="string" cy:type="String"/>
      <att name="NODE_BORDER_TRANSPARENCY" value="255" type="string" cy:type="String"/>
      <att name="NODE_CUSTOMGRAPHICS_9" value="org.cytoscape.ding.customgraphics.NullCustomGraphics,0,[ Remove Graphics ]," type="string" cy:type="String"/>
      <att name="NODE_CUSTOMGRAPHICS_1" value="org.cytoscape.ding.customgraphics.NullCustomGraphics,0,[ Remove Graphics ]," type="string" cy:type="String"/>
      <att name="NODE_CUSTOMGRAPHICS_POSITION_4" value="C,C,c,0.00,0.00" type="string" cy:type="String"/>
      <att name="NODE_TOOLTIP" value="" type="string" cy:type="String"/>
      <att name="NODE_CUSTOMGRAPHICS_SIZE_3" value="40.232067510548525" type="string" cy:type="String"/>
      <att name="NODE_CUSTOMGRAPHICS_8" value="org.cytoscape.ding.customgraphics.NullCustomGraphics,0,[ Remove Graphics ]," type="string" cy:type="String"/>
      <att name="NODE_CUSTOMGRAPHICS_POSITION_3" value="C,C,c,0.00,0.00" type="string" cy:type="String"/>
      <att name="NODE_CUSTOMGRAPHICS_SIZE_6" value="40.232067510548525" type="string" cy:type="String"/>
      <att name="NODE_CUSTOMGRAPHICS_SIZE_9" value="40.232067510548525" type="string" cy:type="String"/>
      <att name="NODE_TRANSPARENCY" value="255" type="string" cy:type="String"/>
      <att name="NODE_LABEL_TRANSPARENCY" value="255" type="string" cy:type="String"/>
      <att name="NODE_SELECTED" value="false" type="string" cy:type="String"/>
      <att name="NODE_CUSTOMGRAPHICS_SIZE_7" value="40.232067510548525" type="string" cy:type="String"/>
      <att name="NODE_SELECTED_PAINT" value="#FFFF00" type="string" cy:type="String"/>
      <att name="NODE_CUSTOMGRAPHICS_4" value="org.cytoscape.ding.customgraphics.NullCustomGraphics,0,[ Remove Graphics ]," type="string" cy:type="String"/>
      <att name="NODE_DEPTH" value="0.0" type="string" cy:type="String"/>
      <att name="NODE_LABEL_POSITION" value="C,C,c,0.00,0.00" type="string" cy:type="String"/>
      <att name="NODE_BORDER_STROKE" value="SOLID" type="string" cy:type="String"/>
      <att name="NODE_CUSTOMGRAPHICS_SIZE_4" value="40.232067510548525" type="string" cy:type="String"/>
      <att name="NODE_CUSTOMGRAPHICS_SIZE_5" value="40.232067510548525" type="string" cy:type="String"/>
      <att name="NODE_LABEL_COLOR" value="#333333" type="string" cy:type="String"/>
      <att name="NODE_CUSTOMGRAPHICS_5" value="org.cytoscape.ding.customgraphics.NullCustomGraphics,0,[ Remove Graphics ]," type="string" cy:type="String"/>
      <att name="NODE_CUSTOMGRAPHICS_POSITION_8" value="C,C,c,0.00,0.00" type="string" cy:type="String"/>
      <att name="NODE_CUSTOMGRAPHICS_SIZE_1" value="40.232067510548525" type="string" cy:type="String"/>
    </graphics>
  </node>
  <node id="14986" label="EMLSAT00000010637">
    <att name="shared name" value="EMLSAT00000010637" type="string" cy:type="String"/>
    <att name="name" value="EMLSAT00000010637" type="string" cy:type="String"/>
    <att name="selected" value="0" type="boolean" cy:type="Boolean"/>
    <att name="to" value="EMLSAT00000005606" type="string" cy:type="String"/>
    <att name="weight" value="0.160547957198118" type="real" cy:type="Double"/>
    <att name="K" value="11.1334471184583" type="real" cy:type="Double"/>
    <att name="BC" value="34" type="integer" cy:type="Integer"/>
    <att name="absMM" value="0.831137940365008" type="real" cy:type="Double"/>
    <att name="Phenotype" value="3" type="string" cy:type="String"/>
    <att name="Lethal" value="1" type="boolean" cy:type="Boolean"/>
    <att name="KnownMolt" value="0" type="boolean" cy:type="Boolean"/>
    <att name="DE" value="0" type="boolean" cy:type="Boolean"/>
    <att name="TF" value="1" type="boolean" cy:type="Boolean"/>
    <att name="Annotation" value="RecName: Full=GA-binding protein alpha chain" type="string" cy:type="String"/>
    <att name="Rank" value="36" type="integer" cy:type="Integer"/>
    <att name="nparalog" value="8" type="integer" cy:type="Integer"/>
    <att name="MM" type="real" cy:type="Double"/>
    <graphics fill="#FF0000" y="283.0" type="ELLIPSE" outline="#000000" z="0.0" x="677.0" h="47.890295358649794" w="47.890295358649794" width="0.0">
      <att name="NODE_LABEL_FONT_FACE" value="Dialog.plain,plain,10" type="string" cy:type="String"/>
      <att name="NODE_CUSTOMGRAPHICS_7" value="org.cytoscape.ding.customgraphics.NullCustomGraphics,0,[ Remove Graphics ]," type="string" cy:type="String"/>
      <att name="NODE_CUSTOMGRAPHICS_POSITION_2" value="C,C,c,0.00,0.00" type="string" cy:type="String"/>
      <att name="NODE_CUSTOMGRAPHICS_POSITION_9" value="C,C,c,0.00,0.00" type="string" cy:type="String"/>
      <att name="NODE_LABEL_FONT_SIZE" value="21" type="string" cy:type="String"/>
      <att name="NODE_CUSTOMGRAPHICS_POSITION_6" value="C,C,c,0.00,0.00" type="string" cy:type="String"/>
      <att name="NODE_LABEL" value="36" type="string" cy:type="String"/>
      <att name="NODE_NESTED_NETWORK_IMAGE_VISIBLE" value="true" type="string" cy:type="String"/>
      <att name="NODE_CUSTOMGRAPHICS_POSITION_5" value="C,C,c,0.00,0.00" type="string" cy:type="String"/>
      <att name="NODE_CUSTOMGRAPHICS_POSITION_1" value="C,C,c,0.00,0.00" type="string" cy:type="String"/>
      <att name="NODE_CUSTOMGRAPHICS_POSITION_7" value="C,C,c,0.00,0.00" type="string" cy:type="String"/>
      <att name="NODE_CUSTOMGRAPHICS_6" value="org.cytoscape.ding.customgraphics.NullCustomGraphics,0,[ Remove Graphics ]," type="string" cy:type="String"/>
      <att name="COMPOUND_NODE_PADDING" value="10.0" type="string" cy:type="String"/>
      <att name="NODE_CUSTOMGRAPHICS_3" value="org.cytoscape.ding.customgraphics.NullCustomGraphics,0,[ Remove Graphics ]," type="string" cy:type="String"/>
      <att name="COMPOUND_NODE_SHAPE" value="ROUND_RECTANGLE" type="string" cy:type="String"/>
      <att name="NODE_CUSTOMGRAPHICS_SIZE_2" value="47.890295358649794" type="string" cy:type="String"/>
      <att name="NODE_CUSTOMGRAPHICS_2" value="org.cytoscape.ding.customgraphics.NullCustomGraphics,0,[ Remove Graphics ]," type="string" cy:type="String"/>
      <att name="NODE_LABEL_WIDTH" value="200.0" type="string" cy:type="String"/>
      <att name="NODE_CUSTOMGRAPHICS_SIZE_8" value="47.890295358649794" type="string" cy:type="String"/>
      <att name="NODE_VISIBLE" value="true" type="string" cy:type="String"/>
      <att name="NODE_BORDER_TRANSPARENCY" value="255" type="string" cy:type="String"/>
      <att name="NODE_CUSTOMGRAPHICS_9" value="org.cytoscape.ding.customgraphics.NullCustomGraphics,0,[ Remove Graphics ]," type="string" cy:type="String"/>
      <att name="NODE_CUSTOMGRAPHICS_1" value="org.cytoscape.ding.customgraphics.NullCustomGraphics,0,[ Remove Graphics ]," type="string" cy:type="String"/>
      <att name="NODE_CUSTOMGRAPHICS_POSITION_4" value="C,C,c,0.00,0.00" type="string" cy:type="String"/>
      <att name="NODE_TOOLTIP" value="" type="string" cy:type="String"/>
      <att name="NODE_CUSTOMGRAPHICS_SIZE_3" value="47.890295358649794" type="string" cy:type="String"/>
      <att name="NODE_CUSTOMGRAPHICS_8" value="org.cytoscape.ding.customgraphics.NullCustomGraphics,0,[ Remove Graphics ]," type="string" cy:type="String"/>
      <att name="NODE_CUSTOMGRAPHICS_POSITION_3" value="C,C,c,0.00,0.00" type="string" cy:type="String"/>
      <att name="NODE_CUSTOMGRAPHICS_SIZE_6" value="47.890295358649794" type="string" cy:type="String"/>
      <att name="NODE_CUSTOMGRAPHICS_SIZE_9" value="47.890295358649794" type="string" cy:type="String"/>
      <att name="NODE_TRANSPARENCY" value="255" type="string" cy:type="String"/>
      <att name="NODE_LABEL_TRANSPARENCY" value="255" type="string" cy:type="String"/>
      <att name="NODE_SELECTED" value="false" type="string" cy:type="String"/>
      <att name="NODE_CUSTOMGRAPHICS_SIZE_7" value="47.890295358649794" type="string" cy:type="String"/>
      <att name="NODE_SELECTED_PAINT" value="#FFFF00" type="string" cy:type="String"/>
      <att name="NODE_CUSTOMGRAPHICS_4" value="org.cytoscape.ding.customgraphics.NullCustomGraphics,0,[ Remove Graphics ]," type="string" cy:type="String"/>
      <att name="NODE_DEPTH" value="0.0" type="string" cy:type="String"/>
      <att name="NODE_LABEL_POSITION" value="C,C,c,0.00,0.00" type="string" cy:type="String"/>
      <att name="NODE_BORDER_STROKE" value="SOLID" type="string" cy:type="String"/>
      <att name="NODE_CUSTOMGRAPHICS_SIZE_4" value="47.890295358649794" type="string" cy:type="String"/>
      <att name="NODE_CUSTOMGRAPHICS_SIZE_5" value="47.890295358649794" type="string" cy:type="String"/>
      <att name="NODE_LABEL_COLOR" value="#333333" type="string" cy:type="String"/>
      <att name="NODE_CUSTOMGRAPHICS_5" value="org.cytoscape.ding.customgraphics.NullCustomGraphics,0,[ Remove Graphics ]," type="string" cy:type="String"/>
      <att name="NODE_CUSTOMGRAPHICS_POSITION_8" value="C,C,c,0.00,0.00" type="string" cy:type="String"/>
      <att name="NODE_CUSTOMGRAPHICS_SIZE_1" value="47.890295358649794" type="string" cy:type="String"/>
    </graphics>
  </node>
  <node id="14944" label="EMLSAT00000009886">
    <att name="shared name" value="EMLSAT00000009886" type="string" cy:type="String"/>
    <att name="name" value="EMLSAT00000009886" type="string" cy:type="String"/>
    <att name="selected" value="0" type="boolean" cy:type="Boolean"/>
    <att name="to" value="EMLSAT00000005606" type="string" cy:type="String"/>
    <att name="weight" value="0.382708821147454" type="real" cy:type="Double"/>
    <att name="K" value="15.9426665983768" type="real" cy:type="Double"/>
    <att name="BC" value="198" type="integer" cy:type="Integer"/>
    <att name="absMM" value="0.915910528754102" type="real" cy:type="Double"/>
    <att name="Phenotype" value="13" type="string" cy:type="String"/>
    <att name="Lethal" value="1" type="boolean" cy:type="Boolean"/>
    <att name="KnownMolt" value="0" type="boolean" cy:type="Boolean"/>
    <att name="DE" value="0" type="boolean" cy:type="Boolean"/>
    <att name="TF" value="1" type="boolean" cy:type="Boolean"/>
    <att name="Annotation" value="RecName: Full=DNA-directed RNA polymerases I, II, and III subunit RPABC1" type="string" cy:type="String"/>
    <att name="Rank" value="3" type="integer" cy:type="Integer"/>
    <att name="nparalog" value="0" type="integer" cy:type="Integer"/>
    <att name="MM" type="real" cy:type="Double"/>
    <graphics fill="#FF0000" y="293.9069519042969" type="ELLIPSE" outline="#000000" z="0.0" x="309.9665404775191" h="85.9493670886076" w="85.9493670886076" width="0.0">
      <att name="NODE_LABEL_FONT_FACE" value="Dialog.plain,plain,10" type="string" cy:type="String"/>
      <att name="NODE_CUSTOMGRAPHICS_7" value="org.cytoscape.ding.customgraphics.NullCustomGraphics,0,[ Remove Graphics ]," type="string" cy:type="String"/>
      <att name="NODE_CUSTOMGRAPHICS_POSITION_2" value="C,C,c,0.00,0.00" type="string" cy:type="String"/>
      <att name="NODE_CUSTOMGRAPHICS_POSITION_9" value="C,C,c,0.00,0.00" type="string" cy:type="String"/>
      <att name="NODE_LABEL_FONT_SIZE" value="29" type="string" cy:type="String"/>
      <att name="NODE_CUSTOMGRAPHICS_POSITION_6" value="C,C,c,0.00,0.00" type="string" cy:type="String"/>
      <att name="NODE_LABEL" value="3" type="string" cy:type="String"/>
      <att name="NODE_NESTED_NETWORK_IMAGE_VISIBLE" value="true" type="string" cy:type="String"/>
      <att name="NODE_CUSTOMGRAPHICS_POSITION_5" value="C,C,c,0.00,0.00" type="string" cy:type="String"/>
      <att name="NODE_CUSTOMGRAPHICS_POSITION_1" value="C,C,c,0.00,0.00" type="string" cy:type="String"/>
      <att name="NODE_CUSTOMGRAPHICS_POSITION_7" value="C,C,c,0.00,0.00" type="string" cy:type="String"/>
      <att name="NODE_CUSTOMGRAPHICS_6" value="org.cytoscape.ding.customgraphics.NullCustomGraphics,0,[ Remove Graphics ]," type="string" cy:type="String"/>
      <att name="COMPOUND_NODE_PADDING" value="10.0" type="string" cy:type="String"/>
      <att name="NODE_CUSTOMGRAPHICS_3" value="org.cytoscape.ding.customgraphics.NullCustomGraphics,0,[ Remove Graphics ]," type="string" cy:type="String"/>
      <att name="COMPOUND_NODE_SHAPE" value="ROUND_RECTANGLE" type="string" cy:type="String"/>
      <att name="NODE_CUSTOMGRAPHICS_SIZE_2" value="85.9493670886076" type="string" cy:type="String"/>
      <att name="NODE_CUSTOMGRAPHICS_2" value="org.cytoscape.ding.customgraphics.NullCustomGraphics,0,[ Remove Graphics ]," type="string" cy:type="String"/>
      <att name="NODE_LABEL_WIDTH" value="200.0" type="string" cy:type="String"/>
      <att name="NODE_CUSTOMGRAPHICS_SIZE_8" value="85.9493670886076" type="string" cy:type="String"/>
      <att name="NODE_VISIBLE" value="true" type="string" cy:type="String"/>
      <att name="NODE_BORDER_TRANSPARENCY" value="255" type="string" cy:type="String"/>
      <att name="NODE_CUSTOMGRAPHICS_9" value="org.cytoscape.ding.customgraphics.NullCustomGraphics,0,[ Remove Graphics ]," type="string" cy:type="String"/>
      <att name="NODE_CUSTOMGRAPHICS_1" value="org.cytoscape.ding.customgraphics.NullCustomGraphics,0,[ Remove Graphics ]," type="string" cy:type="String"/>
      <att name="NODE_CUSTOMGRAPHICS_POSITION_4" value="C,C,c,0.00,0.00" type="string" cy:type="String"/>
      <att name="NODE_TOOLTIP" value="" type="string" cy:type="String"/>
      <att name="NODE_CUSTOMGRAPHICS_SIZE_3" value="85.9493670886076" type="string" cy:type="String"/>
      <att name="NODE_CUSTOMGRAPHICS_8" value="org.cytoscape.ding.customgraphics.NullCustomGraphics,0,[ Remove Graphics ]," type="string" cy:type="String"/>
      <att name="NODE_CUSTOMGRAPHICS_POSITION_3" value="C,C,c,0.00,0.00" type="string" cy:type="String"/>
      <att name="NODE_CUSTOMGRAPHICS_SIZE_6" value="85.9493670886076" type="string" cy:type="String"/>
      <att name="NODE_CUSTOMGRAPHICS_SIZE_9" value="85.9493670886076" type="string" cy:type="String"/>
      <att name="NODE_TRANSPARENCY" value="255" type="string" cy:type="String"/>
      <att name="NODE_LABEL_TRANSPARENCY" value="255" type="string" cy:type="String"/>
      <att name="NODE_SELECTED" value="false" type="string" cy:type="String"/>
      <att name="NODE_CUSTOMGRAPHICS_SIZE_7" value="85.9493670886076" type="string" cy:type="String"/>
      <att name="NODE_SELECTED_PAINT" value="#FFFF00" type="string" cy:type="String"/>
      <att name="NODE_CUSTOMGRAPHICS_4" value="org.cytoscape.ding.customgraphics.NullCustomGraphics,0,[ Remove Graphics ]," type="string" cy:type="String"/>
      <att name="NODE_DEPTH" value="0.0" type="string" cy:type="String"/>
      <att name="NODE_LABEL_POSITION" value="C,C,c,0.00,0.00" type="string" cy:type="String"/>
      <att name="NODE_BORDER_STROKE" value="SOLID" type="string" cy:type="String"/>
      <att name="NODE_CUSTOMGRAPHICS_SIZE_4" value="85.9493670886076" type="string" cy:type="String"/>
      <att name="NODE_CUSTOMGRAPHICS_SIZE_5" value="85.9493670886076" type="string" cy:type="String"/>
      <att name="NODE_LABEL_COLOR" value="#333333" type="string" cy:type="String"/>
      <att name="NODE_CUSTOMGRAPHICS_5" value="org.cytoscape.ding.customgraphics.NullCustomGraphics,0,[ Remove Graphics ]," type="string" cy:type="String"/>
      <att name="NODE_CUSTOMGRAPHICS_POSITION_8" value="C,C,c,0.00,0.00" type="string" cy:type="String"/>
      <att name="NODE_CUSTOMGRAPHICS_SIZE_1" value="85.9493670886076" type="string" cy:type="String"/>
    </graphics>
  </node>
  <node id="14903" label="EMLSAT00000003393">
    <att name="shared name" value="EMLSAT00000003393" type="string" cy:type="String"/>
    <att name="name" value="EMLSAT00000003393" type="string" cy:type="String"/>
    <att name="selected" value="0" type="boolean" cy:type="Boolean"/>
    <att name="to" value="EMLSAT00000005606" type="string" cy:type="String"/>
    <att name="weight" value="0.0299185820028026" type="real" cy:type="Double"/>
    <att name="K" value="3.10020868064898" type="real" cy:type="Double"/>
    <att name="BC" value="102" type="integer" cy:type="Integer"/>
    <att name="absMM" value="0.690683428686501" type="real" cy:type="Double"/>
    <att name="Phenotype" value="NA_ID" type="string" cy:type="String"/>
    <att name="Lethal" value="0" type="boolean" cy:type="Boolean"/>
    <att name="KnownMolt" value="0" type="boolean" cy:type="Boolean"/>
    <att name="DE" value="0" type="boolean" cy:type="Boolean"/>
    <att name="TF" value="0" type="boolean" cy:type="Boolean"/>
    <att name="Annotation" value="NA" type="string" cy:type="String"/>
    <att name="Rank" value="49" type="integer" cy:type="Integer"/>
    <att name="nparalog" value="5" type="integer" cy:type="Integer"/>
    <att name="MM" type="real" cy:type="Double"/>
    <graphics fill="#00CC66" y="961.0" type="ELLIPSE" outline="#000000" z="0.0" x="750.0" h="63.67088607594936" w="63.67088607594936" width="0.0">
      <att name="NODE_LABEL_FONT_FACE" value="Dialog.plain,plain,10" type="string" cy:type="String"/>
      <att name="NODE_CUSTOMGRAPHICS_7" value="org.cytoscape.ding.customgraphics.NullCustomGraphics,0,[ Remove Graphics ]," type="string" cy:type="String"/>
      <att name="NODE_CUSTOMGRAPHICS_POSITION_2" value="C,C,c,0.00,0.00" type="string" cy:type="String"/>
      <att name="NODE_CUSTOMGRAPHICS_POSITION_9" value="C,C,c,0.00,0.00" type="string" cy:type="String"/>
      <att name="NODE_LABEL_FONT_SIZE" value="17" type="string" cy:type="String"/>
      <att name="NODE_CUSTOMGRAPHICS_POSITION_6" value="C,C,c,0.00,0.00" type="string" cy:type="String"/>
      <att name="NODE_LABEL" value="49" type="string" cy:type="String"/>
      <att name="NODE_NESTED_NETWORK_IMAGE_VISIBLE" value="true" type="string" cy:type="String"/>
      <att name="NODE_CUSTOMGRAPHICS_POSITION_5" value="C,C,c,0.00,0.00" type="string" cy:type="String"/>
      <att name="NODE_CUSTOMGRAPHICS_POSITION_1" value="C,C,c,0.00,0.00" type="string" cy:type="String"/>
      <att name="NODE_CUSTOMGRAPHICS_POSITION_7" value="C,C,c,0.00,0.00" type="string" cy:type="String"/>
      <att name="NODE_CUSTOMGRAPHICS_6" value="org.cytoscape.ding.customgraphics.NullCustomGraphics,0,[ Remove Graphics ]," type="string" cy:type="String"/>
      <att name="COMPOUND_NODE_PADDING" value="10.0" type="string" cy:type="String"/>
      <att name="NODE_CUSTOMGRAPHICS_3" value="org.cytoscape.ding.customgraphics.NullCustomGraphics,0,[ Remove Graphics ]," type="string" cy:type="String"/>
      <att name="COMPOUND_NODE_SHAPE" value="ROUND_RECTANGLE" type="string" cy:type="String"/>
      <att name="NODE_CUSTOMGRAPHICS_SIZE_2" value="63.67088607594936" type="string" cy:type="String"/>
      <att name="NODE_CUSTOMGRAPHICS_2" value="org.cytoscape.ding.customgraphics.NullCustomGraphics,0,[ Remove Graphics ]," type="string" cy:type="String"/>
      <att name="NODE_LABEL_WIDTH" value="200.0" type="string" cy:type="String"/>
      <att name="NODE_CUSTOMGRAPHICS_SIZE_8" value="63.67088607594936" type="string" cy:type="String"/>
      <att name="NODE_VISIBLE" value="true" type="string" cy:type="String"/>
      <att name="NODE_BORDER_TRANSPARENCY" value="255" type="string" cy:type="String"/>
      <att name="NODE_CUSTOMGRAPHICS_9" value="org.cytoscape.ding.customgraphics.NullCustomGraphics,0,[ Remove Graphics ]," type="string" cy:type="String"/>
      <att name="NODE_CUSTOMGRAPHICS_1" value="org.cytoscape.ding.customgraphics.NullCustomGraphics,0,[ Remove Graphics ]," type="string" cy:type="String"/>
      <att name="NODE_CUSTOMGRAPHICS_POSITION_4" value="C,C,c,0.00,0.00" type="string" cy:type="String"/>
      <att name="NODE_TOOLTIP" value="" type="string" cy:type="String"/>
      <att name="NODE_CUSTOMGRAPHICS_SIZE_3" value="63.67088607594936" type="string" cy:type="String"/>
      <att name="NODE_CUSTOMGRAPHICS_8" value="org.cytoscape.ding.customgraphics.NullCustomGraphics,0,[ Remove Graphics ]," type="string" cy:type="String"/>
      <att name="NODE_CUSTOMGRAPHICS_POSITION_3" value="C,C,c,0.00,0.00" type="string" cy:type="String"/>
      <att name="NODE_CUSTOMGRAPHICS_SIZE_6" value="63.67088607594936" type="string" cy:type="String"/>
      <att name="NODE_CUSTOMGRAPHICS_SIZE_9" value="63.67088607594936" type="string" cy:type="String"/>
      <att name="NODE_TRANSPARENCY" value="255" type="string" cy:type="String"/>
      <att name="NODE_LABEL_TRANSPARENCY" value="255" type="string" cy:type="String"/>
      <att name="NODE_SELECTED" value="false" type="string" cy:type="String"/>
      <att name="NODE_CUSTOMGRAPHICS_SIZE_7" value="63.67088607594936" type="string" cy:type="String"/>
      <att name="NODE_SELECTED_PAINT" value="#FFFF00" type="string" cy:type="String"/>
      <att name="NODE_CUSTOMGRAPHICS_4" value="org.cytoscape.ding.customgraphics.NullCustomGraphics,0,[ Remove Graphics ]," type="string" cy:type="String"/>
      <att name="NODE_DEPTH" value="0.0" type="string" cy:type="String"/>
      <att name="NODE_LABEL_POSITION" value="C,C,c,0.00,0.00" type="string" cy:type="String"/>
      <att name="NODE_BORDER_STROKE" value="SOLID" type="string" cy:type="String"/>
      <att name="NODE_CUSTOMGRAPHICS_SIZE_4" value="63.67088607594936" type="string" cy:type="String"/>
      <att name="NODE_CUSTOMGRAPHICS_SIZE_5" value="63.67088607594936" type="string" cy:type="String"/>
      <att name="NODE_LABEL_COLOR" value="#333333" type="string" cy:type="String"/>
      <att name="NODE_CUSTOMGRAPHICS_5" value="org.cytoscape.ding.customgraphics.NullCustomGraphics,0,[ Remove Graphics ]," type="string" cy:type="String"/>
      <att name="NODE_CUSTOMGRAPHICS_POSITION_8" value="C,C,c,0.00,0.00" type="string" cy:type="String"/>
      <att name="NODE_CUSTOMGRAPHICS_SIZE_1" value="63.67088607594936" type="string" cy:type="String"/>
    </graphics>
  </node>
  <node id="14863" label="EMLSAT00000006034">
    <att name="shared name" value="EMLSAT00000006034" type="string" cy:type="String"/>
    <att name="name" value="EMLSAT00000006034" type="string" cy:type="String"/>
    <att name="selected" value="0" type="boolean" cy:type="Boolean"/>
    <att name="to" value="EMLSAT00000005606" type="string" cy:type="String"/>
    <att name="weight" value="0.0290180351944116" type="real" cy:type="Double"/>
    <att name="K" value="2.65087231052204" type="real" cy:type="Double"/>
    <att name="BC" value="161" type="integer" cy:type="Integer"/>
    <att name="absMM" value="0.652725920721887" type="real" cy:type="Double"/>
    <att name="Phenotype" value="NA_ID" type="string" cy:type="String"/>
    <att name="Lethal" value="0" type="boolean" cy:type="Boolean"/>
    <att name="KnownMolt" value="0" type="boolean" cy:type="Boolean"/>
    <att name="DE" value="0" type="boolean" cy:type="Boolean"/>
    <att name="TF" value="0" type="boolean" cy:type="Boolean"/>
    <att name="Annotation" value="RecName: Full=Death-associated protein 1" type="string" cy:type="String"/>
    <att name="Rank" value="52" type="integer" cy:type="Integer"/>
    <att name="nparalog" value="1" type="integer" cy:type="Integer"/>
    <att name="MM" type="real" cy:type="Double"/>
    <graphics fill="#00CC66" y="961.0" type="ELLIPSE" outline="#000000" z="0.0" x="825.0" h="77.36286919831224" w="77.36286919831224" width="0.0">
      <att name="NODE_LABEL_FONT_FACE" value="Dialog.plain,plain,10" type="string" cy:type="String"/>
      <att name="NODE_CUSTOMGRAPHICS_7" value="org.cytoscape.ding.customgraphics.NullCustomGraphics,0,[ Remove Graphics ]," type="string" cy:type="String"/>
      <att name="NODE_CUSTOMGRAPHICS_POSITION_2" value="C,C,c,0.00,0.00" type="string" cy:type="String"/>
      <att name="NODE_CUSTOMGRAPHICS_POSITION_9" value="C,C,c,0.00,0.00" type="string" cy:type="String"/>
      <att name="NODE_LABEL_FONT_SIZE" value="16" type="string" cy:type="String"/>
      <att name="NODE_CUSTOMGRAPHICS_POSITION_6" value="C,C,c,0.00,0.00" type="string" cy:type="String"/>
      <att name="NODE_LABEL" value="52" type="string" cy:type="String"/>
      <att name="NODE_NESTED_NETWORK_IMAGE_VISIBLE" value="true" type="string" cy:type="String"/>
      <att name="NODE_CUSTOMGRAPHICS_POSITION_5" value="C,C,c,0.00,0.00" type="string" cy:type="String"/>
      <att name="NODE_CUSTOMGRAPHICS_POSITION_1" value="C,C,c,0.00,0.00" type="string" cy:type="String"/>
      <att name="NODE_CUSTOMGRAPHICS_POSITION_7" value="C,C,c,0.00,0.00" type="string" cy:type="String"/>
      <att name="NODE_CUSTOMGRAPHICS_6" value="org.cytoscape.ding.customgraphics.NullCustomGraphics,0,[ Remove Graphics ]," type="string" cy:type="String"/>
      <att name="COMPOUND_NODE_PADDING" value="10.0" type="string" cy:type="String"/>
      <att name="NODE_CUSTOMGRAPHICS_3" value="org.cytoscape.ding.customgraphics.NullCustomGraphics,0,[ Remove Graphics ]," type="string" cy:type="String"/>
      <att name="COMPOUND_NODE_SHAPE" value="ROUND_RECTANGLE" type="string" cy:type="String"/>
      <att name="NODE_CUSTOMGRAPHICS_SIZE_2" value="77.36286919831224" type="string" cy:type="String"/>
      <att name="NODE_CUSTOMGRAPHICS_2" value="org.cytoscape.ding.customgraphics.NullCustomGraphics,0,[ Remove Graphics ]," type="string" cy:type="String"/>
      <att name="NODE_LABEL_WIDTH" value="200.0" type="string" cy:type="String"/>
      <att name="NODE_CUSTOMGRAPHICS_SIZE_8" value="77.36286919831224" type="string" cy:type="String"/>
      <att name="NODE_VISIBLE" value="true" type="string" cy:type="String"/>
      <att name="NODE_BORDER_TRANSPARENCY" value="255" type="string" cy:type="String"/>
      <att name="NODE_CUSTOMGRAPHICS_9" value="org.cytoscape.ding.customgraphics.NullCustomGraphics,0,[ Remove Graphics ]," type="string" cy:type="String"/>
      <att name="NODE_CUSTOMGRAPHICS_1" value="org.cytoscape.ding.customgraphics.NullCustomGraphics,0,[ Remove Graphics ]," type="string" cy:type="String"/>
      <att name="NODE_CUSTOMGRAPHICS_POSITION_4" value="C,C,c,0.00,0.00" type="string" cy:type="String"/>
      <att name="NODE_TOOLTIP" value="" type="string" cy:type="String"/>
      <att name="NODE_CUSTOMGRAPHICS_SIZE_3" value="77.36286919831224" type="string" cy:type="String"/>
      <att name="NODE_CUSTOMGRAPHICS_8" value="org.cytoscape.ding.customgraphics.NullCustomGraphics,0,[ Remove Graphics ]," type="string" cy:type="String"/>
      <att name="NODE_CUSTOMGRAPHICS_POSITION_3" value="C,C,c,0.00,0.00" type="string" cy:type="String"/>
      <att name="NODE_CUSTOMGRAPHICS_SIZE_6" value="77.36286919831224" type="string" cy:type="String"/>
      <att name="NODE_CUSTOMGRAPHICS_SIZE_9" value="77.36286919831224" type="string" cy:type="String"/>
      <att name="NODE_TRANSPARENCY" value="255" type="string" cy:type="String"/>
      <att name="NODE_LABEL_TRANSPARENCY" value="255" type="string" cy:type="String"/>
      <att name="NODE_SELECTED" value="false" type="string" cy:type="String"/>
      <att name="NODE_CUSTOMGRAPHICS_SIZE_7" value="77.36286919831224" type="string" cy:type="String"/>
      <att name="NODE_SELECTED_PAINT" value="#FFFF00" type="string" cy:type="String"/>
      <att name="NODE_CUSTOMGRAPHICS_4" value="org.cytoscape.ding.customgraphics.NullCustomGraphics,0,[ Remove Graphics ]," type="string" cy:type="String"/>
      <att name="NODE_DEPTH" value="0.0" type="string" cy:type="String"/>
      <att name="NODE_LABEL_POSITION" value="C,C,c,0.00,0.00" type="string" cy:type="String"/>
      <att name="NODE_BORDER_STROKE" value="SOLID" type="string" cy:type="String"/>
      <att name="NODE_CUSTOMGRAPHICS_SIZE_4" value="77.36286919831224" type="string" cy:type="String"/>
      <att name="NODE_CUSTOMGRAPHICS_SIZE_5" value="77.36286919831224" type="string" cy:type="String"/>
      <att name="NODE_LABEL_COLOR" value="#333333" type="string" cy:type="String"/>
      <att name="NODE_CUSTOMGRAPHICS_5" value="org.cytoscape.ding.customgraphics.NullCustomGraphics,0,[ Remove Graphics ]," type="string" cy:type="String"/>
      <att name="NODE_CUSTOMGRAPHICS_POSITION_8" value="C,C,c,0.00,0.00" type="string" cy:type="String"/>
      <att name="NODE_CUSTOMGRAPHICS_SIZE_1" value="77.36286919831224" type="string" cy:type="String"/>
    </graphics>
  </node>
  <node id="14824" label="EMLSAT00000009419">
    <att name="shared name" value="EMLSAT00000009419" type="string" cy:type="String"/>
    <att name="name" value="EMLSAT00000009419" type="string" cy:type="String"/>
    <att name="selected" value="0" type="boolean" cy:type="Boolean"/>
    <att name="to" value="EMLSAT00000005606" type="string" cy:type="String"/>
    <att name="weight" value="0.0169281176068642" type="real" cy:type="Double"/>
    <att name="K" value="0.890823112956858" type="real" cy:type="Double"/>
    <att name="BC" value="0" type="integer" cy:type="Integer"/>
    <att name="absMM" value="0.592695327488896" type="real" cy:type="Double"/>
    <att name="Phenotype" value="1" type="string" cy:type="String"/>
    <att name="Lethal" value="1" type="boolean" cy:type="Boolean"/>
    <att name="KnownMolt" value="0" type="boolean" cy:type="Boolean"/>
    <att name="DE" value="0" type="boolean" cy:type="Boolean"/>
    <att name="TF" value="1" type="boolean" cy:type="Boolean"/>
    <att name="Annotation" value="RecName: Full=Actin-related protein 5" type="string" cy:type="String"/>
    <att name="Rank" value="79" type="integer" cy:type="Integer"/>
    <att name="nparalog" value="9" type="integer" cy:type="Integer"/>
    <att name="MM" type="real" cy:type="Double"/>
    <graphics fill="#FF0000" y="961.0" type="ELLIPSE" outline="#000000" z="0.0" x="900.0" h="40.0" w="40.0" width="0.0">
      <att name="NODE_LABEL_FONT_FACE" value="Dialog.plain,plain,10" type="string" cy:type="String"/>
      <att name="NODE_CUSTOMGRAPHICS_7" value="org.cytoscape.ding.customgraphics.NullCustomGraphics,0,[ Remove Graphics ]," type="string" cy:type="String"/>
      <att name="NODE_CUSTOMGRAPHICS_POSITION_2" value="C,C,c,0.00,0.00" type="string" cy:type="String"/>
      <att name="NODE_CUSTOMGRAPHICS_POSITION_9" value="C,C,c,0.00,0.00" type="string" cy:type="String"/>
      <att name="NODE_LABEL_FONT_SIZE" value="9" type="string" cy:type="String"/>
      <att name="NODE_CUSTOMGRAPHICS_POSITION_6" value="C,C,c,0.00,0.00" type="string" cy:type="String"/>
      <att name="NODE_LABEL" value="79" type="string" cy:type="String"/>
      <att name="NODE_NESTED_NETWORK_IMAGE_VISIBLE" value="true" type="string" cy:type="String"/>
      <att name="NODE_CUSTOMGRAPHICS_POSITION_5" value="C,C,c,0.00,0.00" type="string" cy:type="String"/>
      <att name="NODE_CUSTOMGRAPHICS_POSITION_1" value="C,C,c,0.00,0.00" type="string" cy:type="String"/>
      <att name="NODE_CUSTOMGRAPHICS_POSITION_7" value="C,C,c,0.00,0.00" type="string" cy:type="String"/>
      <att name="NODE_CUSTOMGRAPHICS_6" value="org.cytoscape.ding.customgraphics.NullCustomGraphics,0,[ Remove Graphics ]," type="string" cy:type="String"/>
      <att name="COMPOUND_NODE_PADDING" value="10.0" type="string" cy:type="String"/>
      <att name="NODE_CUSTOMGRAPHICS_3" value="org.cytoscape.ding.customgraphics.NullCustomGraphics,0,[ Remove Graphics ]," type="string" cy:type="String"/>
      <att name="COMPOUND_NODE_SHAPE" value="ROUND_RECTANGLE" type="string" cy:type="String"/>
      <att name="NODE_CUSTOMGRAPHICS_SIZE_2" value="40.0" type="string" cy:type="String"/>
      <att name="NODE_CUSTOMGRAPHICS_2" value="org.cytoscape.ding.customgraphics.NullCustomGraphics,0,[ Remove Graphics ]," type="string" cy:type="String"/>
      <att name="NODE_LABEL_WIDTH" value="200.0" type="string" cy:type="String"/>
      <att name="NODE_CUSTOMGRAPHICS_SIZE_8" value="40.0" type="string" cy:type="String"/>
      <att name="NODE_VISIBLE" value="true" type="string" cy:type="String"/>
      <att name="NODE_BORDER_TRANSPARENCY" value="255" type="string" cy:type="String"/>
      <att name="NODE_CUSTOMGRAPHICS_9" value="org.cytoscape.ding.customgraphics.NullCustomGraphics,0,[ Remove Graphics ]," type="string" cy:type="String"/>
      <att name="NODE_CUSTOMGRAPHICS_1" value="org.cytoscape.ding.customgraphics.NullCustomGraphics,0,[ Remove Graphics ]," type="string" cy:type="String"/>
      <att name="NODE_CUSTOMGRAPHICS_POSITION_4" value="C,C,c,0.00,0.00" type="string" cy:type="String"/>
      <att name="NODE_TOOLTIP" value="" type="string" cy:type="String"/>
      <att name="NODE_CUSTOMGRAPHICS_SIZE_3" value="40.0" type="string" cy:type="String"/>
      <att name="NODE_CUSTOMGRAPHICS_8" value="org.cytoscape.ding.customgraphics.NullCustomGraphics,0,[ Remove Graphics ]," type="string" cy:type="String"/>
      <att name="NODE_CUSTOMGRAPHICS_POSITION_3" value="C,C,c,0.00,0.00" type="string" cy:type="String"/>
      <att name="NODE_CUSTOMGRAPHICS_SIZE_6" value="40.0" type="string" cy:type="String"/>
      <att name="NODE_CUSTOMGRAPHICS_SIZE_9" value="40.0" type="string" cy:type="String"/>
      <att name="NODE_TRANSPARENCY" value="255" type="string" cy:type="String"/>
      <att name="NODE_LABEL_TRANSPARENCY" value="255" type="string" cy:type="String"/>
      <att name="NODE_SELECTED" value="false" type="string" cy:type="String"/>
      <att name="NODE_CUSTOMGRAPHICS_SIZE_7" value="40.0" type="string" cy:type="String"/>
      <att name="NODE_SELECTED_PAINT" value="#FFFF00" type="string" cy:type="String"/>
      <att name="NODE_CUSTOMGRAPHICS_4" value="org.cytoscape.ding.customgraphics.NullCustomGraphics,0,[ Remove Graphics ]," type="string" cy:type="String"/>
      <att name="NODE_DEPTH" value="0.0" type="string" cy:type="String"/>
      <att name="NODE_LABEL_POSITION" value="C,C,c,0.00,0.00" type="string" cy:type="String"/>
      <att name="NODE_BORDER_STROKE" value="SOLID" type="string" cy:type="String"/>
      <att name="NODE_CUSTOMGRAPHICS_SIZE_4" value="40.0" type="string" cy:type="String"/>
      <att name="NODE_CUSTOMGRAPHICS_SIZE_5" value="40.0" type="string" cy:type="String"/>
      <att name="NODE_LABEL_COLOR" value="#333333" type="string" cy:type="String"/>
      <att name="NODE_CUSTOMGRAPHICS_5" value="org.cytoscape.ding.customgraphics.NullCustomGraphics,0,[ Remove Graphics ]," type="string" cy:type="String"/>
      <att name="NODE_CUSTOMGRAPHICS_POSITION_8" value="C,C,c,0.00,0.00" type="string" cy:type="String"/>
      <att name="NODE_CUSTOMGRAPHICS_SIZE_1" value="40.0" type="string" cy:type="String"/>
    </graphics>
  </node>
  <node id="14786" label="EMLSAT00000007357">
    <att name="shared name" value="EMLSAT00000007357" type="string" cy:type="String"/>
    <att name="name" value="EMLSAT00000007357" type="string" cy:type="String"/>
    <att name="selected" value="0" type="boolean" cy:type="Boolean"/>
    <att name="to" value="EMLSAT00000005606" type="string" cy:type="String"/>
    <att name="weight" value="0.0122216603499426" type="real" cy:type="Double"/>
    <att name="K" value="0.981228085051581" type="real" cy:type="Double"/>
    <att name="BC" value="0" type="integer" cy:type="Integer"/>
    <att name="absMM" value="0.609478411691806" type="real" cy:type="Double"/>
    <att name="Phenotype" value="NA_ID" type="string" cy:type="String"/>
    <att name="Lethal" value="0" type="boolean" cy:type="Boolean"/>
    <att name="KnownMolt" value="0" type="boolean" cy:type="Boolean"/>
    <att name="DE" value="0" type="boolean" cy:type="Boolean"/>
    <att name="TF" value="0" type="boolean" cy:type="Boolean"/>
    <att name="Annotation" value="RecName: Full=Uncharacterized membrane protein C776.05" type="string" cy:type="String"/>
    <att name="Rank" value="75" type="integer" cy:type="Integer"/>
    <att name="nparalog" value="1" type="integer" cy:type="Integer"/>
    <att name="MM" type="real" cy:type="Double"/>
    <graphics fill="#00CC66" y="961.0" type="ELLIPSE" outline="#000000" z="0.0" x="975.0" h="40.0" w="40.0" width="0.0">
      <att name="NODE_LABEL_FONT_FACE" value="Dialog.plain,plain,10" type="string" cy:type="String"/>
      <att name="NODE_CUSTOMGRAPHICS_7" value="org.cytoscape.ding.customgraphics.NullCustomGraphics,0,[ Remove Graphics ]," type="string" cy:type="String"/>
      <att name="NODE_CUSTOMGRAPHICS_POSITION_2" value="C,C,c,0.00,0.00" type="string" cy:type="String"/>
      <att name="NODE_CUSTOMGRAPHICS_POSITION_9" value="C,C,c,0.00,0.00" type="string" cy:type="String"/>
      <att name="NODE_LABEL_FONT_SIZE" value="10" type="string" cy:type="String"/>
      <att name="NODE_CUSTOMGRAPHICS_POSITION_6" value="C,C,c,0.00,0.00" type="string" cy:type="String"/>
      <att name="NODE_LABEL" value="75" type="string" cy:type="String"/>
      <att name="NODE_NESTED_NETWORK_IMAGE_VISIBLE" value="true" type="string" cy:type="String"/>
      <att name="NODE_CUSTOMGRAPHICS_POSITION_5" value="C,C,c,0.00,0.00" type="string" cy:type="String"/>
      <att name="NODE_CUSTOMGRAPHICS_POSITION_1" value="C,C,c,0.00,0.00" type="string" cy:type="String"/>
      <att name="NODE_CUSTOMGRAPHICS_POSITION_7" value="C,C,c,0.00,0.00" type="string" cy:type="String"/>
      <att name="NODE_CUSTOMGRAPHICS_6" value="org.cytoscape.ding.customgraphics.NullCustomGraphics,0,[ Remove Graphics ]," type="string" cy:type="String"/>
      <att name="COMPOUND_NODE_PADDING" value="10.0" type="string" cy:type="String"/>
      <att name="NODE_CUSTOMGRAPHICS_3" value="org.cytoscape.ding.customgraphics.NullCustomGraphics,0,[ Remove Graphics ]," type="string" cy:type="String"/>
      <att name="COMPOUND_NODE_SHAPE" value="ROUND_RECTANGLE" type="string" cy:type="String"/>
      <att name="NODE_CUSTOMGRAPHICS_SIZE_2" value="40.0" type="string" cy:type="String"/>
      <att name="NODE_CUSTOMGRAPHICS_2" value="org.cytoscape.ding.customgraphics.NullCustomGraphics,0,[ Remove Graphics ]," type="string" cy:type="String"/>
      <att name="NODE_LABEL_WIDTH" value="200.0" type="string" cy:type="String"/>
      <att name="NODE_CUSTOMGRAPHICS_SIZE_8" value="40.0" type="string" cy:type="String"/>
      <att name="NODE_VISIBLE" value="true" type="string" cy:type="String"/>
      <att name="NODE_BORDER_TRANSPARENCY" value="255" type="string" cy:type="String"/>
      <att name="NODE_CUSTOMGRAPHICS_9" value="org.cytoscape.ding.customgraphics.NullCustomGraphics,0,[ Remove Graphics ]," type="string" cy:type="String"/>
      <att name="NODE_CUSTOMGRAPHICS_1" value="org.cytoscape.ding.customgraphics.NullCustomGraphics,0,[ Remove Graphics ]," type="string" cy:type="String"/>
      <att name="NODE_CUSTOMGRAPHICS_POSITION_4" value="C,C,c,0.00,0.00" type="string" cy:type="String"/>
      <att name="NODE_TOOLTIP" value="" type="string" cy:type="String"/>
      <att name="NODE_CUSTOMGRAPHICS_SIZE_3" value="40.0" type="string" cy:type="String"/>
      <att name="NODE_CUSTOMGRAPHICS_8" value="org.cytoscape.ding.customgraphics.NullCustomGraphics,0,[ Remove Graphics ]," type="string" cy:type="String"/>
      <att name="NODE_CUSTOMGRAPHICS_POSITION_3" value="C,C,c,0.00,0.00" type="string" cy:type="String"/>
      <att name="NODE_CUSTOMGRAPHICS_SIZE_6" value="40.0" type="string" cy:type="String"/>
      <att name="NODE_CUSTOMGRAPHICS_SIZE_9" value="40.0" type="string" cy:type="String"/>
      <att name="NODE_TRANSPARENCY" value="255" type="string" cy:type="String"/>
      <att name="NODE_LABEL_TRANSPARENCY" value="255" type="string" cy:type="String"/>
      <att name="NODE_SELECTED" value="false" type="string" cy:type="String"/>
      <att name="NODE_CUSTOMGRAPHICS_SIZE_7" value="40.0" type="string" cy:type="String"/>
      <att name="NODE_SELECTED_PAINT" value="#FFFF00" type="string" cy:type="String"/>
      <att name="NODE_CUSTOMGRAPHICS_4" value="org.cytoscape.ding.customgraphics.NullCustomGraphics,0,[ Remove Graphics ]," type="string" cy:type="String"/>
      <att name="NODE_DEPTH" value="0.0" type="string" cy:type="String"/>
      <att name="NODE_LABEL_POSITION" value="C,C,c,0.00,0.00" type="string" cy:type="String"/>
      <att name="NODE_BORDER_STROKE" value="SOLID" type="string" cy:type="String"/>
      <att name="NODE_CUSTOMGRAPHICS_SIZE_4" value="40.0" type="string" cy:type="String"/>
      <att name="NODE_CUSTOMGRAPHICS_SIZE_5" value="40.0" type="string" cy:type="String"/>
      <att name="NODE_LABEL_COLOR" value="#333333" type="string" cy:type="String"/>
      <att name="NODE_CUSTOMGRAPHICS_5" value="org.cytoscape.ding.customgraphics.NullCustomGraphics,0,[ Remove Graphics ]," type="string" cy:type="String"/>
      <att name="NODE_CUSTOMGRAPHICS_POSITION_8" value="C,C,c,0.00,0.00" type="string" cy:type="String"/>
      <att name="NODE_CUSTOMGRAPHICS_SIZE_1" value="40.0" type="string" cy:type="String"/>
    </graphics>
  </node>
  <node id="14749" label="EMLSAT00000010228">
    <att name="shared name" value="EMLSAT00000010228" type="string" cy:type="String"/>
    <att name="name" value="EMLSAT00000010228" type="string" cy:type="String"/>
    <att name="selected" value="0" type="boolean" cy:type="Boolean"/>
    <att name="to" value="EMLSAT00000005606" type="string" cy:type="String"/>
    <att name="weight" value="0.335441759505079" type="real" cy:type="Double"/>
    <att name="K" value="14.2508916635176" type="real" cy:type="Double"/>
    <att name="BC" value="37" type="integer" cy:type="Integer"/>
    <att name="absMM" value="0.892840020915155" type="real" cy:type="Double"/>
    <att name="Phenotype" value="0" type="string" cy:type="String"/>
    <att name="Lethal" value="0" type="boolean" cy:type="Boolean"/>
    <att name="KnownMolt" value="0" type="boolean" cy:type="Boolean"/>
    <att name="DE" value="0" type="boolean" cy:type="Boolean"/>
    <att name="TF" value="0" type="boolean" cy:type="Boolean"/>
    <att name="Annotation" value="RecName: Full=THO complex subunit 6 homolog" type="string" cy:type="String"/>
    <att name="Rank" value="13" type="integer" cy:type="Integer"/>
    <att name="nparalog" value="3" type="integer" cy:type="Integer"/>
    <att name="MM" type="real" cy:type="Double"/>
    <graphics fill="#00CC66" y="337.08734130859375" type="ELLIPSE" outline="#000000" z="0.0" x="642.6449646245217" h="48.58649789029536" w="48.58649789029536" width="0.0">
      <att name="NODE_LABEL_FONT_FACE" value="Dialog.plain,plain,10" type="string" cy:type="String"/>
      <att name="NODE_CUSTOMGRAPHICS_7" value="org.cytoscape.ding.customgraphics.NullCustomGraphics,0,[ Remove Graphics ]," type="string" cy:type="String"/>
      <att name="NODE_CUSTOMGRAPHICS_POSITION_2" value="C,C,c,0.00,0.00" type="string" cy:type="String"/>
      <att name="NODE_CUSTOMGRAPHICS_POSITION_9" value="C,C,c,0.00,0.00" type="string" cy:type="String"/>
      <att name="NODE_LABEL_FONT_SIZE" value="27" type="string" cy:type="String"/>
      <att name="NODE_CUSTOMGRAPHICS_POSITION_6" value="C,C,c,0.00,0.00" type="string" cy:type="String"/>
      <att name="NODE_LABEL" value="13" type="string" cy:type="String"/>
      <att name="NODE_NESTED_NETWORK_IMAGE_VISIBLE" value="true" type="string" cy:type="String"/>
      <att name="NODE_CUSTOMGRAPHICS_POSITION_5" value="C,C,c,0.00,0.00" type="string" cy:type="String"/>
      <att name="NODE_CUSTOMGRAPHICS_POSITION_1" value="C,C,c,0.00,0.00" type="string" cy:type="String"/>
      <att name="NODE_CUSTOMGRAPHICS_POSITION_7" value="C,C,c,0.00,0.00" type="string" cy:type="String"/>
      <att name="NODE_CUSTOMGRAPHICS_6" value="org.cytoscape.ding.customgraphics.NullCustomGraphics,0,[ Remove Graphics ]," type="string" cy:type="String"/>
      <att name="COMPOUND_NODE_PADDING" value="10.0" type="string" cy:type="String"/>
      <att name="NODE_CUSTOMGRAPHICS_3" value="org.cytoscape.ding.customgraphics.NullCustomGraphics,0,[ Remove Graphics ]," type="string" cy:type="String"/>
      <att name="COMPOUND_NODE_SHAPE" value="ROUND_RECTANGLE" type="string" cy:type="String"/>
      <att name="NODE_CUSTOMGRAPHICS_SIZE_2" value="48.58649789029536" type="string" cy:type="String"/>
      <att name="NODE_CUSTOMGRAPHICS_2" value="org.cytoscape.ding.customgraphics.NullCustomGraphics,0,[ Remove Graphics ]," type="string" cy:type="String"/>
      <att name="NODE_LABEL_WIDTH" value="200.0" type="string" cy:type="String"/>
      <att name="NODE_CUSTOMGRAPHICS_SIZE_8" value="48.58649789029536" type="string" cy:type="String"/>
      <att name="NODE_VISIBLE" value="true" type="string" cy:type="String"/>
      <att name="NODE_BORDER_TRANSPARENCY" value="255" type="string" cy:type="String"/>
      <att name="NODE_CUSTOMGRAPHICS_9" value="org.cytoscape.ding.customgraphics.NullCustomGraphics,0,[ Remove Graphics ]," type="string" cy:type="String"/>
      <att name="NODE_CUSTOMGRAPHICS_1" value="org.cytoscape.ding.customgraphics.NullCustomGraphics,0,[ Remove Graphics ]," type="string" cy:type="String"/>
      <att name="NODE_CUSTOMGRAPHICS_POSITION_4" value="C,C,c,0.00,0.00" type="string" cy:type="String"/>
      <att name="NODE_TOOLTIP" value="" type="string" cy:type="String"/>
      <att name="NODE_CUSTOMGRAPHICS_SIZE_3" value="48.58649789029536" type="string" cy:type="String"/>
      <att name="NODE_CUSTOMGRAPHICS_8" value="org.cytoscape.ding.customgraphics.NullCustomGraphics,0,[ Remove Graphics ]," type="string" cy:type="String"/>
      <att name="NODE_CUSTOMGRAPHICS_POSITION_3" value="C,C,c,0.00,0.00" type="string" cy:type="String"/>
      <att name="NODE_CUSTOMGRAPHICS_SIZE_6" value="48.58649789029536" type="string" cy:type="String"/>
      <att name="NODE_CUSTOMGRAPHICS_SIZE_9" value="48.58649789029536" type="string" cy:type="String"/>
      <att name="NODE_TRANSPARENCY" value="255" type="string" cy:type="String"/>
      <att name="NODE_LABEL_TRANSPARENCY" value="255" type="string" cy:type="String"/>
      <att name="NODE_SELECTED" value="false" type="string" cy:type="String"/>
      <att name="NODE_CUSTOMGRAPHICS_SIZE_7" value="48.58649789029536" type="string" cy:type="String"/>
      <att name="NODE_SELECTED_PAINT" value="#FFFF00" type="string" cy:type="String"/>
      <att name="NODE_CUSTOMGRAPHICS_4" value="org.cytoscape.ding.customgraphics.NullCustomGraphics,0,[ Remove Graphics ]," type="string" cy:type="String"/>
      <att name="NODE_DEPTH" value="0.0" type="string" cy:type="String"/>
      <att name="NODE_LABEL_POSITION" value="C,C,c,0.00,0.00" type="string" cy:type="String"/>
      <att name="NODE_BORDER_STROKE" value="SOLID" type="string" cy:type="String"/>
      <att name="NODE_CUSTOMGRAPHICS_SIZE_4" value="48.58649789029536" type="string" cy:type="String"/>
      <att name="NODE_CUSTOMGRAPHICS_SIZE_5" value="48.58649789029536" type="string" cy:type="String"/>
      <att name="NODE_LABEL_COLOR" value="#333333" type="string" cy:type="String"/>
      <att name="NODE_CUSTOMGRAPHICS_5" value="org.cytoscape.ding.customgraphics.NullCustomGraphics,0,[ Remove Graphics ]," type="string" cy:type="String"/>
      <att name="NODE_CUSTOMGRAPHICS_POSITION_8" value="C,C,c,0.00,0.00" type="string" cy:type="String"/>
      <att name="NODE_CUSTOMGRAPHICS_SIZE_1" value="48.58649789029536" type="string" cy:type="String"/>
    </graphics>
  </node>
  <node id="14713" label="EMLSAT00000008433">
    <att name="shared name" value="EMLSAT00000008433" type="string" cy:type="String"/>
    <att name="name" value="EMLSAT00000008433" type="string" cy:type="String"/>
    <att name="selected" value="0" type="boolean" cy:type="Boolean"/>
    <att name="to" value="EMLSAT00000005606" type="string" cy:type="String"/>
    <att name="weight" value="0.125015947329479" type="real" cy:type="Double"/>
    <att name="K" value="9.4119914015742" type="real" cy:type="Double"/>
    <att name="BC" value="3" type="integer" cy:type="Integer"/>
    <att name="absMM" value="0.866377313531239" type="real" cy:type="Double"/>
    <att name="Phenotype" value="1" type="string" cy:type="String"/>
    <att name="Lethal" value="1" type="boolean" cy:type="Boolean"/>
    <att name="KnownMolt" value="0" type="boolean" cy:type="Boolean"/>
    <att name="DE" value="0" type="boolean" cy:type="Boolean"/>
    <att name="TF" value="0" type="boolean" cy:type="Boolean"/>
    <att name="Annotation" value="RecName: Full=DNA ligase 1" type="string" cy:type="String"/>
    <att name="Rank" value="43" type="integer" cy:type="Integer"/>
    <att name="nparalog" value="2" type="integer" cy:type="Integer"/>
    <att name="MM" type="real" cy:type="Double"/>
    <graphics fill="#00CC66" y="202.11428220165018" type="ELLIPSE" outline="#000000" z="0.0" x="198.13632202148438" h="40.69620253164557" w="40.69620253164557" width="0.0">
      <att name="NODE_LABEL_FONT_FACE" value="Dialog.plain,plain,10" type="string" cy:type="String"/>
      <att name="NODE_CUSTOMGRAPHICS_7" value="org.cytoscape.ding.customgraphics.NullCustomGraphics,0,[ Remove Graphics ]," type="string" cy:type="String"/>
      <att name="NODE_CUSTOMGRAPHICS_POSITION_2" value="C,C,c,0.00,0.00" type="string" cy:type="String"/>
      <att name="NODE_CUSTOMGRAPHICS_POSITION_9" value="C,C,c,0.00,0.00" type="string" cy:type="String"/>
      <att name="NODE_LABEL_FONT_SIZE" value="19" type="string" cy:type="String"/>
      <att name="NODE_CUSTOMGRAPHICS_POSITION_6" value="C,C,c,0.00,0.00" type="string" cy:type="String"/>
      <att name="NODE_LABEL" value="43" type="string" cy:type="String"/>
      <att name="NODE_NESTED_NETWORK_IMAGE_VISIBLE" value="true" type="string" cy:type="String"/>
      <att name="NODE_CUSTOMGRAPHICS_POSITION_5" value="C,C,c,0.00,0.00" type="string" cy:type="String"/>
      <att name="NODE_CUSTOMGRAPHICS_POSITION_1" value="C,C,c,0.00,0.00" type="string" cy:type="String"/>
      <att name="NODE_CUSTOMGRAPHICS_POSITION_7" value="C,C,c,0.00,0.00" type="string" cy:type="String"/>
      <att name="NODE_CUSTOMGRAPHICS_6" value="org.cytoscape.ding.customgraphics.NullCustomGraphics,0,[ Remove Graphics ]," type="string" cy:type="String"/>
      <att name="COMPOUND_NODE_PADDING" value="10.0" type="string" cy:type="String"/>
      <att name="NODE_CUSTOMGRAPHICS_3" value="org.cytoscape.ding.customgraphics.NullCustomGraphics,0,[ Remove Graphics ]," type="string" cy:type="String"/>
      <att name="COMPOUND_NODE_SHAPE" value="ROUND_RECTANGLE" type="string" cy:type="String"/>
      <att name="NODE_CUSTOMGRAPHICS_SIZE_2" value="40.69620253164557" type="string" cy:type="String"/>
      <att name="NODE_CUSTOMGRAPHICS_2" value="org.cytoscape.ding.customgraphics.NullCustomGraphics,0,[ Remove Graphics ]," type="string" cy:type="String"/>
      <att name="NODE_LABEL_WIDTH" value="200.0" type="string" cy:type="String"/>
      <att name="NODE_CUSTOMGRAPHICS_SIZE_8" value="40.69620253164557" type="string" cy:type="String"/>
      <att name="NODE_VISIBLE" value="true" type="string" cy:type="String"/>
      <att name="NODE_BORDER_TRANSPARENCY" value="255" type="string" cy:type="String"/>
      <att name="NODE_CUSTOMGRAPHICS_9" value="org.cytoscape.ding.customgraphics.NullCustomGraphics,0,[ Remove Graphics ]," type="string" cy:type="String"/>
      <att name="NODE_CUSTOMGRAPHICS_1" value="org.cytoscape.ding.customgraphics.NullCustomGraphics,0,[ Remove Graphics ]," type="string" cy:type="String"/>
      <att name="NODE_CUSTOMGRAPHICS_POSITION_4" value="C,C,c,0.00,0.00" type="string" cy:type="String"/>
      <att name="NODE_TOOLTIP" value="" type="string" cy:type="String"/>
      <att name="NODE_CUSTOMGRAPHICS_SIZE_3" value="40.69620253164557" type="string" cy:type="String"/>
      <att name="NODE_CUSTOMGRAPHICS_8" value="org.cytoscape.ding.customgraphics.NullCustomGraphics,0,[ Remove Graphics ]," type="string" cy:type="String"/>
      <att name="NODE_CUSTOMGRAPHICS_POSITION_3" value="C,C,c,0.00,0.00" type="string" cy:type="String"/>
      <att name="NODE_CUSTOMGRAPHICS_SIZE_6" value="40.69620253164557" type="string" cy:type="String"/>
      <att name="NODE_CUSTOMGRAPHICS_SIZE_9" value="40.69620253164557" type="string" cy:type="String"/>
      <att name="NODE_TRANSPARENCY" value="255" type="string" cy:type="String"/>
      <att name="NODE_LABEL_TRANSPARENCY" value="255" type="string" cy:type="String"/>
      <att name="NODE_SELECTED" value="false" type="string" cy:type="String"/>
      <att name="NODE_CUSTOMGRAPHICS_SIZE_7" value="40.69620253164557" type="string" cy:type="String"/>
      <att name="NODE_SELECTED_PAINT" value="#FFFF00" type="string" cy:type="String"/>
      <att name="NODE_CUSTOMGRAPHICS_4" value="org.cytoscape.ding.customgraphics.NullCustomGraphics,0,[ Remove Graphics ]," type="string" cy:type="String"/>
      <att name="NODE_DEPTH" value="0.0" type="string" cy:type="String"/>
      <att name="NODE_LABEL_POSITION" value="C,C,c,0.00,0.00" type="string" cy:type="String"/>
      <att name="NODE_BORDER_STROKE" value="SOLID" type="string" cy:type="String"/>
      <att name="NODE_CUSTOMGRAPHICS_SIZE_4" value="40.69620253164557" type="string" cy:type="String"/>
      <att name="NODE_CUSTOMGRAPHICS_SIZE_5" value="40.69620253164557" type="string" cy:type="String"/>
      <att name="NODE_LABEL_COLOR" value="#333333" type="string" cy:type="String"/>
      <att name="NODE_CUSTOMGRAPHICS_5" value="org.cytoscape.ding.customgraphics.NullCustomGraphics,0,[ Remove Graphics ]," type="string" cy:type="String"/>
      <att name="NODE_CUSTOMGRAPHICS_POSITION_8" value="C,C,c,0.00,0.00" type="string" cy:type="String"/>
      <att name="NODE_CUSTOMGRAPHICS_SIZE_1" value="40.69620253164557" type="string" cy:type="String"/>
    </graphics>
  </node>
  <node id="14678" label="EMLSAT00000006458">
    <att name="shared name" value="EMLSAT00000006458" type="string" cy:type="String"/>
    <att name="name" value="EMLSAT00000006458" type="string" cy:type="String"/>
    <att name="selected" value="0" type="boolean" cy:type="Boolean"/>
    <att name="to" value="EMLSAT00000005606" type="string" cy:type="String"/>
    <att name="weight" value="0.0778165442548182" type="real" cy:type="Double"/>
    <att name="K" value="2.69766139017472" type="real" cy:type="Double"/>
    <att name="BC" value="0" type="integer" cy:type="Integer"/>
    <att name="absMM" value="0.668620221582202" type="real" cy:type="Double"/>
    <att name="Phenotype" value="NA_ID" type="string" cy:type="String"/>
    <att name="Lethal" value="0" type="boolean" cy:type="Boolean"/>
    <att name="KnownMolt" value="0" type="boolean" cy:type="Boolean"/>
    <att name="DE" value="0" type="boolean" cy:type="Boolean"/>
    <att name="TF" value="0" type="boolean" cy:type="Boolean"/>
    <att name="Annotation" value="NA" type="string" cy:type="String"/>
    <att name="Rank" value="69" type="integer" cy:type="Integer"/>
    <att name="nparalog" value="0" type="integer" cy:type="Integer"/>
    <att name="MM" type="real" cy:type="Double"/>
    <graphics fill="#00CC66" y="961.0" type="ELLIPSE" outline="#000000" z="0.0" x="1050.0" h="40.0" w="40.0" width="0.0">
      <att name="NODE_LABEL_FONT_FACE" value="Dialog.plain,plain,10" type="string" cy:type="String"/>
      <att name="NODE_CUSTOMGRAPHICS_7" value="org.cytoscape.ding.customgraphics.NullCustomGraphics,0,[ Remove Graphics ]," type="string" cy:type="String"/>
      <att name="NODE_CUSTOMGRAPHICS_POSITION_2" value="C,C,c,0.00,0.00" type="string" cy:type="String"/>
      <att name="NODE_CUSTOMGRAPHICS_POSITION_9" value="C,C,c,0.00,0.00" type="string" cy:type="String"/>
      <att name="NODE_LABEL_FONT_SIZE" value="12" type="string" cy:type="String"/>
      <att name="NODE_CUSTOMGRAPHICS_POSITION_6" value="C,C,c,0.00,0.00" type="string" cy:type="String"/>
      <att name="NODE_LABEL" value="69" type="string" cy:type="String"/>
      <att name="NODE_NESTED_NETWORK_IMAGE_VISIBLE" value="true" type="string" cy:type="String"/>
      <att name="NODE_CUSTOMGRAPHICS_POSITION_5" value="C,C,c,0.00,0.00" type="string" cy:type="String"/>
      <att name="NODE_CUSTOMGRAPHICS_POSITION_1" value="C,C,c,0.00,0.00" type="string" cy:type="String"/>
      <att name="NODE_CUSTOMGRAPHICS_POSITION_7" value="C,C,c,0.00,0.00" type="string" cy:type="String"/>
      <att name="NODE_CUSTOMGRAPHICS_6" value="org.cytoscape.ding.customgraphics.NullCustomGraphics,0,[ Remove Graphics ]," type="string" cy:type="String"/>
      <att name="COMPOUND_NODE_PADDING" value="10.0" type="string" cy:type="String"/>
      <att name="NODE_CUSTOMGRAPHICS_3" value="org.cytoscape.ding.customgraphics.NullCustomGraphics,0,[ Remove Graphics ]," type="string" cy:type="String"/>
      <att name="COMPOUND_NODE_SHAPE" value="ROUND_RECTANGLE" type="string" cy:type="String"/>
      <att name="NODE_CUSTOMGRAPHICS_SIZE_2" value="40.0" type="string" cy:type="String"/>
      <att name="NODE_CUSTOMGRAPHICS_2" value="org.cytoscape.ding.customgraphics.NullCustomGraphics,0,[ Remove Graphics ]," type="string" cy:type="String"/>
      <att name="NODE_LABEL_WIDTH" value="200.0" type="string" cy:type="String"/>
      <att name="NODE_CUSTOMGRAPHICS_SIZE_8" value="40.0" type="string" cy:type="String"/>
      <att name="NODE_VISIBLE" value="true" type="string" cy:type="String"/>
      <att name="NODE_BORDER_TRANSPARENCY" value="255" type="string" cy:type="String"/>
      <att name="NODE_CUSTOMGRAPHICS_9" value="org.cytoscape.ding.customgraphics.NullCustomGraphics,0,[ Remove Graphics ]," type="string" cy:type="String"/>
      <att name="NODE_CUSTOMGRAPHICS_1" value="org.cytoscape.ding.customgraphics.NullCustomGraphics,0,[ Remove Graphics ]," type="string" cy:type="String"/>
      <att name="NODE_CUSTOMGRAPHICS_POSITION_4" value="C,C,c,0.00,0.00" type="string" cy:type="String"/>
      <att name="NODE_TOOLTIP" value="" type="string" cy:type="String"/>
      <att name="NODE_CUSTOMGRAPHICS_SIZE_3" value="40.0" type="string" cy:type="String"/>
      <att name="NODE_CUSTOMGRAPHICS_8" value="org.cytoscape.ding.customgraphics.NullCustomGraphics,0,[ Remove Graphics ]," type="string" cy:type="String"/>
      <att name="NODE_CUSTOMGRAPHICS_POSITION_3" value="C,C,c,0.00,0.00" type="string" cy:type="String"/>
      <att name="NODE_CUSTOMGRAPHICS_SIZE_6" value="40.0" type="string" cy:type="String"/>
      <att name="NODE_CUSTOMGRAPHICS_SIZE_9" value="40.0" type="string" cy:type="String"/>
      <att name="NODE_TRANSPARENCY" value="255" type="string" cy:type="String"/>
      <att name="NODE_LABEL_TRANSPARENCY" value="255" type="string" cy:type="String"/>
      <att name="NODE_SELECTED" value="false" type="string" cy:type="String"/>
      <att name="NODE_CUSTOMGRAPHICS_SIZE_7" value="40.0" type="string" cy:type="String"/>
      <att name="NODE_SELECTED_PAINT" value="#FFFF00" type="string" cy:type="String"/>
      <att name="NODE_CUSTOMGRAPHICS_4" value="org.cytoscape.ding.customgraphics.NullCustomGraphics,0,[ Remove Graphics ]," type="string" cy:type="String"/>
      <att name="NODE_DEPTH" value="0.0" type="string" cy:type="String"/>
      <att name="NODE_LABEL_POSITION" value="C,C,c,0.00,0.00" type="string" cy:type="String"/>
      <att name="NODE_BORDER_STROKE" value="SOLID" type="string" cy:type="String"/>
      <att name="NODE_CUSTOMGRAPHICS_SIZE_4" value="40.0" type="string" cy:type="String"/>
      <att name="NODE_CUSTOMGRAPHICS_SIZE_5" value="40.0" type="string" cy:type="String"/>
      <att name="NODE_LABEL_COLOR" value="#333333" type="string" cy:type="String"/>
      <att name="NODE_CUSTOMGRAPHICS_5" value="org.cytoscape.ding.customgraphics.NullCustomGraphics,0,[ Remove Graphics ]," type="string" cy:type="String"/>
      <att name="NODE_CUSTOMGRAPHICS_POSITION_8" value="C,C,c,0.00,0.00" type="string" cy:type="String"/>
      <att name="NODE_CUSTOMGRAPHICS_SIZE_1" value="40.0" type="string" cy:type="String"/>
    </graphics>
  </node>
  <node id="14644" label="EMLSAT00000007532">
    <att name="shared name" value="EMLSAT00000007532" type="string" cy:type="String"/>
    <att name="name" value="EMLSAT00000007532" type="string" cy:type="String"/>
    <att name="selected" value="0" type="boolean" cy:type="Boolean"/>
    <att name="to" value="EMLSAT00000005606" type="string" cy:type="String"/>
    <att name="weight" value="0.123946718293252" type="real" cy:type="Double"/>
    <att name="K" value="10.3617495769605" type="real" cy:type="Double"/>
    <att name="BC" value="3" type="integer" cy:type="Integer"/>
    <att name="absMM" value="0.876515211925438" type="real" cy:type="Double"/>
    <att name="Phenotype" value="2" type="string" cy:type="String"/>
    <att name="Lethal" value="0" type="boolean" cy:type="Boolean"/>
    <att name="KnownMolt" value="0" type="boolean" cy:type="Boolean"/>
    <att name="DE" value="0" type="boolean" cy:type="Boolean"/>
    <att name="TF" value="0" type="boolean" cy:type="Boolean"/>
    <att name="Annotation" value="RecName: Full=U6 snRNA-associated Sm-like protein LSm7" type="string" cy:type="String"/>
    <att name="Rank" value="40" type="integer" cy:type="Integer"/>
    <att name="nparalog" value="1" type="integer" cy:type="Integer"/>
    <att name="MM" type="real" cy:type="Double"/>
    <graphics fill="#00CC66" y="332.4587951411033" type="ELLIPSE" outline="#000000" z="0.0" x="213.5681610107422" h="40.69620253164557" w="40.69620253164557" width="0.0">
      <att name="NODE_LABEL_FONT_FACE" value="Dialog.plain,plain,10" type="string" cy:type="String"/>
      <att name="NODE_CUSTOMGRAPHICS_7" value="org.cytoscape.ding.customgraphics.NullCustomGraphics,0,[ Remove Graphics ]," type="string" cy:type="String"/>
      <att name="NODE_CUSTOMGRAPHICS_POSITION_2" value="C,C,c,0.00,0.00" type="string" cy:type="String"/>
      <att name="NODE_CUSTOMGRAPHICS_POSITION_9" value="C,C,c,0.00,0.00" type="string" cy:type="String"/>
      <att name="NODE_LABEL_FONT_SIZE" value="20" type="string" cy:type="String"/>
      <att name="NODE_CUSTOMGRAPHICS_POSITION_6" value="C,C,c,0.00,0.00" type="string" cy:type="String"/>
      <att name="NODE_LABEL" value="40" type="string" cy:type="String"/>
      <att name="NODE_NESTED_NETWORK_IMAGE_VISIBLE" value="true" type="string" cy:type="String"/>
      <att name="NODE_CUSTOMGRAPHICS_POSITION_5" value="C,C,c,0.00,0.00" type="string" cy:type="String"/>
      <att name="NODE_CUSTOMGRAPHICS_POSITION_1" value="C,C,c,0.00,0.00" type="string" cy:type="String"/>
      <att name="NODE_CUSTOMGRAPHICS_POSITION_7" value="C,C,c,0.00,0.00" type="string" cy:type="String"/>
      <att name="NODE_CUSTOMGRAPHICS_6" value="org.cytoscape.ding.customgraphics.NullCustomGraphics,0,[ Remove Graphics ]," type="string" cy:type="String"/>
      <att name="COMPOUND_NODE_PADDING" value="10.0" type="string" cy:type="String"/>
      <att name="NODE_CUSTOMGRAPHICS_3" value="org.cytoscape.ding.customgraphics.NullCustomGraphics,0,[ Remove Graphics ]," type="string" cy:type="String"/>
      <att name="COMPOUND_NODE_SHAPE" value="ROUND_RECTANGLE" type="string" cy:type="String"/>
      <att name="NODE_CUSTOMGRAPHICS_SIZE_2" value="40.69620253164557" type="string" cy:type="String"/>
      <att name="NODE_CUSTOMGRAPHICS_2" value="org.cytoscape.ding.customgraphics.NullCustomGraphics,0,[ Remove Graphics ]," type="string" cy:type="String"/>
      <att name="NODE_LABEL_WIDTH" value="200.0" type="string" cy:type="String"/>
      <att name="NODE_CUSTOMGRAPHICS_SIZE_8" value="40.69620253164557" type="string" cy:type="String"/>
      <att name="NODE_VISIBLE" value="true" type="string" cy:type="String"/>
      <att name="NODE_BORDER_TRANSPARENCY" value="255" type="string" cy:type="String"/>
      <att name="NODE_CUSTOMGRAPHICS_9" value="org.cytoscape.ding.customgraphics.NullCustomGraphics,0,[ Remove Graphics ]," type="string" cy:type="String"/>
      <att name="NODE_CUSTOMGRAPHICS_1" value="org.cytoscape.ding.customgraphics.NullCustomGraphics,0,[ Remove Graphics ]," type="string" cy:type="String"/>
      <att name="NODE_CUSTOMGRAPHICS_POSITION_4" value="C,C,c,0.00,0.00" type="string" cy:type="String"/>
      <att name="NODE_TOOLTIP" value="" type="string" cy:type="String"/>
      <att name="NODE_CUSTOMGRAPHICS_SIZE_3" value="40.69620253164557" type="string" cy:type="String"/>
      <att name="NODE_CUSTOMGRAPHICS_8" value="org.cytoscape.ding.customgraphics.NullCustomGraphics,0,[ Remove Graphics ]," type="string" cy:type="String"/>
      <att name="NODE_CUSTOMGRAPHICS_POSITION_3" value="C,C,c,0.00,0.00" type="string" cy:type="String"/>
      <att name="NODE_CUSTOMGRAPHICS_SIZE_6" value="40.69620253164557" type="string" cy:type="String"/>
      <att name="NODE_CUSTOMGRAPHICS_SIZE_9" value="40.69620253164557" type="string" cy:type="String"/>
      <att name="NODE_TRANSPARENCY" value="255" type="string" cy:type="String"/>
      <att name="NODE_LABEL_TRANSPARENCY" value="255" type="string" cy:type="String"/>
      <att name="NODE_SELECTED" value="false" type="string" cy:type="String"/>
      <att name="NODE_CUSTOMGRAPHICS_SIZE_7" value="40.69620253164557" type="string" cy:type="String"/>
      <att name="NODE_SELECTED_PAINT" value="#FFFF00" type="string" cy:type="String"/>
      <att name="NODE_CUSTOMGRAPHICS_4" value="org.cytoscape.ding.customgraphics.NullCustomGraphics,0,[ Remove Graphics ]," type="string" cy:type="String"/>
      <att name="NODE_DEPTH" value="0.0" type="string" cy:type="String"/>
      <att name="NODE_LABEL_POSITION" value="C,C,c,0.00,0.00" type="string" cy:type="String"/>
      <att name="NODE_BORDER_STROKE" value="SOLID" type="string" cy:type="String"/>
      <att name="NODE_CUSTOMGRAPHICS_SIZE_4" value="40.69620253164557" type="string" cy:type="String"/>
      <att name="NODE_CUSTOMGRAPHICS_SIZE_5" value="40.69620253164557" type="string" cy:type="String"/>
      <att name="NODE_LABEL_COLOR" value="#333333" type="string" cy:type="String"/>
      <att name="NODE_CUSTOMGRAPHICS_5" value="org.cytoscape.ding.customgraphics.NullCustomGraphics,0,[ Remove Graphics ]," type="string" cy:type="String"/>
      <att name="NODE_CUSTOMGRAPHICS_POSITION_8" value="C,C,c,0.00,0.00" type="string" cy:type="String"/>
      <att name="NODE_CUSTOMGRAPHICS_SIZE_1" value="40.69620253164557" type="string" cy:type="String"/>
    </graphics>
  </node>
  <node id="14611" label="EMLSAT00000006820">
    <att name="shared name" value="EMLSAT00000006820" type="string" cy:type="String"/>
    <att name="name" value="EMLSAT00000006820" type="string" cy:type="String"/>
    <att name="selected" value="0" type="boolean" cy:type="Boolean"/>
    <att name="to" value="EMLSAT00000005606" type="string" cy:type="String"/>
    <att name="weight" value="0.0693706445128335" type="real" cy:type="Double"/>
    <att name="K" value="7.40675419014467" type="real" cy:type="Double"/>
    <att name="BC" value="1" type="integer" cy:type="Integer"/>
    <att name="absMM" value="0.784286320106014" type="real" cy:type="Double"/>
    <att name="Phenotype" value="NA_ID" type="string" cy:type="String"/>
    <att name="Lethal" value="0" type="boolean" cy:type="Boolean"/>
    <att name="KnownMolt" value="0" type="boolean" cy:type="Boolean"/>
    <att name="DE" value="0" type="boolean" cy:type="Boolean"/>
    <att name="TF" value="0" type="boolean" cy:type="Boolean"/>
    <att name="Annotation" value="NA" type="string" cy:type="String"/>
    <att name="Rank" value="55" type="integer" cy:type="Integer"/>
    <att name="nparalog" value="0" type="integer" cy:type="Integer"/>
    <att name="MM" type="real" cy:type="Double"/>
    <graphics fill="#00CC66" y="88.47065214659726" type="ELLIPSE" outline="#000000" z="0.0" x="423.36201962522574" h="40.232067510548525" w="40.232067510548525" width="0.0">
      <att name="NODE_LABEL_FONT_FACE" value="Dialog.plain,plain,10" type="string" cy:type="String"/>
      <att name="NODE_CUSTOMGRAPHICS_7" value="org.cytoscape.ding.customgraphics.NullCustomGraphics,0,[ Remove Graphics ]," type="string" cy:type="String"/>
      <att name="NODE_CUSTOMGRAPHICS_POSITION_2" value="C,C,c,0.00,0.00" type="string" cy:type="String"/>
      <att name="NODE_CUSTOMGRAPHICS_POSITION_9" value="C,C,c,0.00,0.00" type="string" cy:type="String"/>
      <att name="NODE_LABEL_FONT_SIZE" value="16" type="string" cy:type="String"/>
      <att name="NODE_CUSTOMGRAPHICS_POSITION_6" value="C,C,c,0.00,0.00" type="string" cy:type="String"/>
      <att name="NODE_LABEL" value="55" type="string" cy:type="String"/>
      <att name="NODE_NESTED_NETWORK_IMAGE_VISIBLE" value="true" type="string" cy:type="String"/>
      <att name="NODE_CUSTOMGRAPHICS_POSITION_5" value="C,C,c,0.00,0.00" type="string" cy:type="String"/>
      <att name="NODE_CUSTOMGRAPHICS_POSITION_1" value="C,C,c,0.00,0.00" type="string" cy:type="String"/>
      <att name="NODE_CUSTOMGRAPHICS_POSITION_7" value="C,C,c,0.00,0.00" type="string" cy:type="String"/>
      <att name="NODE_CUSTOMGRAPHICS_6" value="org.cytoscape.ding.customgraphics.NullCustomGraphics,0,[ Remove Graphics ]," type="string" cy:type="String"/>
      <att name="COMPOUND_NODE_PADDING" value="10.0" type="string" cy:type="String"/>
      <att name="NODE_CUSTOMGRAPHICS_3" value="org.cytoscape.ding.customgraphics.NullCustomGraphics,0,[ Remove Graphics ]," type="string" cy:type="String"/>
      <att name="COMPOUND_NODE_SHAPE" value="ROUND_RECTANGLE" type="string" cy:type="String"/>
      <att name="NODE_CUSTOMGRAPHICS_SIZE_2" value="40.232067510548525" type="string" cy:type="String"/>
      <att name="NODE_CUSTOMGRAPHICS_2" value="org.cytoscape.ding.customgraphics.NullCustomGraphics,0,[ Remove Graphics ]," type="string" cy:type="String"/>
      <att name="NODE_LABEL_WIDTH" value="200.0" type="string" cy:type="String"/>
      <att name="NODE_CUSTOMGRAPHICS_SIZE_8" value="40.232067510548525" type="string" cy:type="String"/>
      <att name="NODE_VISIBLE" value="true" type="string" cy:type="String"/>
      <att name="NODE_BORDER_TRANSPARENCY" value="255" type="string" cy:type="String"/>
      <att name="NODE_CUSTOMGRAPHICS_9" value="org.cytoscape.ding.customgraphics.NullCustomGraphics,0,[ Remove Graphics ]," type="string" cy:type="String"/>
      <att name="NODE_CUSTOMGRAPHICS_1" value="org.cytoscape.ding.customgraphics.NullCustomGraphics,0,[ Remove Graphics ]," type="string" cy:type="String"/>
      <att name="NODE_CUSTOMGRAPHICS_POSITION_4" value="C,C,c,0.00,0.00" type="string" cy:type="String"/>
      <att name="NODE_TOOLTIP" value="" type="string" cy:type="String"/>
      <att name="NODE_CUSTOMGRAPHICS_SIZE_3" value="40.232067510548525" type="string" cy:type="String"/>
      <att name="NODE_CUSTOMGRAPHICS_8" value="org.cytoscape.ding.customgraphics.NullCustomGraphics,0,[ Remove Graphics ]," type="string" cy:type="String"/>
      <att name="NODE_CUSTOMGRAPHICS_POSITION_3" value="C,C,c,0.00,0.00" type="string" cy:type="String"/>
      <att name="NODE_CUSTOMGRAPHICS_SIZE_6" value="40.232067510548525" type="string" cy:type="String"/>
      <att name="NODE_CUSTOMGRAPHICS_SIZE_9" value="40.232067510548525" type="string" cy:type="String"/>
      <att name="NODE_TRANSPARENCY" value="255" type="string" cy:type="String"/>
      <att name="NODE_LABEL_TRANSPARENCY" value="255" type="string" cy:type="String"/>
      <att name="NODE_SELECTED" value="false" type="string" cy:type="String"/>
      <att name="NODE_CUSTOMGRAPHICS_SIZE_7" value="40.232067510548525" type="string" cy:type="String"/>
      <att name="NODE_SELECTED_PAINT" value="#FFFF00" type="string" cy:type="String"/>
      <att name="NODE_CUSTOMGRAPHICS_4" value="org.cytoscape.ding.customgraphics.NullCustomGraphics,0,[ Remove Graphics ]," type="string" cy:type="String"/>
      <att name="NODE_DEPTH" value="0.0" type="string" cy:type="String"/>
      <att name="NODE_LABEL_POSITION" value="C,C,c,0.00,0.00" type="string" cy:type="String"/>
      <att name="NODE_BORDER_STROKE" value="SOLID" type="string" cy:type="String"/>
      <att name="NODE_CUSTOMGRAPHICS_SIZE_4" value="40.232067510548525" type="string" cy:type="String"/>
      <att name="NODE_CUSTOMGRAPHICS_SIZE_5" value="40.232067510548525" type="string" cy:type="String"/>
      <att name="NODE_LABEL_COLOR" value="#333333" type="string" cy:type="String"/>
      <att name="NODE_CUSTOMGRAPHICS_5" value="org.cytoscape.ding.customgraphics.NullCustomGraphics,0,[ Remove Graphics ]," type="string" cy:type="String"/>
      <att name="NODE_CUSTOMGRAPHICS_POSITION_8" value="C,C,c,0.00,0.00" type="string" cy:type="String"/>
      <att name="NODE_CUSTOMGRAPHICS_SIZE_1" value="40.232067510548525" type="string" cy:type="String"/>
    </graphics>
  </node>
  <node id="14579" label="EMLSAT00000008688">
    <att name="shared name" value="EMLSAT00000008688" type="string" cy:type="String"/>
    <att name="name" value="EMLSAT00000008688" type="string" cy:type="String"/>
    <att name="selected" value="0" type="boolean" cy:type="Boolean"/>
    <att name="to" value="EMLSAT00000005606" type="string" cy:type="String"/>
    <att name="weight" value="0.0710636376131955" type="real" cy:type="Double"/>
    <att name="K" value="3.98395752880594" type="real" cy:type="Double"/>
    <att name="BC" value="0" type="integer" cy:type="Integer"/>
    <att name="absMM" value="0.747842624025062" type="real" cy:type="Double"/>
    <att name="Phenotype" value="5" type="string" cy:type="String"/>
    <att name="Lethal" value="0" type="boolean" cy:type="Boolean"/>
    <att name="KnownMolt" value="0" type="boolean" cy:type="Boolean"/>
    <att name="DE" value="0" type="boolean" cy:type="Boolean"/>
    <att name="TF" value="1" type="boolean" cy:type="Boolean"/>
    <att name="Annotation" value="RecName: Full=Paired box protein Pax-6" type="string" cy:type="String"/>
    <att name="Rank" value="63" type="integer" cy:type="Integer"/>
    <att name="nparalog" value="10" type="integer" cy:type="Integer"/>
    <att name="MM" type="real" cy:type="Double"/>
    <graphics fill="#FF0000" y="1036.0" type="ELLIPSE" outline="#000000" z="0.0" x="0.0" h="40.0" w="40.0" width="0.0">
      <att name="NODE_LABEL_FONT_FACE" value="Dialog.plain,plain,10" type="string" cy:type="String"/>
      <att name="NODE_CUSTOMGRAPHICS_7" value="org.cytoscape.ding.customgraphics.NullCustomGraphics,0,[ Remove Graphics ]," type="string" cy:type="String"/>
      <att name="NODE_CUSTOMGRAPHICS_POSITION_2" value="C,C,c,0.00,0.00" type="string" cy:type="String"/>
      <att name="NODE_CUSTOMGRAPHICS_POSITION_9" value="C,C,c,0.00,0.00" type="string" cy:type="String"/>
      <att name="NODE_LABEL_FONT_SIZE" value="13" type="string" cy:type="String"/>
      <att name="NODE_CUSTOMGRAPHICS_POSITION_6" value="C,C,c,0.00,0.00" type="string" cy:type="String"/>
      <att name="NODE_LABEL" value="63" type="string" cy:type="String"/>
      <att name="NODE_NESTED_NETWORK_IMAGE_VISIBLE" value="true" type="string" cy:type="String"/>
      <att name="NODE_CUSTOMGRAPHICS_POSITION_5" value="C,C,c,0.00,0.00" type="string" cy:type="String"/>
      <att name="NODE_CUSTOMGRAPHICS_POSITION_1" value="C,C,c,0.00,0.00" type="string" cy:type="String"/>
      <att name="NODE_CUSTOMGRAPHICS_POSITION_7" value="C,C,c,0.00,0.00" type="string" cy:type="String"/>
      <att name="NODE_CUSTOMGRAPHICS_6" value="org.cytoscape.ding.customgraphics.NullCustomGraphics,0,[ Remove Graphics ]," type="string" cy:type="String"/>
      <att name="COMPOUND_NODE_PADDING" value="10.0" type="string" cy:type="String"/>
      <att name="NODE_CUSTOMGRAPHICS_3" value="org.cytoscape.ding.customgraphics.NullCustomGraphics,0,[ Remove Graphics ]," type="string" cy:type="String"/>
      <att name="COMPOUND_NODE_SHAPE" value="ROUND_RECTANGLE" type="string" cy:type="String"/>
      <att name="NODE_CUSTOMGRAPHICS_SIZE_2" value="40.0" type="string" cy:type="String"/>
      <att name="NODE_CUSTOMGRAPHICS_2" value="org.cytoscape.ding.customgraphics.NullCustomGraphics,0,[ Remove Graphics ]," type="string" cy:type="String"/>
      <att name="NODE_LABEL_WIDTH" value="200.0" type="string" cy:type="String"/>
      <att name="NODE_CUSTOMGRAPHICS_SIZE_8" value="40.0" type="string" cy:type="String"/>
      <att name="NODE_VISIBLE" value="true" type="string" cy:type="String"/>
      <att name="NODE_BORDER_TRANSPARENCY" value="255" type="string" cy:type="String"/>
      <att name="NODE_CUSTOMGRAPHICS_9" value="org.cytoscape.ding.customgraphics.NullCustomGraphics,0,[ Remove Graphics ]," type="string" cy:type="String"/>
      <att name="NODE_CUSTOMGRAPHICS_1" value="org.cytoscape.ding.customgraphics.NullCustomGraphics,0,[ Remove Graphics ]," type="string" cy:type="String"/>
      <att name="NODE_CUSTOMGRAPHICS_POSITION_4" value="C,C,c,0.00,0.00" type="string" cy:type="String"/>
      <att name="NODE_TOOLTIP" value="" type="string" cy:type="String"/>
      <att name="NODE_CUSTOMGRAPHICS_SIZE_3" value="40.0" type="string" cy:type="String"/>
      <att name="NODE_CUSTOMGRAPHICS_8" value="org.cytoscape.ding.customgraphics.NullCustomGraphics,0,[ Remove Graphics ]," type="string" cy:type="String"/>
      <att name="NODE_CUSTOMGRAPHICS_POSITION_3" value="C,C,c,0.00,0.00" type="string" cy:type="String"/>
      <att name="NODE_CUSTOMGRAPHICS_SIZE_6" value="40.0" type="string" cy:type="String"/>
      <att name="NODE_CUSTOMGRAPHICS_SIZE_9" value="40.0" type="string" cy:type="String"/>
      <att name="NODE_TRANSPARENCY" value="255" type="string" cy:type="String"/>
      <att name="NODE_LABEL_TRANSPARENCY" value="255" type="string" cy:type="String"/>
      <att name="NODE_SELECTED" value="false" type="string" cy:type="String"/>
      <att name="NODE_CUSTOMGRAPHICS_SIZE_7" value="40.0" type="string" cy:type="String"/>
      <att name="NODE_SELECTED_PAINT" value="#FFFF00" type="string" cy:type="String"/>
      <att name="NODE_CUSTOMGRAPHICS_4" value="org.cytoscape.ding.customgraphics.NullCustomGraphics,0,[ Remove Graphics ]," type="string" cy:type="String"/>
      <att name="NODE_DEPTH" value="0.0" type="string" cy:type="String"/>
      <att name="NODE_LABEL_POSITION" value="C,C,c,0.00,0.00" type="string" cy:type="String"/>
      <att name="NODE_BORDER_STROKE" value="SOLID" type="string" cy:type="String"/>
      <att name="NODE_CUSTOMGRAPHICS_SIZE_4" value="40.0" type="string" cy:type="String"/>
      <att name="NODE_CUSTOMGRAPHICS_SIZE_5" value="40.0" type="string" cy:type="String"/>
      <att name="NODE_LABEL_COLOR" value="#333333" type="string" cy:type="String"/>
      <att name="NODE_CUSTOMGRAPHICS_5" value="org.cytoscape.ding.customgraphics.NullCustomGraphics,0,[ Remove Graphics ]," type="string" cy:type="String"/>
      <att name="NODE_CUSTOMGRAPHICS_POSITION_8" value="C,C,c,0.00,0.00" type="string" cy:type="String"/>
      <att name="NODE_CUSTOMGRAPHICS_SIZE_1" value="40.0" type="string" cy:type="String"/>
    </graphics>
  </node>
  <node id="14548" label="EMLSAT00000010016">
    <att name="shared name" value="EMLSAT00000010016" type="string" cy:type="String"/>
    <att name="name" value="EMLSAT00000010016" type="string" cy:type="String"/>
    <att name="selected" value="0" type="boolean" cy:type="Boolean"/>
    <att name="to" value="EMLSAT00000005606" type="string" cy:type="String"/>
    <att name="weight" value="0.132910591474086" type="real" cy:type="Double"/>
    <att name="K" value="12.0046819779012" type="real" cy:type="Double"/>
    <att name="BC" value="4" type="integer" cy:type="Integer"/>
    <att name="absMM" value="0.881194778587872" type="real" cy:type="Double"/>
    <att name="Phenotype" value="NA_ID" type="string" cy:type="String"/>
    <att name="Lethal" value="0" type="boolean" cy:type="Boolean"/>
    <att name="KnownMolt" value="0" type="boolean" cy:type="Boolean"/>
    <att name="DE" value="0" type="boolean" cy:type="Boolean"/>
    <att name="TF" value="0" type="boolean" cy:type="Boolean"/>
    <att name="Annotation" value="RecName: Full=Ataxin-7" type="string" cy:type="String"/>
    <att name="Rank" value="32" type="integer" cy:type="Integer"/>
    <att name="nparalog" value="0" type="integer" cy:type="Integer"/>
    <att name="MM" type="real" cy:type="Double"/>
    <graphics fill="#00CC66" y="400.0798440411285" type="ELLIPSE" outline="#000000" z="0.0" x="173.11767578125" h="40.92827004219409" w="40.92827004219409" width="0.0">
      <att name="NODE_LABEL_FONT_FACE" value="Dialog.plain,plain,10" type="string" cy:type="String"/>
      <att name="NODE_CUSTOMGRAPHICS_7" value="org.cytoscape.ding.customgraphics.NullCustomGraphics,0,[ Remove Graphics ]," type="string" cy:type="String"/>
      <att name="NODE_CUSTOMGRAPHICS_POSITION_2" value="C,C,c,0.00,0.00" type="string" cy:type="String"/>
      <att name="NODE_CUSTOMGRAPHICS_POSITION_9" value="C,C,c,0.00,0.00" type="string" cy:type="String"/>
      <att name="NODE_LABEL_FONT_SIZE" value="22" type="string" cy:type="String"/>
      <att name="NODE_CUSTOMGRAPHICS_POSITION_6" value="C,C,c,0.00,0.00" type="string" cy:type="String"/>
      <att name="NODE_LABEL" value="32" type="string" cy:type="String"/>
      <att name="NODE_NESTED_NETWORK_IMAGE_VISIBLE" value="true" type="string" cy:type="String"/>
      <att name="NODE_CUSTOMGRAPHICS_POSITION_5" value="C,C,c,0.00,0.00" type="string" cy:type="String"/>
      <att name="NODE_CUSTOMGRAPHICS_POSITION_1" value="C,C,c,0.00,0.00" type="string" cy:type="String"/>
      <att name="NODE_CUSTOMGRAPHICS_POSITION_7" value="C,C,c,0.00,0.00" type="string" cy:type="String"/>
      <att name="NODE_CUSTOMGRAPHICS_6" value="org.cytoscape.ding.customgraphics.NullCustomGraphics,0,[ Remove Graphics ]," type="string" cy:type="String"/>
      <att name="COMPOUND_NODE_PADDING" value="10.0" type="string" cy:type="String"/>
      <att name="NODE_CUSTOMGRAPHICS_3" value="org.cytoscape.ding.customgraphics.NullCustomGraphics,0,[ Remove Graphics ]," type="string" cy:type="String"/>
      <att name="COMPOUND_NODE_SHAPE" value="ROUND_RECTANGLE" type="string" cy:type="String"/>
      <att name="NODE_CUSTOMGRAPHICS_SIZE_2" value="40.92827004219409" type="string" cy:type="String"/>
      <att name="NODE_CUSTOMGRAPHICS_2" value="org.cytoscape.ding.customgraphics.NullCustomGraphics,0,[ Remove Graphics ]," type="string" cy:type="String"/>
      <att name="NODE_LABEL_WIDTH" value="200.0" type="string" cy:type="String"/>
      <att name="NODE_CUSTOMGRAPHICS_SIZE_8" value="40.92827004219409" type="string" cy:type="String"/>
      <att name="NODE_VISIBLE" value="true" type="string" cy:type="String"/>
      <att name="NODE_BORDER_TRANSPARENCY" value="255" type="string" cy:type="String"/>
      <att name="NODE_CUSTOMGRAPHICS_9" value="org.cytoscape.ding.customgraphics.NullCustomGraphics,0,[ Remove Graphics ]," type="string" cy:type="String"/>
      <att name="NODE_CUSTOMGRAPHICS_1" value="org.cytoscape.ding.customgraphics.NullCustomGraphics,0,[ Remove Graphics ]," type="string" cy:type="String"/>
      <att name="NODE_CUSTOMGRAPHICS_POSITION_4" value="C,C,c,0.00,0.00" type="string" cy:type="String"/>
      <att name="NODE_TOOLTIP" value="" type="string" cy:type="String"/>
      <att name="NODE_CUSTOMGRAPHICS_SIZE_3" value="40.92827004219409" type="string" cy:type="String"/>
      <att name="NODE_CUSTOMGRAPHICS_8" value="org.cytoscape.ding.customgraphics.NullCustomGraphics,0,[ Remove Graphics ]," type="string" cy:type="String"/>
      <att name="NODE_CUSTOMGRAPHICS_POSITION_3" value="C,C,c,0.00,0.00" type="string" cy:type="String"/>
      <att name="NODE_CUSTOMGRAPHICS_SIZE_6" value="40.92827004219409" type="string" cy:type="String"/>
      <att name="NODE_CUSTOMGRAPHICS_SIZE_9" value="40.92827004219409" type="string" cy:type="String"/>
      <att name="NODE_TRANSPARENCY" value="255" type="string" cy:type="String"/>
      <att name="NODE_LABEL_TRANSPARENCY" value="255" type="string" cy:type="String"/>
      <att name="NODE_SELECTED" value="false" type="string" cy:type="String"/>
      <att name="NODE_CUSTOMGRAPHICS_SIZE_7" value="40.92827004219409" type="string" cy:type="String"/>
      <att name="NODE_SELECTED_PAINT" value="#FFFF00" type="string" cy:type="String"/>
      <att name="NODE_CUSTOMGRAPHICS_4" value="org.cytoscape.ding.customgraphics.NullCustomGraphics,0,[ Remove Graphics ]," type="string" cy:type="String"/>
      <att name="NODE_DEPTH" value="0.0" type="string" cy:type="String"/>
      <att name="NODE_LABEL_POSITION" value="C,C,c,0.00,0.00" type="string" cy:type="String"/>
      <att name="NODE_BORDER_STROKE" value="SOLID" type="string" cy:type="String"/>
      <att name="NODE_CUSTOMGRAPHICS_SIZE_4" value="40.92827004219409" type="string" cy:type="String"/>
      <att name="NODE_CUSTOMGRAPHICS_SIZE_5" value="40.92827004219409" type="string" cy:type="String"/>
      <att name="NODE_LABEL_COLOR" value="#333333" type="string" cy:type="String"/>
      <att name="NODE_CUSTOMGRAPHICS_5" value="org.cytoscape.ding.customgraphics.NullCustomGraphics,0,[ Remove Graphics ]," type="string" cy:type="String"/>
      <att name="NODE_CUSTOMGRAPHICS_POSITION_8" value="C,C,c,0.00,0.00" type="string" cy:type="String"/>
      <att name="NODE_CUSTOMGRAPHICS_SIZE_1" value="40.92827004219409" type="string" cy:type="String"/>
    </graphics>
  </node>
  <node id="14518" label="EMLSAT00000007324">
    <att name="shared name" value="EMLSAT00000007324" type="string" cy:type="String"/>
    <att name="name" value="EMLSAT00000007324" type="string" cy:type="String"/>
    <att name="selected" value="0" type="boolean" cy:type="Boolean"/>
    <att name="to" value="EMLSAT00000005606" type="string" cy:type="String"/>
    <att name="weight" value="0.10908394072266" type="real" cy:type="Double"/>
    <att name="K" value="11.5230834239254" type="real" cy:type="Double"/>
    <att name="BC" value="20" type="integer" cy:type="Integer"/>
    <att name="absMM" value="0.867774732673951" type="real" cy:type="Double"/>
    <att name="Phenotype" value="NA_ID" type="string" cy:type="String"/>
    <att name="Lethal" value="0" type="boolean" cy:type="Boolean"/>
    <att name="KnownMolt" value="0" type="boolean" cy:type="Boolean"/>
    <att name="DE" value="0" type="boolean" cy:type="Boolean"/>
    <att name="TF" value="0" type="boolean" cy:type="Boolean"/>
    <att name="Annotation" value="NA" type="string" cy:type="String"/>
    <att name="Rank" value="34" type="integer" cy:type="Integer"/>
    <att name="nparalog" value="0" type="integer" cy:type="Integer"/>
    <att name="MM" type="real" cy:type="Double"/>
    <graphics fill="#00CC66" y="283.6291403338715" type="ELLIPSE" outline="#000000" z="0.0" x="432.67415341428824" h="44.64135021097046" w="44.64135021097046" width="0.0">
      <att name="NODE_LABEL_FONT_FACE" value="Dialog.plain,plain,10" type="string" cy:type="String"/>
      <att name="NODE_CUSTOMGRAPHICS_7" value="org.cytoscape.ding.customgraphics.NullCustomGraphics,0,[ Remove Graphics ]," type="string" cy:type="String"/>
      <att name="NODE_CUSTOMGRAPHICS_POSITION_2" value="C,C,c,0.00,0.00" type="string" cy:type="String"/>
      <att name="NODE_CUSTOMGRAPHICS_POSITION_9" value="C,C,c,0.00,0.00" type="string" cy:type="String"/>
      <att name="NODE_LABEL_FONT_SIZE" value="21" type="string" cy:type="String"/>
      <att name="NODE_CUSTOMGRAPHICS_POSITION_6" value="C,C,c,0.00,0.00" type="string" cy:type="String"/>
      <att name="NODE_LABEL" value="34" type="string" cy:type="String"/>
      <att name="NODE_NESTED_NETWORK_IMAGE_VISIBLE" value="true" type="string" cy:type="String"/>
      <att name="NODE_CUSTOMGRAPHICS_POSITION_5" value="C,C,c,0.00,0.00" type="string" cy:type="String"/>
      <att name="NODE_CUSTOMGRAPHICS_POSITION_1" value="C,C,c,0.00,0.00" type="string" cy:type="String"/>
      <att name="NODE_CUSTOMGRAPHICS_POSITION_7" value="C,C,c,0.00,0.00" type="string" cy:type="String"/>
      <att name="NODE_CUSTOMGRAPHICS_6" value="org.cytoscape.ding.customgraphics.NullCustomGraphics,0,[ Remove Graphics ]," type="string" cy:type="String"/>
      <att name="COMPOUND_NODE_PADDING" value="10.0" type="string" cy:type="String"/>
      <att name="NODE_CUSTOMGRAPHICS_3" value="org.cytoscape.ding.customgraphics.NullCustomGraphics,0,[ Remove Graphics ]," type="string" cy:type="String"/>
      <att name="COMPOUND_NODE_SHAPE" value="ROUND_RECTANGLE" type="string" cy:type="String"/>
      <att name="NODE_CUSTOMGRAPHICS_SIZE_2" value="44.64135021097046" type="string" cy:type="String"/>
      <att name="NODE_CUSTOMGRAPHICS_2" value="org.cytoscape.ding.customgraphics.NullCustomGraphics,0,[ Remove Graphics ]," type="string" cy:type="String"/>
      <att name="NODE_LABEL_WIDTH" value="200.0" type="string" cy:type="String"/>
      <att name="NODE_CUSTOMGRAPHICS_SIZE_8" value="44.64135021097046" type="string" cy:type="String"/>
      <att name="NODE_VISIBLE" value="true" type="string" cy:type="String"/>
      <att name="NODE_BORDER_TRANSPARENCY" value="255" type="string" cy:type="String"/>
      <att name="NODE_CUSTOMGRAPHICS_9" value="org.cytoscape.ding.customgraphics.NullCustomGraphics,0,[ Remove Graphics ]," type="string" cy:type="String"/>
      <att name="NODE_CUSTOMGRAPHICS_1" value="org.cytoscape.ding.customgraphics.NullCustomGraphics,0,[ Remove Graphics ]," type="string" cy:type="String"/>
      <att name="NODE_CUSTOMGRAPHICS_POSITION_4" value="C,C,c,0.00,0.00" type="string" cy:type="String"/>
      <att name="NODE_TOOLTIP" value="" type="string" cy:type="String"/>
      <att name="NODE_CUSTOMGRAPHICS_SIZE_3" value="44.64135021097046" type="string" cy:type="String"/>
      <att name="NODE_CUSTOMGRAPHICS_8" value="org.cytoscape.ding.customgraphics.NullCustomGraphics,0,[ Remove Graphics ]," type="string" cy:type="String"/>
      <att name="NODE_CUSTOMGRAPHICS_POSITION_3" value="C,C,c,0.00,0.00" type="string" cy:type="String"/>
      <att name="NODE_CUSTOMGRAPHICS_SIZE_6" value="44.64135021097046" type="string" cy:type="String"/>
      <att name="NODE_CUSTOMGRAPHICS_SIZE_9" value="44.64135021097046" type="string" cy:type="String"/>
      <att name="NODE_TRANSPARENCY" value="255" type="string" cy:type="String"/>
      <att name="NODE_LABEL_TRANSPARENCY" value="255" type="string" cy:type="String"/>
      <att name="NODE_SELECTED" value="false" type="string" cy:type="String"/>
      <att name="NODE_CUSTOMGRAPHICS_SIZE_7" value="44.64135021097046" type="string" cy:type="String"/>
      <att name="NODE_SELECTED_PAINT" value="#FFFF00" type="string" cy:type="String"/>
      <att name="NODE_CUSTOMGRAPHICS_4" value="org.cytoscape.ding.customgraphics.NullCustomGraphics,0,[ Remove Graphics ]," type="string" cy:type="String"/>
      <att name="NODE_DEPTH" value="0.0" type="string" cy:type="String"/>
      <att name="NODE_LABEL_POSITION" value="C,C,c,0.00,0.00" type="string" cy:type="String"/>
      <att name="NODE_BORDER_STROKE" value="SOLID" type="string" cy:type="String"/>
      <att name="NODE_CUSTOMGRAPHICS_SIZE_4" value="44.64135021097046" type="string" cy:type="String"/>
      <att name="NODE_CUSTOMGRAPHICS_SIZE_5" value="44.64135021097046" type="string" cy:type="String"/>
      <att name="NODE_LABEL_COLOR" value="#333333" type="string" cy:type="String"/>
      <att name="NODE_CUSTOMGRAPHICS_5" value="org.cytoscape.ding.customgraphics.NullCustomGraphics,0,[ Remove Graphics ]," type="string" cy:type="String"/>
      <att name="NODE_CUSTOMGRAPHICS_POSITION_8" value="C,C,c,0.00,0.00" type="string" cy:type="String"/>
      <att name="NODE_CUSTOMGRAPHICS_SIZE_1" value="44.64135021097046" type="string" cy:type="String"/>
    </graphics>
  </node>
  <node id="14489" label="EMLSAT00000010895">
    <att name="shared name" value="EMLSAT00000010895" type="string" cy:type="String"/>
    <att name="name" value="EMLSAT00000010895" type="string" cy:type="String"/>
    <att name="selected" value="0" type="boolean" cy:type="Boolean"/>
    <att name="to" value="EMLSAT00000005606" type="string" cy:type="String"/>
    <att name="weight" value="0.0798509112261782" type="real" cy:type="Double"/>
    <att name="K" value="10.4441805875577" type="real" cy:type="Double"/>
    <att name="BC" value="109" type="integer" cy:type="Integer"/>
    <att name="absMM" value="0.850019867362308" type="real" cy:type="Double"/>
    <att name="Phenotype" value="3" type="string" cy:type="String"/>
    <att name="Lethal" value="0" type="boolean" cy:type="Boolean"/>
    <att name="KnownMolt" value="0" type="boolean" cy:type="Boolean"/>
    <att name="DE" value="0" type="boolean" cy:type="Boolean"/>
    <att name="TF" value="0" type="boolean" cy:type="Boolean"/>
    <att name="Annotation" value="RecName: Full=V-type proton ATPase 116 kDa subunit a isoform 4" type="string" cy:type="String"/>
    <att name="Rank" value="28" type="integer" cy:type="Integer"/>
    <att name="nparalog" value="1" type="integer" cy:type="Integer"/>
    <att name="MM" type="real" cy:type="Double"/>
    <graphics fill="#00CC66" y="216.4531652270141" type="ELLIPSE" outline="#000000" z="0.0" x="-7.779463681658969" h="65.29535864978902" w="65.29535864978902" width="0.0">
      <att name="NODE_LABEL_FONT_FACE" value="Dialog.plain,plain,10" type="string" cy:type="String"/>
      <att name="NODE_CUSTOMGRAPHICS_7" value="org.cytoscape.ding.customgraphics.NullCustomGraphics,0,[ Remove Graphics ]," type="string" cy:type="String"/>
      <att name="NODE_CUSTOMGRAPHICS_POSITION_2" value="C,C,c,0.00,0.00" type="string" cy:type="String"/>
      <att name="NODE_CUSTOMGRAPHICS_POSITION_9" value="C,C,c,0.00,0.00" type="string" cy:type="String"/>
      <att name="NODE_LABEL_FONT_SIZE" value="23" type="string" cy:type="String"/>
      <att name="NODE_CUSTOMGRAPHICS_POSITION_6" value="C,C,c,0.00,0.00" type="string" cy:type="String"/>
      <att name="NODE_LABEL" value="28" type="string" cy:type="String"/>
      <att name="NODE_NESTED_NETWORK_IMAGE_VISIBLE" value="true" type="string" cy:type="String"/>
      <att name="NODE_CUSTOMGRAPHICS_POSITION_5" value="C,C,c,0.00,0.00" type="string" cy:type="String"/>
      <att name="NODE_CUSTOMGRAPHICS_POSITION_1" value="C,C,c,0.00,0.00" type="string" cy:type="String"/>
      <att name="NODE_CUSTOMGRAPHICS_POSITION_7" value="C,C,c,0.00,0.00" type="string" cy:type="String"/>
      <att name="NODE_CUSTOMGRAPHICS_6" value="org.cytoscape.ding.customgraphics.NullCustomGraphics,0,[ Remove Graphics ]," type="string" cy:type="String"/>
      <att name="COMPOUND_NODE_PADDING" value="10.0" type="string" cy:type="String"/>
      <att name="NODE_CUSTOMGRAPHICS_3" value="org.cytoscape.ding.customgraphics.NullCustomGraphics,0,[ Remove Graphics ]," type="string" cy:type="String"/>
      <att name="COMPOUND_NODE_SHAPE" value="ROUND_RECTANGLE" type="string" cy:type="String"/>
      <att name="NODE_CUSTOMGRAPHICS_SIZE_2" value="65.29535864978902" type="string" cy:type="String"/>
      <att name="NODE_CUSTOMGRAPHICS_2" value="org.cytoscape.ding.customgraphics.NullCustomGraphics,0,[ Remove Graphics ]," type="string" cy:type="String"/>
      <att name="NODE_LABEL_WIDTH" value="200.0" type="string" cy:type="String"/>
      <att name="NODE_CUSTOMGRAPHICS_SIZE_8" value="65.29535864978902" type="string" cy:type="String"/>
      <att name="NODE_VISIBLE" value="true" type="string" cy:type="String"/>
      <att name="NODE_BORDER_TRANSPARENCY" value="255" type="string" cy:type="String"/>
      <att name="NODE_CUSTOMGRAPHICS_9" value="org.cytoscape.ding.customgraphics.NullCustomGraphics,0,[ Remove Graphics ]," type="string" cy:type="String"/>
      <att name="NODE_CUSTOMGRAPHICS_1" value="org.cytoscape.ding.customgraphics.NullCustomGraphics,0,[ Remove Graphics ]," type="string" cy:type="String"/>
      <att name="NODE_CUSTOMGRAPHICS_POSITION_4" value="C,C,c,0.00,0.00" type="string" cy:type="String"/>
      <att name="NODE_TOOLTIP" value="" type="string" cy:type="String"/>
      <att name="NODE_CUSTOMGRAPHICS_SIZE_3" value="65.29535864978902" type="string" cy:type="String"/>
      <att name="NODE_CUSTOMGRAPHICS_8" value="org.cytoscape.ding.customgraphics.NullCustomGraphics,0,[ Remove Graphics ]," type="string" cy:type="String"/>
      <att name="NODE_CUSTOMGRAPHICS_POSITION_3" value="C,C,c,0.00,0.00" type="string" cy:type="String"/>
      <att name="NODE_CUSTOMGRAPHICS_SIZE_6" value="65.29535864978902" type="string" cy:type="String"/>
      <att name="NODE_CUSTOMGRAPHICS_SIZE_9" value="65.29535864978902" type="string" cy:type="String"/>
      <att name="NODE_TRANSPARENCY" value="255" type="string" cy:type="String"/>
      <att name="NODE_LABEL_TRANSPARENCY" value="255" type="string" cy:type="String"/>
      <att name="NODE_SELECTED" value="false" type="string" cy:type="String"/>
      <att name="NODE_CUSTOMGRAPHICS_SIZE_7" value="65.29535864978902" type="string" cy:type="String"/>
      <att name="NODE_SELECTED_PAINT" value="#FFFF00" type="string" cy:type="String"/>
      <att name="NODE_CUSTOMGRAPHICS_4" value="org.cytoscape.ding.customgraphics.NullCustomGraphics,0,[ Remove Graphics ]," type="string" cy:type="String"/>
      <att name="NODE_DEPTH" value="0.0" type="string" cy:type="String"/>
      <att name="NODE_LABEL_POSITION" value="C,C,c,0.00,0.00" type="string" cy:type="String"/>
      <att name="NODE_BORDER_STROKE" value="SOLID" type="string" cy:type="String"/>
      <att name="NODE_CUSTOMGRAPHICS_SIZE_4" value="65.29535864978902" type="string" cy:type="String"/>
      <att name="NODE_CUSTOMGRAPHICS_SIZE_5" value="65.29535864978902" type="string" cy:type="String"/>
      <att name="NODE_LABEL_COLOR" value="#333333" type="string" cy:type="String"/>
      <att name="NODE_CUSTOMGRAPHICS_5" value="org.cytoscape.ding.customgraphics.NullCustomGraphics,0,[ Remove Graphics ]," type="string" cy:type="String"/>
      <att name="NODE_CUSTOMGRAPHICS_POSITION_8" value="C,C,c,0.00,0.00" type="string" cy:type="String"/>
      <att name="NODE_CUSTOMGRAPHICS_SIZE_1" value="65.29535864978902" type="string" cy:type="String"/>
    </graphics>
  </node>
  <node id="14461" label="EMLSAT00000010183">
    <att name="shared name" value="EMLSAT00000010183" type="string" cy:type="String"/>
    <att name="name" value="EMLSAT00000010183" type="string" cy:type="String"/>
    <att name="selected" value="0" type="boolean" cy:type="Boolean"/>
    <att name="to" value="EMLSAT00000005606" type="string" cy:type="String"/>
    <att name="weight" value="0.0603241214273257" type="real" cy:type="Double"/>
    <att name="K" value="7.58977970418383" type="real" cy:type="Double"/>
    <att name="BC" value="18" type="integer" cy:type="Integer"/>
    <att name="absMM" value="0.791241405735535" type="real" cy:type="Double"/>
    <att name="Phenotype" value="0" type="string" cy:type="String"/>
    <att name="Lethal" value="0" type="boolean" cy:type="Boolean"/>
    <att name="KnownMolt" value="0" type="boolean" cy:type="Boolean"/>
    <att name="DE" value="0" type="boolean" cy:type="Boolean"/>
    <att name="TF" value="0" type="boolean" cy:type="Boolean"/>
    <att name="Annotation" value="RecName: Full=C2 domain-containing protein 5" type="string" cy:type="String"/>
    <att name="Rank" value="50" type="integer" cy:type="Integer"/>
    <att name="nparalog" value="1" type="integer" cy:type="Integer"/>
    <att name="MM" type="real" cy:type="Double"/>
    <graphics fill="#00CC66" y="575.8932085900695" type="ELLIPSE" outline="#000000" z="0.0" x="1.091931776742571" h="44.177215189873415" w="44.177215189873415" width="0.0">
      <att name="NODE_LABEL_FONT_FACE" value="Dialog.plain,plain,10" type="string" cy:type="String"/>
      <att name="NODE_CUSTOMGRAPHICS_7" value="org.cytoscape.ding.customgraphics.NullCustomGraphics,0,[ Remove Graphics ]," type="string" cy:type="String"/>
      <att name="NODE_CUSTOMGRAPHICS_POSITION_2" value="C,C,c,0.00,0.00" type="string" cy:type="String"/>
      <att name="NODE_CUSTOMGRAPHICS_POSITION_9" value="C,C,c,0.00,0.00" type="string" cy:type="String"/>
      <att name="NODE_LABEL_FONT_SIZE" value="17" type="string" cy:type="String"/>
      <att name="NODE_CUSTOMGRAPHICS_POSITION_6" value="C,C,c,0.00,0.00" type="string" cy:type="String"/>
      <att name="NODE_LABEL" value="50" type="string" cy:type="String"/>
      <att name="NODE_NESTED_NETWORK_IMAGE_VISIBLE" value="true" type="string" cy:type="String"/>
      <att name="NODE_CUSTOMGRAPHICS_POSITION_5" value="C,C,c,0.00,0.00" type="string" cy:type="String"/>
      <att name="NODE_CUSTOMGRAPHICS_POSITION_1" value="C,C,c,0.00,0.00" type="string" cy:type="String"/>
      <att name="NODE_CUSTOMGRAPHICS_POSITION_7" value="C,C,c,0.00,0.00" type="string" cy:type="String"/>
      <att name="NODE_CUSTOMGRAPHICS_6" value="org.cytoscape.ding.customgraphics.NullCustomGraphics,0,[ Remove Graphics ]," type="string" cy:type="String"/>
      <att name="COMPOUND_NODE_PADDING" value="10.0" type="string" cy:type="String"/>
      <att name="NODE_CUSTOMGRAPHICS_3" value="org.cytoscape.ding.customgraphics.NullCustomGraphics,0,[ Remove Graphics ]," type="string" cy:type="String"/>
      <att name="COMPOUND_NODE_SHAPE" value="ROUND_RECTANGLE" type="string" cy:type="String"/>
      <att name="NODE_CUSTOMGRAPHICS_SIZE_2" value="44.177215189873415" type="string" cy:type="String"/>
      <att name="NODE_CUSTOMGRAPHICS_2" value="org.cytoscape.ding.customgraphics.NullCustomGraphics,0,[ Remove Graphics ]," type="string" cy:type="String"/>
      <att name="NODE_LABEL_WIDTH" value="200.0" type="string" cy:type="String"/>
      <att name="NODE_CUSTOMGRAPHICS_SIZE_8" value="44.177215189873415" type="string" cy:type="String"/>
      <att name="NODE_VISIBLE" value="true" type="string" cy:type="String"/>
      <att name="NODE_BORDER_TRANSPARENCY" value="255" type="string" cy:type="String"/>
      <att name="NODE_CUSTOMGRAPHICS_9" value="org.cytoscape.ding.customgraphics.NullCustomGraphics,0,[ Remove Graphics ]," type="string" cy:type="String"/>
      <att name="NODE_CUSTOMGRAPHICS_1" value="org.cytoscape.ding.customgraphics.NullCustomGraphics,0,[ Remove Graphics ]," type="string" cy:type="String"/>
      <att name="NODE_CUSTOMGRAPHICS_POSITION_4" value="C,C,c,0.00,0.00" type="string" cy:type="String"/>
      <att name="NODE_TOOLTIP" value="" type="string" cy:type="String"/>
      <att name="NODE_CUSTOMGRAPHICS_SIZE_3" value="44.177215189873415" type="string" cy:type="String"/>
      <att name="NODE_CUSTOMGRAPHICS_8" value="org.cytoscape.ding.customgraphics.NullCustomGraphics,0,[ Remove Graphics ]," type="string" cy:type="String"/>
      <att name="NODE_CUSTOMGRAPHICS_POSITION_3" value="C,C,c,0.00,0.00" type="string" cy:type="String"/>
      <att name="NODE_CUSTOMGRAPHICS_SIZE_6" value="44.177215189873415" type="string" cy:type="String"/>
      <att name="NODE_CUSTOMGRAPHICS_SIZE_9" value="44.177215189873415" type="string" cy:type="String"/>
      <att name="NODE_TRANSPARENCY" value="255" type="string" cy:type="String"/>
      <att name="NODE_LABEL_TRANSPARENCY" value="255" type="string" cy:type="String"/>
      <att name="NODE_SELECTED" value="false" type="string" cy:type="String"/>
      <att name="NODE_CUSTOMGRAPHICS_SIZE_7" value="44.177215189873415" type="string" cy:type="String"/>
      <att name="NODE_SELECTED_PAINT" value="#FFFF00" type="string" cy:type="String"/>
      <att name="NODE_CUSTOMGRAPHICS_4" value="org.cytoscape.ding.customgraphics.NullCustomGraphics,0,[ Remove Graphics ]," type="string" cy:type="String"/>
      <att name="NODE_DEPTH" value="0.0" type="string" cy:type="String"/>
      <att name="NODE_LABEL_POSITION" value="C,C,c,0.00,0.00" type="string" cy:type="String"/>
      <att name="NODE_BORDER_STROKE" value="SOLID" type="string" cy:type="String"/>
      <att name="NODE_CUSTOMGRAPHICS_SIZE_4" value="44.177215189873415" type="string" cy:type="String"/>
      <att name="NODE_CUSTOMGRAPHICS_SIZE_5" value="44.177215189873415" type="string" cy:type="String"/>
      <att name="NODE_LABEL_COLOR" value="#333333" type="string" cy:type="String"/>
      <att name="NODE_CUSTOMGRAPHICS_5" value="org.cytoscape.ding.customgraphics.NullCustomGraphics,0,[ Remove Graphics ]," type="string" cy:type="String"/>
      <att name="NODE_CUSTOMGRAPHICS_POSITION_8" value="C,C,c,0.00,0.00" type="string" cy:type="String"/>
      <att name="NODE_CUSTOMGRAPHICS_SIZE_1" value="44.177215189873415" type="string" cy:type="String"/>
    </graphics>
  </node>
  <node id="14434" label="EMLSAT00000012206">
    <att name="shared name" value="EMLSAT00000012206" type="string" cy:type="String"/>
    <att name="name" value="EMLSAT00000012206" type="string" cy:type="String"/>
    <att name="selected" value="0" type="boolean" cy:type="Boolean"/>
    <att name="to" value="EMLSAT00000005606" type="string" cy:type="String"/>
    <att name="weight" value="0.0644622669139033" type="real" cy:type="Double"/>
    <att name="K" value="6.07321648576575" type="real" cy:type="Double"/>
    <att name="BC" value="0" type="integer" cy:type="Integer"/>
    <att name="absMM" value="0.772964767278026" type="real" cy:type="Double"/>
    <att name="Phenotype" value="11" type="string" cy:type="String"/>
    <att name="Lethal" value="0" type="boolean" cy:type="Boolean"/>
    <att name="KnownMolt" value="0" type="boolean" cy:type="Boolean"/>
    <att name="DE" value="0" type="boolean" cy:type="Boolean"/>
    <att name="TF" value="1" type="boolean" cy:type="Boolean"/>
    <att name="Annotation" value="RecName: Full=ETS homologous factor" type="string" cy:type="String"/>
    <att name="Rank" value="61" type="integer" cy:type="Integer"/>
    <att name="nparalog" value="6" type="integer" cy:type="Integer"/>
    <att name="MM" type="real" cy:type="Double"/>
    <graphics fill="#FF0000" y="477.3173928692535" type="ELLIPSE" outline="#000000" z="0.0" x="-21.216156005859375" h="40.0" w="40.0" width="0.0">
      <att name="NODE_LABEL_FONT_FACE" value="Dialog.plain,plain,10" type="string" cy:type="String"/>
      <att name="NODE_CUSTOMGRAPHICS_7" value="org.cytoscape.ding.customgraphics.NullCustomGraphics,0,[ Remove Graphics ]," type="string" cy:type="String"/>
      <att name="NODE_CUSTOMGRAPHICS_POSITION_2" value="C,C,c,0.00,0.00" type="string" cy:type="String"/>
      <att name="NODE_CUSTOMGRAPHICS_POSITION_9" value="C,C,c,0.00,0.00" type="string" cy:type="String"/>
      <att name="NODE_LABEL_FONT_SIZE" value="14" type="string" cy:type="String"/>
      <att name="NODE_CUSTOMGRAPHICS_POSITION_6" value="C,C,c,0.00,0.00" type="string" cy:type="String"/>
      <att name="NODE_LABEL" value="61" type="string" cy:type="String"/>
      <att name="NODE_NESTED_NETWORK_IMAGE_VISIBLE" value="true" type="string" cy:type="String"/>
      <att name="NODE_CUSTOMGRAPHICS_POSITION_5" value="C,C,c,0.00,0.00" type="string" cy:type="String"/>
      <att name="NODE_CUSTOMGRAPHICS_POSITION_1" value="C,C,c,0.00,0.00" type="string" cy:type="String"/>
      <att name="NODE_CUSTOMGRAPHICS_POSITION_7" value="C,C,c,0.00,0.00" type="string" cy:type="String"/>
      <att name="NODE_CUSTOMGRAPHICS_6" value="org.cytoscape.ding.customgraphics.NullCustomGraphics,0,[ Remove Graphics ]," type="string" cy:type="String"/>
      <att name="COMPOUND_NODE_PADDING" value="10.0" type="string" cy:type="String"/>
      <att name="NODE_CUSTOMGRAPHICS_3" value="org.cytoscape.ding.customgraphics.NullCustomGraphics,0,[ Remove Graphics ]," type="string" cy:type="String"/>
      <att name="COMPOUND_NODE_SHAPE" value="ROUND_RECTANGLE" type="string" cy:type="String"/>
      <att name="NODE_CUSTOMGRAPHICS_SIZE_2" value="40.0" type="string" cy:type="String"/>
      <att name="NODE_CUSTOMGRAPHICS_2" value="org.cytoscape.ding.customgraphics.NullCustomGraphics,0,[ Remove Graphics ]," type="string" cy:type="String"/>
      <att name="NODE_LABEL_WIDTH" value="200.0" type="string" cy:type="String"/>
      <att name="NODE_CUSTOMGRAPHICS_SIZE_8" value="40.0" type="string" cy:type="String"/>
      <att name="NODE_VISIBLE" value="true" type="string" cy:type="String"/>
      <att name="NODE_BORDER_TRANSPARENCY" value="255" type="string" cy:type="String"/>
      <att name="NODE_CUSTOMGRAPHICS_9" value="org.cytoscape.ding.customgraphics.NullCustomGraphics,0,[ Remove Graphics ]," type="string" cy:type="String"/>
      <att name="NODE_CUSTOMGRAPHICS_1" value="org.cytoscape.ding.customgraphics.NullCustomGraphics,0,[ Remove Graphics ]," type="string" cy:type="String"/>
      <att name="NODE_CUSTOMGRAPHICS_POSITION_4" value="C,C,c,0.00,0.00" type="string" cy:type="String"/>
      <att name="NODE_TOOLTIP" value="" type="string" cy:type="String"/>
      <att name="NODE_CUSTOMGRAPHICS_SIZE_3" value="40.0" type="string" cy:type="String"/>
      <att name="NODE_CUSTOMGRAPHICS_8" value="org.cytoscape.ding.customgraphics.NullCustomGraphics,0,[ Remove Graphics ]," type="string" cy:type="String"/>
      <att name="NODE_CUSTOMGRAPHICS_POSITION_3" value="C,C,c,0.00,0.00" type="string" cy:type="String"/>
      <att name="NODE_CUSTOMGRAPHICS_SIZE_6" value="40.0" type="string" cy:type="String"/>
      <att name="NODE_CUSTOMGRAPHICS_SIZE_9" value="40.0" type="string" cy:type="String"/>
      <att name="NODE_TRANSPARENCY" value="255" type="string" cy:type="String"/>
      <att name="NODE_LABEL_TRANSPARENCY" value="255" type="string" cy:type="String"/>
      <att name="NODE_SELECTED" value="false" type="string" cy:type="String"/>
      <att name="NODE_CUSTOMGRAPHICS_SIZE_7" value="40.0" type="string" cy:type="String"/>
      <att name="NODE_SELECTED_PAINT" value="#FFFF00" type="string" cy:type="String"/>
      <att name="NODE_CUSTOMGRAPHICS_4" value="org.cytoscape.ding.customgraphics.NullCustomGraphics,0,[ Remove Graphics ]," type="string" cy:type="String"/>
      <att name="NODE_DEPTH" value="0.0" type="string" cy:type="String"/>
      <att name="NODE_LABEL_POSITION" value="C,C,c,0.00,0.00" type="string" cy:type="String"/>
      <att name="NODE_BORDER_STROKE" value="SOLID" type="string" cy:type="String"/>
      <att name="NODE_CUSTOMGRAPHICS_SIZE_4" value="40.0" type="string" cy:type="String"/>
      <att name="NODE_CUSTOMGRAPHICS_SIZE_5" value="40.0" type="string" cy:type="String"/>
      <att name="NODE_LABEL_COLOR" value="#333333" type="string" cy:type="String"/>
      <att name="NODE_CUSTOMGRAPHICS_5" value="org.cytoscape.ding.customgraphics.NullCustomGraphics,0,[ Remove Graphics ]," type="string" cy:type="String"/>
      <att name="NODE_CUSTOMGRAPHICS_POSITION_8" value="C,C,c,0.00,0.00" type="string" cy:type="String"/>
      <att name="NODE_CUSTOMGRAPHICS_SIZE_1" value="40.0" type="string" cy:type="String"/>
    </graphics>
  </node>
  <node id="14408" label="EMLSAT00000011335">
    <att name="shared name" value="EMLSAT00000011335" type="string" cy:type="String"/>
    <att name="name" value="EMLSAT00000011335" type="string" cy:type="String"/>
    <att name="selected" value="0" type="boolean" cy:type="Boolean"/>
    <att name="to" value="EMLSAT00000005606" type="string" cy:type="String"/>
    <att name="weight" value="0.33855684595976" type="real" cy:type="Double"/>
    <att name="K" value="12.3967865130706" type="real" cy:type="Double"/>
    <att name="BC" value="81" type="integer" cy:type="Integer"/>
    <att name="absMM" value="0.884058014556006" type="real" cy:type="Double"/>
    <att name="Phenotype" value="5" type="string" cy:type="String"/>
    <att name="Lethal" value="0" type="boolean" cy:type="Boolean"/>
    <att name="KnownMolt" value="0" type="boolean" cy:type="Boolean"/>
    <att name="DE" value="0" type="boolean" cy:type="Boolean"/>
    <att name="TF" value="0" type="boolean" cy:type="Boolean"/>
    <att name="Annotation" value="RecName: Full=DET1 homolog" type="string" cy:type="String"/>
    <att name="Rank" value="20" type="integer" cy:type="Integer"/>
    <att name="nparalog" value="152" type="integer" cy:type="Integer"/>
    <att name="MM" type="real" cy:type="Double"/>
    <graphics fill="#00CC66" y="137.98854977977518" type="ELLIPSE" outline="#000000" z="0.0" x="356.3167663325096" h="58.79746835443038" w="58.79746835443038" width="0.0">
      <att name="NODE_LABEL_FONT_FACE" value="Dialog.plain,plain,10" type="string" cy:type="String"/>
      <att name="NODE_CUSTOMGRAPHICS_7" value="org.cytoscape.ding.customgraphics.NullCustomGraphics,0,[ Remove Graphics ]," type="string" cy:type="String"/>
      <att name="NODE_CUSTOMGRAPHICS_POSITION_2" value="C,C,c,0.00,0.00" type="string" cy:type="String"/>
      <att name="NODE_CUSTOMGRAPHICS_POSITION_9" value="C,C,c,0.00,0.00" type="string" cy:type="String"/>
      <att name="NODE_LABEL_FONT_SIZE" value="25" type="string" cy:type="String"/>
      <att name="NODE_CUSTOMGRAPHICS_POSITION_6" value="C,C,c,0.00,0.00" type="string" cy:type="String"/>
      <att name="NODE_LABEL" value="20" type="string" cy:type="String"/>
      <att name="NODE_NESTED_NETWORK_IMAGE_VISIBLE" value="true" type="string" cy:type="String"/>
      <att name="NODE_CUSTOMGRAPHICS_POSITION_5" value="C,C,c,0.00,0.00" type="string" cy:type="String"/>
      <att name="NODE_CUSTOMGRAPHICS_POSITION_1" value="C,C,c,0.00,0.00" type="string" cy:type="String"/>
      <att name="NODE_CUSTOMGRAPHICS_POSITION_7" value="C,C,c,0.00,0.00" type="string" cy:type="String"/>
      <att name="NODE_CUSTOMGRAPHICS_6" value="org.cytoscape.ding.customgraphics.NullCustomGraphics,0,[ Remove Graphics ]," type="string" cy:type="String"/>
      <att name="COMPOUND_NODE_PADDING" value="10.0" type="string" cy:type="String"/>
      <att name="NODE_CUSTOMGRAPHICS_3" value="org.cytoscape.ding.customgraphics.NullCustomGraphics,0,[ Remove Graphics ]," type="string" cy:type="String"/>
      <att name="COMPOUND_NODE_SHAPE" value="ROUND_RECTANGLE" type="string" cy:type="String"/>
      <att name="NODE_CUSTOMGRAPHICS_SIZE_2" value="58.79746835443038" type="string" cy:type="String"/>
      <att name="NODE_CUSTOMGRAPHICS_2" value="org.cytoscape.ding.customgraphics.NullCustomGraphics,0,[ Remove Graphics ]," type="string" cy:type="String"/>
      <att name="NODE_LABEL_WIDTH" value="200.0" type="string" cy:type="String"/>
      <att name="NODE_CUSTOMGRAPHICS_SIZE_8" value="58.79746835443038" type="string" cy:type="String"/>
      <att name="NODE_VISIBLE" value="true" type="string" cy:type="String"/>
      <att name="NODE_BORDER_TRANSPARENCY" value="255" type="string" cy:type="String"/>
      <att name="NODE_CUSTOMGRAPHICS_9" value="org.cytoscape.ding.customgraphics.NullCustomGraphics,0,[ Remove Graphics ]," type="string" cy:type="String"/>
      <att name="NODE_CUSTOMGRAPHICS_1" value="org.cytoscape.ding.customgraphics.NullCustomGraphics,0,[ Remove Graphics ]," type="string" cy:type="String"/>
      <att name="NODE_CUSTOMGRAPHICS_POSITION_4" value="C,C,c,0.00,0.00" type="string" cy:type="String"/>
      <att name="NODE_TOOLTIP" value="" type="string" cy:type="String"/>
      <att name="NODE_CUSTOMGRAPHICS_SIZE_3" value="58.79746835443038" type="string" cy:type="String"/>
      <att name="NODE_CUSTOMGRAPHICS_8" value="org.cytoscape.ding.customgraphics.NullCustomGraphics,0,[ Remove Graphics ]," type="string" cy:type="String"/>
      <att name="NODE_CUSTOMGRAPHICS_POSITION_3" value="C,C,c,0.00,0.00" type="string" cy:type="String"/>
      <att name="NODE_CUSTOMGRAPHICS_SIZE_6" value="58.79746835443038" type="string" cy:type="String"/>
      <att name="NODE_CUSTOMGRAPHICS_SIZE_9" value="58.79746835443038" type="string" cy:type="String"/>
      <att name="NODE_TRANSPARENCY" value="255" type="string" cy:type="String"/>
      <att name="NODE_LABEL_TRANSPARENCY" value="255" type="string" cy:type="String"/>
      <att name="NODE_SELECTED" value="false" type="string" cy:type="String"/>
      <att name="NODE_CUSTOMGRAPHICS_SIZE_7" value="58.79746835443038" type="string" cy:type="String"/>
      <att name="NODE_SELECTED_PAINT" value="#FFFF00" type="string" cy:type="String"/>
      <att name="NODE_CUSTOMGRAPHICS_4" value="org.cytoscape.ding.customgraphics.NullCustomGraphics,0,[ Remove Graphics ]," type="string" cy:type="String"/>
      <att name="NODE_DEPTH" value="0.0" type="string" cy:type="String"/>
      <att name="NODE_LABEL_POSITION" value="C,C,c,0.00,0.00" type="string" cy:type="String"/>
      <att name="NODE_BORDER_STROKE" value="SOLID" type="string" cy:type="String"/>
      <att name="NODE_CUSTOMGRAPHICS_SIZE_4" value="58.79746835443038" type="string" cy:type="String"/>
      <att name="NODE_CUSTOMGRAPHICS_SIZE_5" value="58.79746835443038" type="string" cy:type="String"/>
      <att name="NODE_LABEL_COLOR" value="#333333" type="string" cy:type="String"/>
      <att name="NODE_CUSTOMGRAPHICS_5" value="org.cytoscape.ding.customgraphics.NullCustomGraphics,0,[ Remove Graphics ]," type="string" cy:type="String"/>
      <att name="NODE_CUSTOMGRAPHICS_POSITION_8" value="C,C,c,0.00,0.00" type="string" cy:type="String"/>
      <att name="NODE_CUSTOMGRAPHICS_SIZE_1" value="58.79746835443038" type="string" cy:type="String"/>
    </graphics>
  </node>
  <node id="14383" label="EMLSAT00000000159">
    <att name="shared name" value="EMLSAT00000000159" type="string" cy:type="String"/>
    <att name="name" value="EMLSAT00000000159" type="string" cy:type="String"/>
    <att name="selected" value="0" type="boolean" cy:type="Boolean"/>
    <att name="to" value="EMLSAT00000005606" type="string" cy:type="String"/>
    <att name="weight" value="0.118715186904509" type="real" cy:type="Double"/>
    <att name="K" value="8.02297399056511" type="real" cy:type="Double"/>
    <att name="BC" value="0" type="integer" cy:type="Integer"/>
    <att name="absMM" value="0.780773263737092" type="real" cy:type="Double"/>
    <att name="Phenotype" value="1" type="string" cy:type="String"/>
    <att name="Lethal" value="0" type="boolean" cy:type="Boolean"/>
    <att name="KnownMolt" value="0" type="boolean" cy:type="Boolean"/>
    <att name="DE" value="0" type="boolean" cy:type="Boolean"/>
    <att name="TF" value="0" type="boolean" cy:type="Boolean"/>
    <att name="Annotation" value="RecName: Full=OTU domain-containing protein 5" type="string" cy:type="String"/>
    <att name="Rank" value="58" type="integer" cy:type="Integer"/>
    <att name="nparalog" value="0" type="integer" cy:type="Integer"/>
    <att name="MM" type="real" cy:type="Double"/>
    <graphics fill="#00CC66" y="427.0" type="ELLIPSE" outline="#000000" z="0.0" x="772.0" h="40.0" w="40.0" width="0.0">
      <att name="NODE_LABEL_FONT_FACE" value="Dialog.plain,plain,10" type="string" cy:type="String"/>
      <att name="NODE_CUSTOMGRAPHICS_7" value="org.cytoscape.ding.customgraphics.NullCustomGraphics,0,[ Remove Graphics ]," type="string" cy:type="String"/>
      <att name="NODE_CUSTOMGRAPHICS_POSITION_2" value="C,C,c,0.00,0.00" type="string" cy:type="String"/>
      <att name="NODE_CUSTOMGRAPHICS_POSITION_9" value="C,C,c,0.00,0.00" type="string" cy:type="String"/>
      <att name="NODE_LABEL_FONT_SIZE" value="15" type="string" cy:type="String"/>
      <att name="NODE_CUSTOMGRAPHICS_POSITION_6" value="C,C,c,0.00,0.00" type="string" cy:type="String"/>
      <att name="NODE_LABEL" value="58" type="string" cy:type="String"/>
      <att name="NODE_NESTED_NETWORK_IMAGE_VISIBLE" value="true" type="string" cy:type="String"/>
      <att name="NODE_CUSTOMGRAPHICS_POSITION_5" value="C,C,c,0.00,0.00" type="string" cy:type="String"/>
      <att name="NODE_CUSTOMGRAPHICS_POSITION_1" value="C,C,c,0.00,0.00" type="string" cy:type="String"/>
      <att name="NODE_CUSTOMGRAPHICS_POSITION_7" value="C,C,c,0.00,0.00" type="string" cy:type="String"/>
      <att name="NODE_CUSTOMGRAPHICS_6" value="org.cytoscape.ding.customgraphics.NullCustomGraphics,0,[ Remove Graphics ]," type="string" cy:type="String"/>
      <att name="COMPOUND_NODE_PADDING" value="10.0" type="string" cy:type="String"/>
      <att name="NODE_CUSTOMGRAPHICS_3" value="org.cytoscape.ding.customgraphics.NullCustomGraphics,0,[ Remove Graphics ]," type="string" cy:type="String"/>
      <att name="COMPOUND_NODE_SHAPE" value="ROUND_RECTANGLE" type="string" cy:type="String"/>
      <att name="NODE_CUSTOMGRAPHICS_SIZE_2" value="40.0" type="string" cy:type="String"/>
      <att name="NODE_CUSTOMGRAPHICS_2" value="org.cytoscape.ding.customgraphics.NullCustomGraphics,0,[ Remove Graphics ]," type="string" cy:type="String"/>
      <att name="NODE_LABEL_WIDTH" value="200.0" type="string" cy:type="String"/>
      <att name="NODE_CUSTOMGRAPHICS_SIZE_8" value="40.0" type="string" cy:type="String"/>
      <att name="NODE_VISIBLE" value="true" type="string" cy:type="String"/>
      <att name="NODE_BORDER_TRANSPARENCY" value="255" type="string" cy:type="String"/>
      <att name="NODE_CUSTOMGRAPHICS_9" value="org.cytoscape.ding.customgraphics.NullCustomGraphics,0,[ Remove Graphics ]," type="string" cy:type="String"/>
      <att name="NODE_CUSTOMGRAPHICS_1" value="org.cytoscape.ding.customgraphics.NullCustomGraphics,0,[ Remove Graphics ]," type="string" cy:type="String"/>
      <att name="NODE_CUSTOMGRAPHICS_POSITION_4" value="C,C,c,0.00,0.00" type="string" cy:type="String"/>
      <att name="NODE_TOOLTIP" value="" type="string" cy:type="String"/>
      <att name="NODE_CUSTOMGRAPHICS_SIZE_3" value="40.0" type="string" cy:type="String"/>
      <att name="NODE_CUSTOMGRAPHICS_8" value="org.cytoscape.ding.customgraphics.NullCustomGraphics,0,[ Remove Graphics ]," type="string" cy:type="String"/>
      <att name="NODE_CUSTOMGRAPHICS_POSITION_3" value="C,C,c,0.00,0.00" type="string" cy:type="String"/>
      <att name="NODE_CUSTOMGRAPHICS_SIZE_6" value="40.0" type="string" cy:type="String"/>
      <att name="NODE_CUSTOMGRAPHICS_SIZE_9" value="40.0" type="string" cy:type="String"/>
      <att name="NODE_TRANSPARENCY" value="255" type="string" cy:type="String"/>
      <att name="NODE_LABEL_TRANSPARENCY" value="255" type="string" cy:type="String"/>
      <att name="NODE_SELECTED" value="false" type="string" cy:type="String"/>
      <att name="NODE_CUSTOMGRAPHICS_SIZE_7" value="40.0" type="string" cy:type="String"/>
      <att name="NODE_SELECTED_PAINT" value="#FFFF00" type="string" cy:type="String"/>
      <att name="NODE_CUSTOMGRAPHICS_4" value="org.cytoscape.ding.customgraphics.NullCustomGraphics,0,[ Remove Graphics ]," type="string" cy:type="String"/>
      <att name="NODE_DEPTH" value="0.0" type="string" cy:type="String"/>
      <att name="NODE_LABEL_POSITION" value="C,C,c,0.00,0.00" type="string" cy:type="String"/>
      <att name="NODE_BORDER_STROKE" value="SOLID" type="string" cy:type="String"/>
      <att name="NODE_CUSTOMGRAPHICS_SIZE_4" value="40.0" type="string" cy:type="String"/>
      <att name="NODE_CUSTOMGRAPHICS_SIZE_5" value="40.0" type="string" cy:type="String"/>
      <att name="NODE_LABEL_COLOR" value="#333333" type="string" cy:type="String"/>
      <att name="NODE_CUSTOMGRAPHICS_5" value="org.cytoscape.ding.customgraphics.NullCustomGraphics,0,[ Remove Graphics ]," type="string" cy:type="String"/>
      <att name="NODE_CUSTOMGRAPHICS_POSITION_8" value="C,C,c,0.00,0.00" type="string" cy:type="String"/>
      <att name="NODE_CUSTOMGRAPHICS_SIZE_1" value="40.0" type="string" cy:type="String"/>
    </graphics>
  </node>
  <node id="14359" label="EMLSAT00000001445">
    <att name="shared name" value="EMLSAT00000001445" type="string" cy:type="String"/>
    <att name="name" value="EMLSAT00000001445" type="string" cy:type="String"/>
    <att name="selected" value="0" type="boolean" cy:type="Boolean"/>
    <att name="to" value="EMLSAT00000005606" type="string" cy:type="String"/>
    <att name="weight" value="0.176078091209117" type="real" cy:type="Double"/>
    <att name="K" value="12.0087183815376" type="real" cy:type="Double"/>
    <att name="BC" value="22" type="integer" cy:type="Integer"/>
    <att name="absMM" value="0.8629409929108" type="real" cy:type="Double"/>
    <att name="Phenotype" value="13" type="string" cy:type="String"/>
    <att name="Lethal" value="1" type="boolean" cy:type="Boolean"/>
    <att name="KnownMolt" value="0" type="boolean" cy:type="Boolean"/>
    <att name="DE" value="0" type="boolean" cy:type="Boolean"/>
    <att name="TF" value="0" type="boolean" cy:type="Boolean"/>
    <att name="Annotation" value="RecName: Full=Proliferating cell nuclear antigen" type="string" cy:type="String"/>
    <att name="Rank" value="30" type="integer" cy:type="Integer"/>
    <att name="nparalog" value="0" type="integer" cy:type="Integer"/>
    <att name="MM" type="real" cy:type="Double"/>
    <graphics fill="#00CC66" y="401.0" type="ELLIPSE" outline="#000000" z="0.0" x="665.0" h="45.10548523206751" w="45.10548523206751" width="0.0">
      <att name="NODE_LABEL_FONT_FACE" value="Dialog.plain,plain,10" type="string" cy:type="String"/>
      <att name="NODE_CUSTOMGRAPHICS_7" value="org.cytoscape.ding.customgraphics.NullCustomGraphics,0,[ Remove Graphics ]," type="string" cy:type="String"/>
      <att name="NODE_CUSTOMGRAPHICS_POSITION_2" value="C,C,c,0.00,0.00" type="string" cy:type="String"/>
      <att name="NODE_CUSTOMGRAPHICS_POSITION_9" value="C,C,c,0.00,0.00" type="string" cy:type="String"/>
      <att name="NODE_LABEL_FONT_SIZE" value="22" type="string" cy:type="String"/>
      <att name="NODE_CUSTOMGRAPHICS_POSITION_6" value="C,C,c,0.00,0.00" type="string" cy:type="String"/>
      <att name="NODE_LABEL" value="30" type="string" cy:type="String"/>
      <att name="NODE_NESTED_NETWORK_IMAGE_VISIBLE" value="true" type="string" cy:type="String"/>
      <att name="NODE_CUSTOMGRAPHICS_POSITION_5" value="C,C,c,0.00,0.00" type="string" cy:type="String"/>
      <att name="NODE_CUSTOMGRAPHICS_POSITION_1" value="C,C,c,0.00,0.00" type="string" cy:type="String"/>
      <att name="NODE_CUSTOMGRAPHICS_POSITION_7" value="C,C,c,0.00,0.00" type="string" cy:type="String"/>
      <att name="NODE_CUSTOMGRAPHICS_6" value="org.cytoscape.ding.customgraphics.NullCustomGraphics,0,[ Remove Graphics ]," type="string" cy:type="String"/>
      <att name="COMPOUND_NODE_PADDING" value="10.0" type="string" cy:type="String"/>
      <att name="NODE_CUSTOMGRAPHICS_3" value="org.cytoscape.ding.customgraphics.NullCustomGraphics,0,[ Remove Graphics ]," type="string" cy:type="String"/>
      <att name="COMPOUND_NODE_SHAPE" value="ROUND_RECTANGLE" type="string" cy:type="String"/>
      <att name="NODE_CUSTOMGRAPHICS_SIZE_2" value="45.10548523206751" type="string" cy:type="String"/>
      <att name="NODE_CUSTOMGRAPHICS_2" value="org.cytoscape.ding.customgraphics.NullCustomGraphics,0,[ Remove Graphics ]," type="string" cy:type="String"/>
      <att name="NODE_LABEL_WIDTH" value="200.0" type="string" cy:type="String"/>
      <att name="NODE_CUSTOMGRAPHICS_SIZE_8" value="45.10548523206751" type="string" cy:type="String"/>
      <att name="NODE_VISIBLE" value="true" type="string" cy:type="String"/>
      <att name="NODE_BORDER_TRANSPARENCY" value="255" type="string" cy:type="String"/>
      <att name="NODE_CUSTOMGRAPHICS_9" value="org.cytoscape.ding.customgraphics.NullCustomGraphics,0,[ Remove Graphics ]," type="string" cy:type="String"/>
      <att name="NODE_CUSTOMGRAPHICS_1" value="org.cytoscape.ding.customgraphics.NullCustomGraphics,0,[ Remove Graphics ]," type="string" cy:type="String"/>
      <att name="NODE_CUSTOMGRAPHICS_POSITION_4" value="C,C,c,0.00,0.00" type="string" cy:type="String"/>
      <att name="NODE_TOOLTIP" value="" type="string" cy:type="String"/>
      <att name="NODE_CUSTOMGRAPHICS_SIZE_3" value="45.10548523206751" type="string" cy:type="String"/>
      <att name="NODE_CUSTOMGRAPHICS_8" value="org.cytoscape.ding.customgraphics.NullCustomGraphics,0,[ Remove Graphics ]," type="string" cy:type="String"/>
      <att name="NODE_CUSTOMGRAPHICS_POSITION_3" value="C,C,c,0.00,0.00" type="string" cy:type="String"/>
      <att name="NODE_CUSTOMGRAPHICS_SIZE_6" value="45.10548523206751" type="string" cy:type="String"/>
      <att name="NODE_CUSTOMGRAPHICS_SIZE_9" value="45.10548523206751" type="string" cy:type="String"/>
      <att name="NODE_TRANSPARENCY" value="255" type="string" cy:type="String"/>
      <att name="NODE_LABEL_TRANSPARENCY" value="255" type="string" cy:type="String"/>
      <att name="NODE_SELECTED" value="false" type="string" cy:type="String"/>
      <att name="NODE_CUSTOMGRAPHICS_SIZE_7" value="45.10548523206751" type="string" cy:type="String"/>
      <att name="NODE_SELECTED_PAINT" value="#FFFF00" type="string" cy:type="String"/>
      <att name="NODE_CUSTOMGRAPHICS_4" value="org.cytoscape.ding.customgraphics.NullCustomGraphics,0,[ Remove Graphics ]," type="string" cy:type="String"/>
      <att name="NODE_DEPTH" value="0.0" type="string" cy:type="String"/>
      <att name="NODE_LABEL_POSITION" value="C,C,c,0.00,0.00" type="string" cy:type="String"/>
      <att name="NODE_BORDER_STROKE" value="SOLID" type="string" cy:type="String"/>
      <att name="NODE_CUSTOMGRAPHICS_SIZE_4" value="45.10548523206751" type="string" cy:type="String"/>
      <att name="NODE_CUSTOMGRAPHICS_SIZE_5" value="45.10548523206751" type="string" cy:type="String"/>
      <att name="NODE_LABEL_COLOR" value="#333333" type="string" cy:type="String"/>
      <att name="NODE_CUSTOMGRAPHICS_5" value="org.cytoscape.ding.customgraphics.NullCustomGraphics,0,[ Remove Graphics ]," type="string" cy:type="String"/>
      <att name="NODE_CUSTOMGRAPHICS_POSITION_8" value="C,C,c,0.00,0.00" type="string" cy:type="String"/>
      <att name="NODE_CUSTOMGRAPHICS_SIZE_1" value="45.10548523206751" type="string" cy:type="String"/>
    </graphics>
  </node>
  <node id="14336" label="EMLSAT00000011674">
    <att name="shared name" value="EMLSAT00000011674" type="string" cy:type="String"/>
    <att name="name" value="EMLSAT00000011674" type="string" cy:type="String"/>
    <att name="selected" value="0" type="boolean" cy:type="Boolean"/>
    <att name="to" value="EMLSAT00000005606" type="string" cy:type="String"/>
    <att name="weight" value="0.148115343274974" type="real" cy:type="Double"/>
    <att name="K" value="11.6089435532294" type="real" cy:type="Double"/>
    <att name="BC" value="26" type="integer" cy:type="Integer"/>
    <att name="absMM" value="0.87242242392572" type="real" cy:type="Double"/>
    <att name="Phenotype" value="NA_ID" type="string" cy:type="String"/>
    <att name="Lethal" value="0" type="boolean" cy:type="Boolean"/>
    <att name="KnownMolt" value="0" type="boolean" cy:type="Boolean"/>
    <att name="DE" value="0" type="boolean" cy:type="Boolean"/>
    <att name="TF" value="0" type="boolean" cy:type="Boolean"/>
    <att name="Annotation" value="NA" type="string" cy:type="String"/>
    <att name="Rank" value="29" type="integer" cy:type="Integer"/>
    <att name="nparalog" value="0" type="integer" cy:type="Integer"/>
    <att name="MM" type="real" cy:type="Double"/>
    <graphics fill="#00CC66" y="701.3257956073089" type="ELLIPSE" outline="#000000" z="0.0" x="536.5293988318055" h="46.03375527426161" w="46.03375527426161" width="0.0">
      <att name="NODE_LABEL_FONT_FACE" value="Dialog.plain,plain,10" type="string" cy:type="String"/>
      <att name="NODE_CUSTOMGRAPHICS_7" value="org.cytoscape.ding.customgraphics.NullCustomGraphics,0,[ Remove Graphics ]," type="string" cy:type="String"/>
      <att name="NODE_CUSTOMGRAPHICS_POSITION_2" value="C,C,c,0.00,0.00" type="string" cy:type="String"/>
      <att name="NODE_CUSTOMGRAPHICS_POSITION_9" value="C,C,c,0.00,0.00" type="string" cy:type="String"/>
      <att name="NODE_LABEL_FONT_SIZE" value="22" type="string" cy:type="String"/>
      <att name="NODE_CUSTOMGRAPHICS_POSITION_6" value="C,C,c,0.00,0.00" type="string" cy:type="String"/>
      <att name="NODE_LABEL" value="29" type="string" cy:type="String"/>
      <att name="NODE_NESTED_NETWORK_IMAGE_VISIBLE" value="true" type="string" cy:type="String"/>
      <att name="NODE_CUSTOMGRAPHICS_POSITION_5" value="C,C,c,0.00,0.00" type="string" cy:type="String"/>
      <att name="NODE_CUSTOMGRAPHICS_POSITION_1" value="C,C,c,0.00,0.00" type="string" cy:type="String"/>
      <att name="NODE_CUSTOMGRAPHICS_POSITION_7" value="C,C,c,0.00,0.00" type="string" cy:type="String"/>
      <att name="NODE_CUSTOMGRAPHICS_6" value="org.cytoscape.ding.customgraphics.NullCustomGraphics,0,[ Remove Graphics ]," type="string" cy:type="String"/>
      <att name="COMPOUND_NODE_PADDING" value="10.0" type="string" cy:type="String"/>
      <att name="NODE_CUSTOMGRAPHICS_3" value="org.cytoscape.ding.customgraphics.NullCustomGraphics,0,[ Remove Graphics ]," type="string" cy:type="String"/>
      <att name="COMPOUND_NODE_SHAPE" value="ROUND_RECTANGLE" type="string" cy:type="String"/>
      <att name="NODE_CUSTOMGRAPHICS_SIZE_2" value="46.03375527426161" type="string" cy:type="String"/>
      <att name="NODE_CUSTOMGRAPHICS_2" value="org.cytoscape.ding.customgraphics.NullCustomGraphics,0,[ Remove Graphics ]," type="string" cy:type="String"/>
      <att name="NODE_LABEL_WIDTH" value="200.0" type="string" cy:type="String"/>
      <att name="NODE_CUSTOMGRAPHICS_SIZE_8" value="46.03375527426161" type="string" cy:type="String"/>
      <att name="NODE_VISIBLE" value="true" type="string" cy:type="String"/>
      <att name="NODE_BORDER_TRANSPARENCY" value="255" type="string" cy:type="String"/>
      <att name="NODE_CUSTOMGRAPHICS_9" value="org.cytoscape.ding.customgraphics.NullCustomGraphics,0,[ Remove Graphics ]," type="string" cy:type="String"/>
      <att name="NODE_CUSTOMGRAPHICS_1" value="org.cytoscape.ding.customgraphics.NullCustomGraphics,0,[ Remove Graphics ]," type="string" cy:type="String"/>
      <att name="NODE_CUSTOMGRAPHICS_POSITION_4" value="C,C,c,0.00,0.00" type="string" cy:type="String"/>
      <att name="NODE_TOOLTIP" value="" type="string" cy:type="String"/>
      <att name="NODE_CUSTOMGRAPHICS_SIZE_3" value="46.03375527426161" type="string" cy:type="String"/>
      <att name="NODE_CUSTOMGRAPHICS_8" value="org.cytoscape.ding.customgraphics.NullCustomGraphics,0,[ Remove Graphics ]," type="string" cy:type="String"/>
      <att name="NODE_CUSTOMGRAPHICS_POSITION_3" value="C,C,c,0.00,0.00" type="string" cy:type="String"/>
      <att name="NODE_CUSTOMGRAPHICS_SIZE_6" value="46.03375527426161" type="string" cy:type="String"/>
      <att name="NODE_CUSTOMGRAPHICS_SIZE_9" value="46.03375527426161" type="string" cy:type="String"/>
      <att name="NODE_TRANSPARENCY" value="255" type="string" cy:type="String"/>
      <att name="NODE_LABEL_TRANSPARENCY" value="255" type="string" cy:type="String"/>
      <att name="NODE_SELECTED" value="false" type="string" cy:type="String"/>
      <att name="NODE_CUSTOMGRAPHICS_SIZE_7" value="46.03375527426161" type="string" cy:type="String"/>
      <att name="NODE_SELECTED_PAINT" value="#FFFF00" type="string" cy:type="String"/>
      <att name="NODE_CUSTOMGRAPHICS_4" value="org.cytoscape.ding.customgraphics.NullCustomGraphics,0,[ Remove Graphics ]," type="string" cy:type="String"/>
      <att name="NODE_DEPTH" value="0.0" type="string" cy:type="String"/>
      <att name="NODE_LABEL_POSITION" value="C,C,c,0.00,0.00" type="string" cy:type="String"/>
      <att name="NODE_BORDER_STROKE" value="SOLID" type="string" cy:type="String"/>
      <att name="NODE_CUSTOMGRAPHICS_SIZE_4" value="46.03375527426161" type="string" cy:type="String"/>
      <att name="NODE_CUSTOMGRAPHICS_SIZE_5" value="46.03375527426161" type="string" cy:type="String"/>
      <att name="NODE_LABEL_COLOR" value="#333333" type="string" cy:type="String"/>
      <att name="NODE_CUSTOMGRAPHICS_5" value="org.cytoscape.ding.customgraphics.NullCustomGraphics,0,[ Remove Graphics ]," type="string" cy:type="String"/>
      <att name="NODE_CUSTOMGRAPHICS_POSITION_8" value="C,C,c,0.00,0.00" type="string" cy:type="String"/>
      <att name="NODE_CUSTOMGRAPHICS_SIZE_1" value="46.03375527426161" type="string" cy:type="String"/>
    </graphics>
  </node>
  <node id="14314" label="EMLSAT00000000087">
    <att name="shared name" value="EMLSAT00000000087" type="string" cy:type="String"/>
    <att name="name" value="EMLSAT00000000087" type="string" cy:type="String"/>
    <att name="selected" value="0" type="boolean" cy:type="Boolean"/>
    <att name="to" value="EMLSAT00000005606" type="string" cy:type="String"/>
    <att name="weight" value="0.0548959065278222" type="real" cy:type="Double"/>
    <att name="K" value="7.77863541995676" type="real" cy:type="Double"/>
    <att name="BC" value="32" type="integer" cy:type="Integer"/>
    <att name="absMM" value="0.812515112326109" type="real" cy:type="Double"/>
    <att name="Phenotype" value="0" type="string" cy:type="String"/>
    <att name="Lethal" value="0" type="boolean" cy:type="Boolean"/>
    <att name="KnownMolt" value="0" type="boolean" cy:type="Boolean"/>
    <att name="DE" value="0" type="boolean" cy:type="Boolean"/>
    <att name="TF" value="0" type="boolean" cy:type="Boolean"/>
    <att name="Annotation" value="RecName: Full=ER membrane protein complex subunit 8" type="string" cy:type="String"/>
    <att name="Rank" value="44" type="integer" cy:type="Integer"/>
    <att name="nparalog" value="0" type="integer" cy:type="Integer"/>
    <att name="MM" type="real" cy:type="Double"/>
    <graphics fill="#00CC66" y="60.64817093121479" type="ELLIPSE" outline="#000000" z="0.0" x="854.9893667615501" h="47.426160337552744" w="47.426160337552744" width="0.0">
      <att name="NODE_LABEL_FONT_FACE" value="Dialog.plain,plain,10" type="string" cy:type="String"/>
      <att name="NODE_CUSTOMGRAPHICS_7" value="org.cytoscape.ding.customgraphics.NullCustomGraphics,0,[ Remove Graphics ]," type="string" cy:type="String"/>
      <att name="NODE_CUSTOMGRAPHICS_POSITION_2" value="C,C,c,0.00,0.00" type="string" cy:type="String"/>
      <att name="NODE_CUSTOMGRAPHICS_POSITION_9" value="C,C,c,0.00,0.00" type="string" cy:type="String"/>
      <att name="NODE_LABEL_FONT_SIZE" value="18" type="string" cy:type="String"/>
      <att name="NODE_CUSTOMGRAPHICS_POSITION_6" value="C,C,c,0.00,0.00" type="string" cy:type="String"/>
      <att name="NODE_LABEL" value="44" type="string" cy:type="String"/>
      <att name="NODE_NESTED_NETWORK_IMAGE_VISIBLE" value="true" type="string" cy:type="String"/>
      <att name="NODE_CUSTOMGRAPHICS_POSITION_5" value="C,C,c,0.00,0.00" type="string" cy:type="String"/>
      <att name="NODE_CUSTOMGRAPHICS_POSITION_1" value="C,C,c,0.00,0.00" type="string" cy:type="String"/>
      <att name="NODE_CUSTOMGRAPHICS_POSITION_7" value="C,C,c,0.00,0.00" type="string" cy:type="String"/>
      <att name="NODE_CUSTOMGRAPHICS_6" value="org.cytoscape.ding.customgraphics.NullCustomGraphics,0,[ Remove Graphics ]," type="string" cy:type="String"/>
      <att name="COMPOUND_NODE_PADDING" value="10.0" type="string" cy:type="String"/>
      <att name="NODE_CUSTOMGRAPHICS_3" value="org.cytoscape.ding.customgraphics.NullCustomGraphics,0,[ Remove Graphics ]," type="string" cy:type="String"/>
      <att name="COMPOUND_NODE_SHAPE" value="ROUND_RECTANGLE" type="string" cy:type="String"/>
      <att name="NODE_CUSTOMGRAPHICS_SIZE_2" value="47.426160337552744" type="string" cy:type="String"/>
      <att name="NODE_CUSTOMGRAPHICS_2" value="org.cytoscape.ding.customgraphics.NullCustomGraphics,0,[ Remove Graphics ]," type="string" cy:type="String"/>
      <att name="NODE_LABEL_WIDTH" value="200.0" type="string" cy:type="String"/>
      <att name="NODE_CUSTOMGRAPHICS_SIZE_8" value="47.426160337552744" type="string" cy:type="String"/>
      <att name="NODE_VISIBLE" value="true" type="string" cy:type="String"/>
      <att name="NODE_BORDER_TRANSPARENCY" value="255" type="string" cy:type="String"/>
      <att name="NODE_CUSTOMGRAPHICS_9" value="org.cytoscape.ding.customgraphics.NullCustomGraphics,0,[ Remove Graphics ]," type="string" cy:type="String"/>
      <att name="NODE_CUSTOMGRAPHICS_1" value="org.cytoscape.ding.customgraphics.NullCustomGraphics,0,[ Remove Graphics ]," type="string" cy:type="String"/>
      <att name="NODE_CUSTOMGRAPHICS_POSITION_4" value="C,C,c,0.00,0.00" type="string" cy:type="String"/>
      <att name="NODE_TOOLTIP" value="" type="string" cy:type="String"/>
      <att name="NODE_CUSTOMGRAPHICS_SIZE_3" value="47.426160337552744" type="string" cy:type="String"/>
      <att name="NODE_CUSTOMGRAPHICS_8" value="org.cytoscape.ding.customgraphics.NullCustomGraphics,0,[ Remove Graphics ]," type="string" cy:type="String"/>
      <att name="NODE_CUSTOMGRAPHICS_POSITION_3" value="C,C,c,0.00,0.00" type="string" cy:type="String"/>
      <att name="NODE_CUSTOMGRAPHICS_SIZE_6" value="47.426160337552744" type="string" cy:type="String"/>
      <att name="NODE_CUSTOMGRAPHICS_SIZE_9" value="47.426160337552744" type="string" cy:type="String"/>
      <att name="NODE_TRANSPARENCY" value="255" type="string" cy:type="String"/>
      <att name="NODE_LABEL_TRANSPARENCY" value="255" type="string" cy:type="String"/>
      <att name="NODE_SELECTED" value="false" type="string" cy:type="String"/>
      <att name="NODE_CUSTOMGRAPHICS_SIZE_7" value="47.426160337552744" type="string" cy:type="String"/>
      <att name="NODE_SELECTED_PAINT" value="#FFFF00" type="string" cy:type="String"/>
      <att name="NODE_CUSTOMGRAPHICS_4" value="org.cytoscape.ding.customgraphics.NullCustomGraphics,0,[ Remove Graphics ]," type="string" cy:type="String"/>
      <att name="NODE_DEPTH" value="0.0" type="string" cy:type="String"/>
      <att name="NODE_LABEL_POSITION" value="C,C,c,0.00,0.00" type="string" cy:type="String"/>
      <att name="NODE_BORDER_STROKE" value="SOLID" type="string" cy:type="String"/>
      <att name="NODE_CUSTOMGRAPHICS_SIZE_4" value="47.426160337552744" type="string" cy:type="String"/>
      <att name="NODE_CUSTOMGRAPHICS_SIZE_5" value="47.426160337552744" type="string" cy:type="String"/>
      <att name="NODE_LABEL_COLOR" value="#333333" type="string" cy:type="String"/>
      <att name="NODE_CUSTOMGRAPHICS_5" value="org.cytoscape.ding.customgraphics.NullCustomGraphics,0,[ Remove Graphics ]," type="string" cy:type="String"/>
      <att name="NODE_CUSTOMGRAPHICS_POSITION_8" value="C,C,c,0.00,0.00" type="string" cy:type="String"/>
      <att name="NODE_CUSTOMGRAPHICS_SIZE_1" value="47.426160337552744" type="string" cy:type="String"/>
    </graphics>
  </node>
  <node id="14293" label="EMLSAT00000012898">
    <att name="shared name" value="EMLSAT00000012898" type="string" cy:type="String"/>
    <att name="name" value="EMLSAT00000012898" type="string" cy:type="String"/>
    <att name="selected" value="0" type="boolean" cy:type="Boolean"/>
    <att name="to" value="EMLSAT00000005606" type="string" cy:type="String"/>
    <att name="weight" value="0.0578105843185438" type="real" cy:type="Double"/>
    <att name="K" value="8.02863784974984" type="real" cy:type="Double"/>
    <att name="BC" value="0" type="integer" cy:type="Integer"/>
    <att name="absMM" value="0.822357697150017" type="real" cy:type="Double"/>
    <att name="Phenotype" value="1" type="string" cy:type="String"/>
    <att name="Lethal" value="0" type="boolean" cy:type="Boolean"/>
    <att name="KnownMolt" value="0" type="boolean" cy:type="Boolean"/>
    <att name="DE" value="0" type="boolean" cy:type="Boolean"/>
    <att name="TF" value="0" type="boolean" cy:type="Boolean"/>
    <att name="Annotation" value="RecName: Full=Microspherule protein 1" type="string" cy:type="String"/>
    <att name="Rank" value="54" type="integer" cy:type="Integer"/>
    <att name="nparalog" value="0" type="integer" cy:type="Integer"/>
    <att name="MM" type="real" cy:type="Double"/>
    <graphics fill="#00CC66" y="70.18132169139628" type="ELLIPSE" outline="#000000" z="0.0" x="610.1495545180962" h="40.0" w="40.0" width="0.0">
      <att name="NODE_LABEL_FONT_FACE" value="Dialog.plain,plain,10" type="string" cy:type="String"/>
      <att name="NODE_CUSTOMGRAPHICS_7" value="org.cytoscape.ding.customgraphics.NullCustomGraphics,0,[ Remove Graphics ]," type="string" cy:type="String"/>
      <att name="NODE_CUSTOMGRAPHICS_POSITION_2" value="C,C,c,0.00,0.00" type="string" cy:type="String"/>
      <att name="NODE_CUSTOMGRAPHICS_POSITION_9" value="C,C,c,0.00,0.00" type="string" cy:type="String"/>
      <att name="NODE_LABEL_FONT_SIZE" value="16" type="string" cy:type="String"/>
      <att name="NODE_CUSTOMGRAPHICS_POSITION_6" value="C,C,c,0.00,0.00" type="string" cy:type="String"/>
      <att name="NODE_LABEL" value="54" type="string" cy:type="String"/>
      <att name="NODE_NESTED_NETWORK_IMAGE_VISIBLE" value="true" type="string" cy:type="String"/>
      <att name="NODE_CUSTOMGRAPHICS_POSITION_5" value="C,C,c,0.00,0.00" type="string" cy:type="String"/>
      <att name="NODE_CUSTOMGRAPHICS_POSITION_1" value="C,C,c,0.00,0.00" type="string" cy:type="String"/>
      <att name="NODE_CUSTOMGRAPHICS_POSITION_7" value="C,C,c,0.00,0.00" type="string" cy:type="String"/>
      <att name="NODE_CUSTOMGRAPHICS_6" value="org.cytoscape.ding.customgraphics.NullCustomGraphics,0,[ Remove Graphics ]," type="string" cy:type="String"/>
      <att name="COMPOUND_NODE_PADDING" value="10.0" type="string" cy:type="String"/>
      <att name="NODE_CUSTOMGRAPHICS_3" value="org.cytoscape.ding.customgraphics.NullCustomGraphics,0,[ Remove Graphics ]," type="string" cy:type="String"/>
      <att name="COMPOUND_NODE_SHAPE" value="ROUND_RECTANGLE" type="string" cy:type="String"/>
      <att name="NODE_CUSTOMGRAPHICS_SIZE_2" value="40.0" type="string" cy:type="String"/>
      <att name="NODE_CUSTOMGRAPHICS_2" value="org.cytoscape.ding.customgraphics.NullCustomGraphics,0,[ Remove Graphics ]," type="string" cy:type="String"/>
      <att name="NODE_LABEL_WIDTH" value="200.0" type="string" cy:type="String"/>
      <att name="NODE_CUSTOMGRAPHICS_SIZE_8" value="40.0" type="string" cy:type="String"/>
      <att name="NODE_VISIBLE" value="true" type="string" cy:type="String"/>
      <att name="NODE_BORDER_TRANSPARENCY" value="255" type="string" cy:type="String"/>
      <att name="NODE_CUSTOMGRAPHICS_9" value="org.cytoscape.ding.customgraphics.NullCustomGraphics,0,[ Remove Graphics ]," type="string" cy:type="String"/>
      <att name="NODE_CUSTOMGRAPHICS_1" value="org.cytoscape.ding.customgraphics.NullCustomGraphics,0,[ Remove Graphics ]," type="string" cy:type="String"/>
      <att name="NODE_CUSTOMGRAPHICS_POSITION_4" value="C,C,c,0.00,0.00" type="string" cy:type="String"/>
      <att name="NODE_TOOLTIP" value="" type="string" cy:type="String"/>
      <att name="NODE_CUSTOMGRAPHICS_SIZE_3" value="40.0" type="string" cy:type="String"/>
      <att name="NODE_CUSTOMGRAPHICS_8" value="org.cytoscape.ding.customgraphics.NullCustomGraphics,0,[ Remove Graphics ]," type="string" cy:type="String"/>
      <att name="NODE_CUSTOMGRAPHICS_POSITION_3" value="C,C,c,0.00,0.00" type="string" cy:type="String"/>
      <att name="NODE_CUSTOMGRAPHICS_SIZE_6" value="40.0" type="string" cy:type="String"/>
      <att name="NODE_CUSTOMGRAPHICS_SIZE_9" value="40.0" type="string" cy:type="String"/>
      <att name="NODE_TRANSPARENCY" value="255" type="string" cy:type="String"/>
      <att name="NODE_LABEL_TRANSPARENCY" value="255" type="string" cy:type="String"/>
      <att name="NODE_SELECTED" value="false" type="string" cy:type="String"/>
      <att name="NODE_CUSTOMGRAPHICS_SIZE_7" value="40.0" type="string" cy:type="String"/>
      <att name="NODE_SELECTED_PAINT" value="#FFFF00" type="string" cy:type="String"/>
      <att name="NODE_CUSTOMGRAPHICS_4" value="org.cytoscape.ding.customgraphics.NullCustomGraphics,0,[ Remove Graphics ]," type="string" cy:type="String"/>
      <att name="NODE_DEPTH" value="0.0" type="string" cy:type="String"/>
      <att name="NODE_LABEL_POSITION" value="C,C,c,0.00,0.00" type="string" cy:type="String"/>
      <att name="NODE_BORDER_STROKE" value="SOLID" type="string" cy:type="String"/>
      <att name="NODE_CUSTOMGRAPHICS_SIZE_4" value="40.0" type="string" cy:type="String"/>
      <att name="NODE_CUSTOMGRAPHICS_SIZE_5" value="40.0" type="string" cy:type="String"/>
      <att name="NODE_LABEL_COLOR" value="#333333" type="string" cy:type="String"/>
      <att name="NODE_CUSTOMGRAPHICS_5" value="org.cytoscape.ding.customgraphics.NullCustomGraphics,0,[ Remove Graphics ]," type="string" cy:type="String"/>
      <att name="NODE_CUSTOMGRAPHICS_POSITION_8" value="C,C,c,0.00,0.00" type="string" cy:type="String"/>
      <att name="NODE_CUSTOMGRAPHICS_SIZE_1" value="40.0" type="string" cy:type="String"/>
    </graphics>
  </node>
  <node id="14273" label="EMLSAT00000009137">
    <att name="shared name" value="EMLSAT00000009137" type="string" cy:type="String"/>
    <att name="name" value="EMLSAT00000009137" type="string" cy:type="String"/>
    <att name="selected" value="0" type="boolean" cy:type="Boolean"/>
    <att name="to" value="EMLSAT00000005606" type="string" cy:type="String"/>
    <att name="weight" value="0.0723798850673877" type="real" cy:type="Double"/>
    <att name="K" value="8.78549577595565" type="real" cy:type="Double"/>
    <att name="BC" value="32" type="integer" cy:type="Integer"/>
    <att name="absMM" value="0.824047245397309" type="real" cy:type="Double"/>
    <att name="Phenotype" value="4" type="string" cy:type="String"/>
    <att name="Lethal" value="0" type="boolean" cy:type="Boolean"/>
    <att name="KnownMolt" value="0" type="boolean" cy:type="Boolean"/>
    <att name="DE" value="0" type="boolean" cy:type="Boolean"/>
    <att name="TF" value="0" type="boolean" cy:type="Boolean"/>
    <att name="Annotation" value="RecName: Full=mRNA export factor" type="string" cy:type="String"/>
    <att name="Rank" value="42" type="integer" cy:type="Integer"/>
    <att name="nparalog" value="32" type="integer" cy:type="Integer"/>
    <att name="MM" type="real" cy:type="Double"/>
    <graphics fill="#00CC66" y="120.5" type="ELLIPSE" outline="#000000" z="0.0" x="798.5" h="47.426160337552744" w="47.426160337552744" width="0.0">
      <att name="NODE_LABEL_FONT_FACE" value="Dialog.plain,plain,10" type="string" cy:type="String"/>
      <att name="NODE_CUSTOMGRAPHICS_7" value="org.cytoscape.ding.customgraphics.NullCustomGraphics,0,[ Remove Graphics ]," type="string" cy:type="String"/>
      <att name="NODE_CUSTOMGRAPHICS_POSITION_2" value="C,C,c,0.00,0.00" type="string" cy:type="String"/>
      <att name="NODE_CUSTOMGRAPHICS_POSITION_9" value="C,C,c,0.00,0.00" type="string" cy:type="String"/>
      <att name="NODE_LABEL_FONT_SIZE" value="19" type="string" cy:type="String"/>
      <att name="NODE_CUSTOMGRAPHICS_POSITION_6" value="C,C,c,0.00,0.00" type="string" cy:type="String"/>
      <att name="NODE_LABEL" value="42" type="string" cy:type="String"/>
      <att name="NODE_NESTED_NETWORK_IMAGE_VISIBLE" value="true" type="string" cy:type="String"/>
      <att name="NODE_CUSTOMGRAPHICS_POSITION_5" value="C,C,c,0.00,0.00" type="string" cy:type="String"/>
      <att name="NODE_CUSTOMGRAPHICS_POSITION_1" value="C,C,c,0.00,0.00" type="string" cy:type="String"/>
      <att name="NODE_CUSTOMGRAPHICS_POSITION_7" value="C,C,c,0.00,0.00" type="string" cy:type="String"/>
      <att name="NODE_CUSTOMGRAPHICS_6" value="org.cytoscape.ding.customgraphics.NullCustomGraphics,0,[ Remove Graphics ]," type="string" cy:type="String"/>
      <att name="COMPOUND_NODE_PADDING" value="10.0" type="string" cy:type="String"/>
      <att name="NODE_CUSTOMGRAPHICS_3" value="org.cytoscape.ding.customgraphics.NullCustomGraphics,0,[ Remove Graphics ]," type="string" cy:type="String"/>
      <att name="COMPOUND_NODE_SHAPE" value="ROUND_RECTANGLE" type="string" cy:type="String"/>
      <att name="NODE_CUSTOMGRAPHICS_SIZE_2" value="47.426160337552744" type="string" cy:type="String"/>
      <att name="NODE_CUSTOMGRAPHICS_2" value="org.cytoscape.ding.customgraphics.NullCustomGraphics,0,[ Remove Graphics ]," type="string" cy:type="String"/>
      <att name="NODE_LABEL_WIDTH" value="200.0" type="string" cy:type="String"/>
      <att name="NODE_CUSTOMGRAPHICS_SIZE_8" value="47.426160337552744" type="string" cy:type="String"/>
      <att name="NODE_VISIBLE" value="true" type="string" cy:type="String"/>
[truncated: 8,600,695 more chars]
